# Supplementary material for: Resolving the structure and assembly of the honeybee silk heterotetrameric coiled coil
Source: Protein Sci. 2025 Jul 23;34(8):e70230. doi: 10.1002/pro.70230 (PMC12284834; doi:10.1002/pro.70230)
Supplement: Supplementary file 2 — Data S2. Xlink—Crosslinking raw data. [file PRO-34-e70230-s002.xlsx]

## Sheet: Fig1b.c-Crosslinking
2 mg/ml
Checked	Crosslink Sequence	Max. XlinkX Score	Crosslink Type	# CSMs	# Proteins	Sequence A	Modifications A	Accession A	Sequence B	Modifications B	Accession B	Protein Descriptions A	Protein Descriptions B	Is Decoy	Q-value
FALSE	ATAASSSALKASLATEEAAEEAEAAVADAK | EASTAAKTAASALSTATVQAK	34.61	Inter	1	2	ATAASSSAL[K]ASLATEEAAEEAEAAVADAK	1xDSS [K10]	NP_001129681.1	EASTAA[K]TAASALSTATVQAK	1xDSS [K7]	silk	silk fibroin 4 precursor [Apis mellifera]	fibroin 1 precursor [Dorsada]	FALSE	0
FALSE	TAASALSTATVQAKIAER | AAKAEAVASEEAK	23.75	Intra	9	1	TAASALSTATVQA[K]IAER	1xDSS [K14]	silk	AA[K]AEAVASEEAK	1xDSS [K3]	silk	fibroin 1 precursor [Dorsada]	fibroin 1 precursor [Dorsada]	FALSE	0
FALSE	AAAVVKASALALAEAYLR | AAAAALASSKEAATASAR	22.47	Inter	1	2	AAAVV[K]ASALALAEAYLR	1xDSS [K6]	NP_001129680.1	AAAAALASS[K]EAATASAR	1xDSS [K10]	silk	silk fibroin 3 precursor [Apis mellifera]	fibroin 1 precursor [Dorsada]	FALSE	0
FALSE	AATFAKQIVNEK | KIHVAK	22.09	Intra	2	1	AATFA[K]QIVNEK	1xDSS [K6]	NP_001129679.1	[K]IHVAK	1xDSS [K1]	NP_001129679.1	silk fibroin 2 precursor [Apis mellifera]	silk fibroin 2 precursor [Apis mellifera]	FALSE	0
FALSE	ASALSAAASAKAAAALK | VEVVAPAKDELK	22.03	Inter	1	2	ASALSAAASA[K]AAAALK	1xDSS [K11]	NP_001129680.1	VEVVAPA[K]DELK	1xDSS [K8]	NP_001129681.1	silk fibroin 3 precursor [Apis mellifera]	silk fibroin 4 precursor [Apis mellifera]	FALSE	0
FALSE	QIVNEKK | IHVAKLE	21.15	Intra	1	1	QIVNE[K]K	1xDSS [K6]	NP_001129679.1	IHVA[K]LE	1xDSS [K5]	NP_001129679.1	silk fibroin 2 precursor [Apis mellifera]	silk fibroin 2 precursor [Apis mellifera]	FALSE	0
FALSE	SASTEAQSAAKIESVAAAEGSANSASEDSR | AAEATVSATKR	20.33	Inter	1	2	SASTEAQSAA[K]IESVAAAEGSANSASEDSR	1xDSS [K11]	NP_001129680.1	AAEATVSAT[K]R	1xDSS [K10]	NP_001129679.1	silk fibroin 3 precursor [Apis mellifera]	silk fibroin 2 precursor [Apis mellifera]	FALSE	0
FALSE	NAQQAQLNAQEKSLAALK | QVVSIPVEIKK	20.33	Inter	1	2	NAQQAQLNAQE[K]SLAALK	1xDSS [K12]	NP_001129680.1	QVVSIPVEI[K]K	1xDSS [K10]	silk	silk fibroin 3 precursor [Apis mellifera]	fibroin 1 precursor [Dorsada]	FALSE	0
FALSE	TAANAAIGASELTNKVAALVAGATGAQAR | AEAVASEEAKVK	18.98	Inter	1	2	TAANAAIGASELTN[K]VAALVAGATGAQAR	1xDSS [K15]	NP_001129681.1	AEAVASEEA[K]VK	1xDSS [K10]	silk	silk fibroin 4 precursor [Apis mellifera]	fibroin 1 precursor [Dorsada]	FALSE	0
FALSE	AAAAALASSKEAATASAR | AASAKAAAR	18.61	Intra	1	1	AAAAALASS[K]EAATASAR	1xDSS [K10]	silk	AASA[K]AAAR	1xDSS [K5]	silk	fibroin 1 precursor [Dorsada]	fibroin 1 precursor [Dorsada]	FALSE	0
FALSE	ASAAAAEAATEAQVKANADSIITK | ANADSIITKR	17.73	Intra	1	1	ASAAAAEAATEAQV[K]ANADSIITK	1xDSS [K15]	NP_001129679.1	ANADSIIT[K]R	1xDSS [K9]	NP_001129679.1	silk fibroin 2 precursor [Apis mellifera]	silk fibroin 2 precursor [Apis mellifera]	FALSE	0
FALSE	AGQVALASQKDAVLQAEAAASAASEAR | VAEIAVKAEADAAAAAVAAAK	17.7	Inter	1	2	AGQVALASQ[K]DAVLQAEAAASAASEAR	1xDSS [K10]	silk	VAEIAV[K]AEADAAAAAVAAAK	1xDSS [K7]	NP_001129681.1	fibroin 1 precursor [Dorsada]	silk fibroin 4 precursor [Apis mellifera]	FALSE	0
FALSE	VAEEAIARAASAKAAARAAAAALASSK | AAAVVKASALALAEAYLR	17.7	Inter	1	2	VAEEAIARAASA[K]AAARAAAAALASSK	1xDSS Tris [K27]; 1xDSS [K13]	silk	AAAVV[K]ASALALAEAYLR	1xDSS [K6]	NP_001129680.1	fibroin 1 precursor [Dorsada]	silk fibroin 3 precursor [Apis mellifera]	FALSE	0
FALSE	AAQLTAAAKEATR | AAEATVSATKR	15.57	Intra	1	1	AAQLTAAA[K]EATR	1xDSS [K9]	NP_001129679.1	AAEATVSAT[K]R	1xDSS [K10]	NP_001129679.1	silk fibroin 2 precursor [Apis mellifera]	silk fibroin 2 precursor [Apis mellifera]	FALSE	0
FALSE	IPVKKEEWKTSTK | AATFAKQIVNEKK	15.57	Inter	1	2	IPVKKEEW[K]TSTK	2xDSS Tris [K5; K13]; 1xDSS [K9]	NP_001129681.1	AATFA[K]QIVNEKK	1xDSS Tris [K13]; 1xDSS [K6]	NP_001129679.1	silk fibroin 4 precursor [Apis mellifera]	silk fibroin 2 precursor [Apis mellifera]	FALSE	0
FALSE	AAAAALASSKEAATASAR | QIVNEKK	15.22	Inter	1	2	AAAAALASS[K]EAATASAR	1xDSS [K10]	silk	QIVNE[K]K	1xDSS [K6]	NP_001129679.1	fibroin 1 precursor [Dorsada]	silk fibroin 2 precursor [Apis mellifera]	FALSE	0
FALSE	ASALSAAASAKAAAALK | QIVNEKK	15.2	Inter	1	2	ASALSAAASA[K]AAAALK	1xDSS [K11]	NP_001129680.1	QIVNE[K]K	1xDSS [K6]	NP_001129679.1	silk fibroin 3 precursor [Apis mellifera]	silk fibroin 2 precursor [Apis mellifera]	FALSE	0
FALSE	AIAAANLAAAASAAAEAALKAEK | NAQQAQLNAQEKSLAALK	14.43	Inter	1	2	AIAAANLAAAASAAAEAAL[K]AEK	1xDSS [K20]	silk	NAQQAQLNAQE[K]SLAALK	1xDSS [K12]	NP_001129680.1	fibroin 1 precursor [Dorsada]	silk fibroin 3 precursor [Apis mellifera]	FALSE	0
FALSE	AESLAKNLASASAR | GKETEEAAVGQAR	14.12	Inter	2	2	AESLA[K]NLASASAR	1xDSS [K6]	NP_001129681.1	G[K]ETEEAAVGQAR	1xDSS [K2]	silk	silk fibroin 4 precursor [Apis mellifera]	fibroin 1 precursor [Dorsada]	FALSE	0.01
FALSE	SSATEEVISKNLEVDLLK | NVDTSAKR	13.99	Intra	1	1	SSATEEVIS[K]NLEVDLLK	1xDSS [K10]	NP_001129680.1	NVDTSA[K]R	1xDSS [K7]	NP_001129680.1	silk fibroin 3 precursor [Apis mellifera]	silk fibroin 3 precursor [Apis mellifera]	FALSE	0.01
FALSE	AAAAALASSKEAATASAR | AATFAKQIVNEK	13.8	Inter	1	2	AAAAALASS[K]EAATASAR	1xDSS [K10]	silk	AATFA[K]QIVNEK	1xDSS [K6]	NP_001129679.1	fibroin 1 precursor [Dorsada]	silk fibroin 2 precursor [Apis mellifera]	FALSE	0.01
FALSE	WSANAALEVSAAAAAAETKTTASSEAANAAAK | MAREEVETRDKTK	13.66	Inter	1	2	WSANAALEVSAAAAAAET[K]TTASSEAANAAAK	1xDSS Tris [K32]; 1xDSS [K19]	NP_001129680.1	AREEVETRD[K]TK	1xDSS [K11]	NP_001129681.1	silk fibroin 3 precursor [Apis mellifera]	silk fibroin 4 precursor [Apis mellifera]	FALSE	0.01
FALSE	LATVAQNVASDLQKR | TSTKAAAEAAATLR	13.09	Intra	1	1	LATVAQNVASDLQ[K]R	1xDSS [K14]	NP_001129680.1	TST[K]AAAEAAATLR	1xDSS [K4]	NP_001129680.1	silk fibroin 3 precursor [Apis mellifera]	silk fibroin 3 precursor [Apis mellifera]	FALSE	0.01
FALSE	TAANAAIGASELTNKVAALVAGATGAQAR | VEVVAPAKDELK	12.79	Intra	1	1	TAANAAIGASELTN[K]VAALVAGATGAQAR	1xDSS [K15]	NP_001129681.1	VEVVAPA[K]DELK	1xDSS [K8]	NP_001129681.1	silk fibroin 4 precursor [Apis mellifera]	silk fibroin 4 precursor [Apis mellifera]	FALSE	0.01
FALSE	WSANAALEVSAAAAAAETKTTASSEAANAAAK | AAAEKAESLAK	12.53	Inter	1	2	WSANAALEVSAAAAAAET[K]TTASSEAANAAAK	1xDSS [K19]	NP_001129680.1	AAAE[K]AESLAK	1xDSS [K5]	NP_001129681.1	silk fibroin 3 precursor [Apis mellifera]	silk fibroin 4 precursor [Apis mellifera]	FALSE	0.01
FALSE	AAAVVKASALALAEAYLR | AAAAALASSKEAATASAR	33.41	Inter	2	2	AAAVV[K]ASALALAEAYLR	1xDSS [K6]	NP_001129680.1	AAAAALASS[K]EAATASAR	1xDSS [K10]	silk	silk fibroin 3 precursor [Apis mellifera]	fibroin 1 precursor [Dorsada]	FALSE	0
FALSE	SASTEAQSAAKIESVAAAEGSANSASEDSR | KAAAIASDADGAER	25.05	Intra	1	1	SASTEAQSAA[K]IESVAAAEGSANSASEDSR	1xDSS [K11]	NP_001129680.1	[K]AAAIASDADGAER	1xDSS [K1]	NP_001129680.1	silk fibroin 3 precursor [Apis mellifera]	silk fibroin 3 precursor [Apis mellifera]	FALSE	0
FALSE	IKTSASVNAK | AAAKASSR	23.86	Inter	1	2	I[K]TSASVNAK	1xDSS [K2]	NP_001129680.1	AAA[K]ASSR	1xDSS [K4]	silk	silk fibroin 3 precursor [Apis mellifera]	fibroin 1 precursor [Dorsada]	FALSE	0
FALSE	TAASALSTATVQAKIAER | AAKAEAVASEEAK	22.53	Intra	10	1	TAASALSTATVQA[K]IAER	1xDSS [K14]	silk	AA[K]AEAVASEEAK	1xDSS [K3]	silk	fibroin 1 precursor [Dorsada]	fibroin 1 precursor [Dorsada]	FALSE	0
FALSE	AAAAALASSKEAATASAR | IHVAKLE	21.15	Inter	1	2	AAAAALASS[K]EAATASAR	1xDSS [K10]	silk	IHVA[K]LE	1xDSS [K5]	NP_001129679.1	fibroin 1 precursor [Dorsada]	silk fibroin 2 precursor [Apis mellifera]	FALSE	0
FALSE	VKAIAAANLAAAASAAAEAALKAEK | SLAALKAQSEEEAASAR	19.39	Inter	4	2	V[K]AIAAANLAAAASAAAEAALKAEK	1xDSS [K2]	silk	SLAAL[K]AQSEEEAASAR	1xDSS [K6]	NP_001129680.1	fibroin 1 precursor [Dorsada]	silk fibroin 3 precursor [Apis mellifera]	FALSE	0
FALSE	AGQVALASQKDAVLQAEAAASAASEAR | VAEIAVKAEADAAAAAVAAAK	16.89	Inter	2	2	AGQVALASQ[K]DAVLQAEAAASAASEAR	1xDSS [K10]	silk	VAEIAV[K]AEADAAAAAVAAAK	1xDSS [K7]	NP_001129681.1	fibroin 1 precursor [Dorsada]	silk fibroin 4 precursor [Apis mellifera]	FALSE	0
FALSE	AIAAANLAAAASAAAEAALKAEK | NAQQAQLNAQEKSLAALK	16.53	Inter	1	2	AIAAANLAAAASAAAEAAL[K]AEK	1xDSS [K20]	silk	NAQQAQLNAQE[K]SLAALK	1xDSS [K12]	NP_001129680.1	fibroin 1 precursor [Dorsada]	silk fibroin 3 precursor [Apis mellifera]	FALSE	0
FALSE	ATAASSSALKASLATEEAAEEAEAAVADAK | EASTAAKTAASALSTATVQAK	16.49	Inter	2	2	ATAASSSAL[K]ASLATEEAAEEAEAAVADAK	1xDSS [K10]	NP_001129681.1	EASTAA[K]TAASALSTATVQAK	1xDSS [K7]	silk	silk fibroin 4 precursor [Apis mellifera]	fibroin 1 precursor [Dorsada]	FALSE	0
FALSE	WSANAALEVSAAAAAAETKTTASSEAANAAAK | ANADSIITKR	15.77	Inter	1	2	WSANAALEVSAAAAAAET[K]TTASSEAANAAAK	1xDSS [K19]	NP_001129680.1	ANADSIIT[K]R	1xDSS [K9]	NP_001129679.1	silk fibroin 3 precursor [Apis mellifera]	silk fibroin 2 precursor [Apis mellifera]	FALSE	0
FALSE	AESLAKNLASASAR | GKETEEAAVGQAR	15.57	Inter	1	2	AESLA[K]NLASASAR	1xDSS [K6]	NP_001129681.1	G[K]ETEEAAVGQAR	1xDSS [K2]	silk	silk fibroin 4 precursor [Apis mellifera]	fibroin 1 precursor [Dorsada]	FALSE	0
FALSE	TAANAAIGASELTNKVAALVAGATGAQAR | AAKAEAVASEEAK	15.57	Inter	1	2	TAANAAIGASELTN[K]VAALVAGATGAQAR	1xDSS [K15]	NP_001129681.1	AA[K]AEAVASEEAK	1xDSS [K3]	silk	silk fibroin 4 precursor [Apis mellifera]	fibroin 1 precursor [Dorsada]	FALSE	0
FALSE	LATVAQNVASDLQKR | TSTKAAAEAAATLR	15.14	Intra	3	1	LATVAQNVASDLQ[K]R	1xDSS [K14]	NP_001129680.1	TST[K]AAAEAAATLR	1xDSS [K4]	NP_001129680.1	silk fibroin 3 precursor [Apis mellifera]	silk fibroin 3 precursor [Apis mellifera]	FALSE	0
FALSE	AAAAALASSKEAATASAR | AAAKASSR	14.66	Intra	1	1	AAAAALASS[K]EAATASAR	1xDSS [K10]	silk	AAA[K]ASSR	1xDSS [K4]	silk	fibroin 1 precursor [Dorsada]	fibroin 1 precursor [Dorsada]	FALSE	0
FALSE	AAAVVKASALALAEAYLR | QIVNEKK	14.56	Inter	1	2	AAAVV[K]ASALALAEAYLR	1xDSS [K6]	NP_001129680.1	QIVNE[K]K	1xDSS [K6]	NP_001129679.1	silk fibroin 3 precursor [Apis mellifera]	silk fibroin 2 precursor [Apis mellifera]	FALSE	0
FALSE	ENGAPVLGKNTLQSLEK | NVDTSAKR	13.99	Intra	1	1	ENGAPVLG[K]NTLQSLEK	1xDSS [K9]	NP_001129680.1	NVDTSA[K]R	1xDSS [K7]	NP_001129680.1	silk fibroin 3 precursor [Apis mellifera]	silk fibroin 3 precursor [Apis mellifera]	FALSE	0
FALSE	AATFAKQIVNEK | KIHVAK	13.3	Intra	1	1	AATFA[K]QIVNEK	1xDSS [K6]	NP_001129679.1	[K]IHVAK	1xDSS [K1]	NP_001129679.1	silk fibroin 2 precursor [Apis mellifera]	silk fibroin 2 precursor [Apis mellifera]	FALSE	0
FALSE	AASAKAAAR | AAAKASSR	13.05	Intra	1	1	AASA[K]AAAR	1xDSS [K5]	silk	AAA[K]ASSR	1xDSS [K4]	silk	fibroin 1 precursor [Dorsada]	fibroin 1 precursor [Dorsada]	FALSE	0
FALSE	NVDTSAKRR | AAAKASSR	13.05	Inter	1	2	NVDTSA[K]RR	1xDSS [K7]	NP_001129680.1	AAA[K]ASSR	1xDSS [K4]	silk	silk fibroin 3 precursor [Apis mellifera]	fibroin 1 precursor [Dorsada]	FALSE	0
0.2 mg/ml
Checked	Crosslink Sequence	Max. XlinkX Score	Crosslink Type	# CSMs	# Proteins	Sequence A	Modifications A	Accession A	Sequence B	Modifications B	Accession B	Protein Descriptions A	Protein Descriptions B	Is Decoy	Q-value
FALSE	IKTSASVNAK | AAAKASSR	16.15	Inter	1	2	I[K]TSASVNAK	1xDSS [K2]	NP_001129680.1	AAA[K]ASSR	1xDSS [K4]	silk	silk fibroin 3 precursor [Apis mellifera]	fibroin 1 precursor [Dorsada]	FALSE	0
FALSE	AGQVALASQKDAVLQAEAAASAASEAR | NVDTSAKRRENGAPVLGK	12.98	Inter	1	2	AGQVALASQ[K]DAVLQAEAAASAASEAR	1xDSS [K10]	silk	NVDTSA[K]RRENGAPVLGK	1xDSS [K7]	NP_001129680.1	fibroin 1 precursor [Dorsada]	silk fibroin 3 precursor [Apis mellifera]	FALSE	0.01
FALSE	AAAAALASSKEAATASAR | KIHVAKLE	13.3	Inter	1	2	AAAAALASS[K]EAATASAR	1xDSS [K10]	silk	[K]IHVAKLE	1xDSS [K1]	NP_001129679.1	fibroin 1 precursor [Dorsada]	silk fibroin 2 precursor [Apis mellifera]	FALSE	0.01
FALSE	AAAVVKASALALAEAYLR | AAAAALASSKEAATASAR	22.53	Inter	1	2	AAAVV[K]ASALALAEAYLR	1xDSS [K6]	NP_001129680.1	AAAAALASS[K]EAATASAR	1xDSS [K10]	silk	silk fibroin 3 precursor [Apis mellifera]	fibroin 1 precursor [Dorsada]	FALSE	0
FALSE	ATAASSSALKASLATEEAAEEAEAAVADAK | EASTAAKTAASALSTATVQAK	45.86	Inter	1	2	ATAASSSAL[K]ASLATEEAAEEAEAAVADAK	1xDSS [K10]	NP_001129681.1	EASTAA[K]TAASALSTATVQAK	1xDSS [K7]	silk	silk fibroin 4 precursor [Apis mellifera]	fibroin 1 precursor [Dorsada]	FALSE	0
FALSE	NTEAAEAGANAALAAAIAKR | AEADAAAAAVAAAKAR	13.91	Inter	2	2	NTEAAEAGANAALAAAIA[K]R	1xDSS [K19]	NP_001129679.1	AEADAAAAAVAAA[K]AR	1xDSS [K14]	NP_001129681.1	silk fibroin 2 precursor [Apis mellifera]	silk fibroin 4 precursor [Apis mellifera]	FALSE	0.01
FALSE	TAANAAIGASELTNKVAALVAGATGAQAR | AEAVASEEAKVK	29.09	Inter	1	2	TAANAAIGASELTN[K]VAALVAGATGAQAR	1xDSS [K15]	NP_001129681.1	AEAVASEEA[K]VK	1xDSS [K10]	silk	silk fibroin 4 precursor [Apis mellifera]	fibroin 1 precursor [Dorsada]	FALSE	0
FALSE	EEAIKASEIANQLLTNAAK | NTEAAEAGANAALAAAIAKR	17.67	Intra	1	1	EEAI[K]ASEIANQLLTNAAK	1xDSS [K5]	NP_001129679.1	NTEAAEAGANAALAAAIA[K]R	1xDSS [K19]	NP_001129679.1	silk fibroin 2 precursor [Apis mellifera]	silk fibroin 2 precursor [Apis mellifera]	FALSE	0
FALSE	AAIAEAQAAAEAQVKAAIAR | ANADSIITKR	20.84	Intra	1	1	AAIAEAQAAAEAQV[K]AAIAR	1xDSS [K15]	NP_001129679.1	ANADSIIT[K]R	1xDSS [K9]	NP_001129679.1	silk fibroin 2 precursor [Apis mellifera]	silk fibroin 2 precursor [Apis mellifera]	FALSE	0
FALSE	ASALSAAASAKAAAALK | NTLQSLEKIK	13.4	Intra	1	1	ASALSAAASA[K]AAAALK	1xDSS [K11]	NP_001129680.1	NTLQSLE[K]IK	1xDSS [K8]	NP_001129680.1	silk fibroin 3 precursor [Apis mellifera]	silk fibroin 3 precursor [Apis mellifera]	FALSE	0.01
FALSE	NVETATIGANIDSSKQVVSIPVEIK | AAAKASSR	18.6	Intra	1	1	NVETATIGANIDSS[K]QVVSIPVEIK	1xDSS [K15]	silk	AAA[K]ASSR	1xDSS [K4]	silk	fibroin 1 precursor [Dorsada]	fibroin 1 precursor [Dorsada]	FALSE	0
FALSE	TAASALSTATVQAKIAER | AAKAEAVASEEAK	22.47	Intra	4	1	TAASALSTATVQA[K]IAER	1xDSS [K14]	silk	AA[K]AEAVASEEAK	1xDSS [K3]	silk	fibroin 1 precursor [Dorsada]	fibroin 1 precursor [Dorsada]	FALSE	0
FALSE	EEWKTSTKEEWK | IPVKKEEWKTSTK	18.04	Intra	1	1	EEWKTST[K]EEWK	1xDSS [K8]	NP_001129681.1	IPV[K]KEEWKTSTK	1xDSS [K4]; 1xDSS Tris [K5]	NP_001129681.1	silk fibroin 4 precursor [Apis mellifera]	silk fibroin 4 precursor [Apis mellifera]	FALSE	0
FALSE	AATFAKQIVNEK | KIHVAKLE	16.36	Intra	1	1	AATFA[K]QIVNEK	1xDSS [K6]	NP_001129679.1	[K]IHVAKLE	1xDSS [K1]; 1xDSS Tris [K6]	NP_001129679.1	silk fibroin 2 precursor [Apis mellifera]	silk fibroin 2 precursor [Apis mellifera]	FALSE	0
FALSE	VEVVAPAKDELK | TKTSTVVKSEK	16.22	Intra	2	1	VEVVAPA[K]DELK	1xDSS [K8]	NP_001129681.1	TKTSTVV[K]SEK	1xDSS [K8]	NP_001129681.1	silk fibroin 4 precursor [Apis mellifera]	silk fibroin 4 precursor [Apis mellifera]	FALSE	0
FALSE	TSTVVKSEKVEVVAPAKDELK | DKTK	14.19	Intra	1	1	TSTVV[K]SEKVEVVAPAKDELK	1xDSS [K6]	NP_001129681.1	D[K]TK	1xDSS [K2]	NP_001129681.1	silk fibroin 4 precursor [Apis mellifera]	silk fibroin 4 precursor [Apis mellifera]	FALSE	0.01
FALSE	SSATEEVISKNLEVDLLK | NVDTSAKR	14.56	Intra	1	1	SSATEEVIS[K]NLEVDLLK	1xDSS [K10]	NP_001129680.1	NVDTSA[K]R	1xDSS [K7]	NP_001129680.1	silk fibroin 3 precursor [Apis mellifera]	silk fibroin 3 precursor [Apis mellifera]	FALSE	0
FALSE	TAANAAIGASELTNKVAALVAGATGAQAR | EEVETRDKTK	16.51	Intra	1	1	TAANAAIGASELTN[K]VAALVAGATGAQAR	1xDSS [K15]	NP_001129681.1	EEVETRD[K]TK	1xDSS [K8]	NP_001129681.1	silk fibroin 4 precursor [Apis mellifera]	silk fibroin 4 precursor [Apis mellifera]	FALSE	0
FALSE	AAAAALASSKEAATASAR | IHVAKLE	12.98	Inter	1	2	AAAAALASS[K]EAATASAR	1xDSS [K10]	silk	IHVA[K]LE	1xDSS [K5]	NP_001129679.1	fibroin 1 precursor [Dorsada]	silk fibroin 2 precursor [Apis mellifera]	FALSE	0
FALSE	AAAAALASSKEAATASAR | NTLQSLEKIK	14.56	Inter	1	2	AAAAALASS[K]EAATASAR	1xDSS [K10]	silk	NTLQSLE[K]IK	1xDSS [K8]	NP_001129680.1	fibroin 1 precursor [Dorsada]	silk fibroin 3 precursor [Apis mellifera]	FALSE	0
FALSE	NTEAAEAGANAALAAAIAKREEAIK | AEADAAAAAVAAAKAR	15.03	Inter	2	2	NTEAAEAGANAALAAAIA[K]REEAIK	1xDSS [K19]	NP_001129679.1	AEADAAAAAVAAA[K]AR	1xDSS [K14]	NP_001129681.1	silk fibroin 2 precursor [Apis mellifera]	silk fibroin 4 precursor [Apis mellifera]	FALSE	0
FALSE	ATAASSSALKASLATEEAAEEAEAAVADAK | EASTAAKTAASALSTATVQAK	28.21	Inter	1	2	ATAASSSAL[K]ASLATEEAAEEAEAAVADAK	1xDSS [K10]	NP_001129681.1	EASTAA[K]TAASALSTATVQAK	1xDSS [K7]	silk	silk fibroin 4 precursor [Apis mellifera]	fibroin 1 precursor [Dorsada]	FALSE	0
FALSE	AAAVVKASALALAEAYLR | QIVNEKK	16.7	Inter	1	2	AAAVV[K]ASALALAEAYLR	1xDSS [K6]	NP_001129680.1	QIVNE[K]K	1xDSS [K6]	NP_001129679.1	silk fibroin 3 precursor [Apis mellifera]	silk fibroin 2 precursor [Apis mellifera]	FALSE	0
FALSE	AGQVALASQKDAVLQAEAAASAASEAR | AAEIALKVAEIAVK	16.4	Inter	1	2	AGQVALASQ[K]DAVLQAEAAASAASEAR	1xDSS [K10]	silk	AAEIAL[K]VAEIAVK	1xDSS [K7]	NP_001129681.1	fibroin 1 precursor [Dorsada]	silk fibroin 4 precursor [Apis mellifera]	FALSE	0
FALSE	AAAVVKASALALAEAYLR | AAAAALASSKEAATASAR	16.53	Inter	1	2	AAAVV[K]ASALALAEAYLR	1xDSS [K6]	NP_001129680.1	AAAAALASS[K]EAATASAR	1xDSS [K10]	silk	silk fibroin 3 precursor [Apis mellifera]	fibroin 1 precursor [Dorsada]	FALSE	0
FALSE	VKAIAAANLAAAASAAAEAALK | SLAALKAQSEEEAASAR	17.37	Inter	1	2	V[K]AIAAANLAAAASAAAEAALK	1xDSS [K2]	silk	SLAAL[K]AQSEEEAASAR	1xDSS [K6]	NP_001129680.1	fibroin 1 precursor [Dorsada]	silk fibroin 3 precursor [Apis mellifera]	FALSE	0
FALSE	AATFAKQIVNEKKIHVAK | AAEIALKVAEIAVK	12.98	Inter	1	2	AATFAKQIVNE[K]KIHVAK	2xDSS Tris [K13; K18]; 1xDSS [K12]	NP_001129679.1	AAEIAL[K]VAEIAVK	1xDSS Tris [K14]; 1xDSS [K7]	NP_001129681.1	silk fibroin 2 precursor [Apis mellifera]	silk fibroin 4 precursor [Apis mellifera]	FALSE	0
FALSE	AAQLTAAAKEATR | AAEATVSATKR	20.33	Intra	1	1	AAQLTAAA[K]EATR	1xDSS [K9]	NP_001129679.1	AAEATVSAT[K]R	1xDSS [K10]	NP_001129679.1	silk fibroin 2 precursor [Apis mellifera]	silk fibroin 2 precursor [Apis mellifera]	FALSE	0
FALSE	DKTKTSTVVKSEKVEVVAPAKDELK | EEVETRDKTK	16.51	Intra	1	1	DKTKTSTVV[K]SEKVEVVAPAKDELK	1xDSS [K10]; 1xDSS Tris [K4]	NP_001129681.1	EEVETRD[K]TK	1xDSS [K8]	NP_001129681.1	silk fibroin 4 precursor [Apis mellifera]	silk fibroin 4 precursor [Apis mellifera]	FALSE	0
FALSE	ASALSAAASAKAAAALK | NVDTSAKR	11.72	Intra	1	1	ASALSAAASA[K]AAAALK	1xDSS [K11]	NP_001129680.1	NVDTSA[K]R	1xDSS [K7]	NP_001129680.1	silk fibroin 3 precursor [Apis mellifera]	silk fibroin 3 precursor [Apis mellifera]	FALSE	0
FALSE	LATVAQNVASDLQKR | TSTKAAAEAAATLR	13.09	Intra	1	1	LATVAQNVASDLQ[K]R	1xDSS [K14]	NP_001129680.1	TST[K]AAAEAAATLR	1xDSS [K4]	NP_001129680.1	silk fibroin 3 precursor [Apis mellifera]	silk fibroin 3 precursor [Apis mellifera]	FALSE	0
FALSE	TAASALSTATVQAKIAER | AAKAEAVASEEAK	22.53	Intra	5	1	TAASALSTATVQA[K]IAER	1xDSS [K14]	silk	AA[K]AEAVASEEAK	1xDSS [K3]	silk	fibroin 1 precursor [Dorsada]	fibroin 1 precursor [Dorsada]	FALSE	0
FALSE	ASLATEEAAEEAEAAVADAKAAAEK | AESLAKNLASASAR	13.09	Intra	1	1	ASLATEEAAEEAEAAVADA[K]AAAEK	1xDSS [K20]	NP_001129681.1	AESLA[K]NLASASAR	1xDSS [K6]	NP_001129681.1	silk fibroin 4 precursor [Apis mellifera]	silk fibroin 4 precursor [Apis mellifera]	FALSE	0
FALSE	ATAASSSALKASLATEEAAEEAEAAVADAK | EASTAAKTAASALSTATVQAK	20.86	Inter	1	2	ATAASSSAL[K]ASLATEEAAEEAEAAVADAK	1xDSS [K10]	NP_001129681.1	EASTAA[K]TAASALSTATVQAK	1xDSS [K7]	silk	silk fibroin 4 precursor [Apis mellifera]	fibroin 1 precursor [Dorsada]	FALSE	0
FALSE	SASTEAQSAAKIESVAAAEGSANSASEDSR | AAEATVSATKR	20.33	Inter	1	2	SASTEAQSAA[K]IESVAAAEGSANSASEDSR	1xDSS [K11]	NP_001129680.1	AAEATVSAT[K]R	1xDSS [K10]	NP_001129679.1	silk fibroin 3 precursor [Apis mellifera]	silk fibroin 2 precursor [Apis mellifera]	FALSE	0
FALSE	TSTVVKSEKVEVVAPAKDELK | DKTK	20.17	Intra	1	1	TSTVV[K]SEKVEVVAPAKDELK	1xDSS [K6]	NP_001129681.1	D[K]TK	1xDSS [K2]	NP_001129681.1	silk fibroin 4 precursor [Apis mellifera]	silk fibroin 4 precursor [Apis mellifera]	FALSE	0
FALSE	AAKAEAVASEEAK | AASAKAAAR	18.61	Intra	1	1	AA[K]AEAVASEEAK	1xDSS [K3]	silk	AASA[K]AAAR	1xDSS [K5]	silk	fibroin 1 precursor [Dorsada]	fibroin 1 precursor [Dorsada]	FALSE	0
FALSE	AESLAKNLASASAR | GKETEEAAVGQAR	18.31	Inter	1	2	AESLA[K]NLASASAR	1xDSS [K6]	NP_001129681.1	G[K]ETEEAAVGQAR	1xDSS [K2]	silk	silk fibroin 4 precursor [Apis mellifera]	fibroin 1 precursor [Dorsada]	FALSE	0
FALSE	ANELAQAESAAAAEAQAKTAAAAK | AEADAAAAAVAAAKAR	18.1	Intra	1	1	ANELAQAESAAAAEAQA[K]TAAAAK	1xDSS [K18]	NP_001129681.1	AEADAAAAAVAAA[K]AR	1xDSS [K14]	NP_001129681.1	silk fibroin 4 precursor [Apis mellifera]	silk fibroin 4 precursor [Apis mellifera]	FALSE	0
FALSE	WSANAALEVSAAAAAAETKTTASSEAANAAAK | ANADSIITKR	16.78	Inter	1	2	WSANAALEVSAAAAAAET[K]TTASSEAANAAAK	1xDSS [K19]	NP_001129680.1	ANADSIIT[K]R	1xDSS [K9]	NP_001129679.1	silk fibroin 3 precursor [Apis mellifera]	silk fibroin 2 precursor [Apis mellifera]	FALSE	0
FALSE	ATAASSSALKASLATEEAAEEAEAAVADAK | AEADAAAAAVAAAKAR	15.89	Intra	1	1	ATAASSSAL[K]ASLATEEAAEEAEAAVADAK	1xDSS [K10]	NP_001129681.1	AEADAAAAAVAAA[K]AR	1xDSS [K14]	NP_001129681.1	silk fibroin 4 precursor [Apis mellifera]	silk fibroin 4 precursor [Apis mellifera]	FALSE	0
FALSE	ATAASSSALKASLATEEAAEEAEAAVADAK | AAAEKAESLAK	15.66	Intra	1	1	ATAASSSAL[K]ASLATEEAAEEAEAAVADAK	1xDSS [K10]	NP_001129681.1	AAAE[K]AESLAK	1xDSS [K5]	NP_001129681.1	silk fibroin 4 precursor [Apis mellifera]	silk fibroin 4 precursor [Apis mellifera]	FALSE	0
FALSE	NTEAAEAGANAALAAAIAKR | AEADAAAAAVAAAKAR	15.03	Inter	1	2	NTEAAEAGANAALAAAIA[K]R	1xDSS [K19]	NP_001129679.1	AEADAAAAAVAAA[K]AR	1xDSS [K14]	NP_001129681.1	silk fibroin 2 precursor [Apis mellifera]	silk fibroin 4 precursor [Apis mellifera]	FALSE	0
