# Supplementary material for: Resolving the structure and assembly of the honeybee silk heterotetrameric coiled coil
Source: Protein Sci. 2025 Jul 23;34(8):e70230. doi: 10.1002/pro.70230 (PMC12284834; doi:10.1002/pro.70230)
Supplement: Supplementary file 3 — Data S3. Supporting Information. [file PRO-34-e70230-s003.zip]

Archive with 3 entries (2 files):
- AlphaFold tetrameric models/
- AlphaFold tetrameric models/AF2_Silks_model.pdb
- AlphaFold tetrameric models/AF3_Silks_model.pdb
