# Supplementary material for: Resolving the structure and assembly of the honeybee silk heterotetrameric coiled coil
Source: Protein Sci. 2025 Jul 23;34(8):e70230. doi: 10.1002/pro.70230 (PMC12284834; doi:10.1002/pro.70230)
Supplement: Supplementary file 3 — Data S3. Supporting Information. [file PRO-34-e70230-s003.zip › AlphaFold tetrameric models/AF2_Silks_model.pdb]

REMARK   BIOVIA PDB file
REMARK   Created:  2025-05-30T10:50:08Z
ATOM      1  N   MET A   1      72.992  -6.121 -22.081  0.00  0.00           N1+
ATOM      2  CA  MET A   1      71.555  -6.606 -22.238  0.00  0.00           C  
ATOM      3  CB  MET A   1      70.941  -6.419 -23.659  0.00  0.00           C  
ATOM      4  CG  MET A   1      70.599  -4.949 -24.098  0.00  0.00           C  
ATOM      5  SD  MET A   1      69.700  -4.784 -25.628  0.00  0.00           S  
ATOM      6  CE  MET A   1      70.599  -3.363 -26.278  0.00  0.00           C  
ATOM      7  C   MET A   1      71.489  -8.136 -21.963  0.00  0.00           C  
ATOM      8  O   MET A   1      72.181  -8.938 -22.709  0.00  0.00           O  
ATOM      9  N   GLY A   2      70.745  -8.642 -20.997  0.00  0.00           N  
ATOM     10  CA  GLY A   2      70.557 -10.037 -20.598  0.00  0.00           C  
ATOM     11  C   GLY A   2      69.149 -10.557 -20.867  0.00  0.00           C  
ATOM     12  O   GLY A   2      68.418 -10.048 -21.725  0.00  0.00           O  
ATOM     13  N   LEU A   3      68.793 -11.626 -20.169  0.00  0.00           N  
ATOM     14  CA  LEU A   3      67.495 -12.264 -20.108  0.00  0.00           C  
ATOM     15  CB  LEU A   3      67.580 -13.599 -19.433  0.00  0.00           C  
ATOM     16  CG  LEU A   3      68.761 -14.502 -19.949  0.00  0.00           C  
ATOM     17  CD1 LEU A   3      68.540 -15.909 -19.268  0.00  0.00           C  
ATOM     18  CD2 LEU A   3      68.782 -14.593 -21.422  0.00  0.00           C  
ATOM     19  C   LEU A   3      66.521 -11.301 -19.360  0.00  0.00           C  
ATOM     20  O   LEU A   3      66.813 -10.854 -18.252  0.00  0.00           O  
ATOM     21  N   GLU A   4      65.395 -10.997 -20.033  0.00  0.00           N  
ATOM     22  CA  GLU A   4      64.280 -10.242 -19.464  0.00  0.00           C  
ATOM     23  CB  GLU A   4      63.921  -8.993 -20.370  0.00  0.00           C  
ATOM     24  CG  GLU A   4      65.001  -7.922 -20.493  0.00  0.00           C  
ATOM     25  CD  GLU A   4      64.979  -6.900 -19.302  0.00  0.00           C  
ATOM     26  OE1 GLU A   4      65.690  -5.820 -19.474  0.00  0.00           O  
ATOM     27  OE2 GLU A   4      64.294  -7.042 -18.232  0.00  0.00           O  
ATOM     28  C   GLU A   4      63.104 -11.222 -19.326  0.00  0.00           C  
ATOM     29  O   GLU A   4      63.005 -12.271 -19.987  0.00  0.00           O  
ATOM     30  N   GLY A   5      62.094 -10.994 -18.426  0.00  0.00           N  
ATOM     31  CA  GLY A   5      60.925 -11.792 -18.216  0.00  0.00           C  
ATOM     32  C   GLY A   5      59.988 -11.719 -19.405  0.00  0.00           C  
ATOM     33  O   GLY A   5      60.050 -10.838 -20.228  0.00  0.00           O  
ATOM     34  N   SER A   6      59.087 -12.672 -19.406  0.00  0.00           N  
ATOM     35  CA  SER A   6      58.173 -13.092 -20.481  0.00  0.00           C  
ATOM     36  CB  SER A   6      57.979 -14.588 -20.435  0.00  0.00           C  
ATOM     37  OG  SER A   6      57.307 -14.889 -19.205  0.00  0.00           O  
ATOM     38  C   SER A   6      56.823 -12.356 -20.566  0.00  0.00           C  
ATOM     39  O   SER A   6      56.007 -12.533 -21.476  0.00  0.00           O  
ATOM     40  N   GLY A   7      56.492 -11.541 -19.576  0.00  0.00           N  
ATOM     41  CA  GLY A   7      55.233 -10.902 -19.253  0.00  0.00           C  
ATOM     42  C   GLY A   7      54.987 -11.043 -17.694  0.00  0.00           C  
ATOM     43  O   GLY A   7      55.794 -11.507 -16.928  0.00  0.00           O  
ATOM     44  N   ASN A   8      53.705 -10.769 -17.297  0.00  0.00           N  
ATOM     45  CA  ASN A   8      53.195 -11.060 -15.940  0.00  0.00           C  
ATOM     46  CB  ASN A   8      51.639 -10.763 -15.908  0.00  0.00           C  
ATOM     47  CG  ASN A   8      51.286  -9.378 -16.262  0.00  0.00           C  
ATOM     48  OD1 ASN A   8      51.953  -8.420 -15.850  0.00  0.00           O  
ATOM     49  ND2 ASN A   8      50.135  -9.175 -16.826  0.00  0.00           N  
ATOM     50  C   ASN A   8      53.496 -12.402 -15.319  0.00  0.00           C  
ATOM     51  O   ASN A   8      53.559 -13.433 -15.990  0.00  0.00           O  
ATOM     52  N   SER A   9      53.700 -12.342 -14.013  0.00  0.00           N  
ATOM     53  CA  SER A   9      54.142 -13.490 -13.270  0.00  0.00           C  
ATOM     54  CB  SER A   9      55.159 -12.872 -12.309  0.00  0.00           C  
ATOM     55  OG  SER A   9      54.352 -12.131 -11.290  0.00  0.00           O  
ATOM     56  C   SER A   9      52.931 -14.302 -12.721  0.00  0.00           C  
ATOM     57  O   SER A   9      51.951 -14.560 -13.435  0.00  0.00           O  
ATOM     58  N   LEU A  10      52.984 -14.734 -11.487  0.00  0.00           N  
ATOM     59  CA  LEU A  10      52.085 -15.862 -10.979  0.00  0.00           C  
ATOM     60  CB  LEU A  10      52.657 -16.512  -9.721  0.00  0.00           C  
ATOM     61  CG  LEU A  10      54.206 -16.932  -9.735  0.00  0.00           C  
ATOM     62  CD1 LEU A  10      55.219 -15.894  -9.420  0.00  0.00           C  
ATOM     63  CD2 LEU A  10      54.310 -18.077  -8.767  0.00  0.00           C  
ATOM     64  C   LEU A  10      50.538 -15.525 -10.824  0.00  0.00           C  
ATOM     65  O   LEU A  10      49.726 -16.337 -11.220  0.00  0.00           O  
ATOM     66  N   PRO A  11      50.120 -14.384 -10.281  0.00  0.00           N  
ATOM     67  CD  PRO A  11      50.884 -13.138 -10.070  0.00  0.00           C  
ATOM     68  CG  PRO A  11      49.902 -12.178  -9.342  0.00  0.00           C  
ATOM     69  CB  PRO A  11      48.807 -13.089  -8.802  0.00  0.00           C  
ATOM     70  CA  PRO A  11      48.721 -14.212  -9.828  0.00  0.00           C  
ATOM     71  C   PRO A  11      47.699 -14.052 -11.022  0.00  0.00           C  
ATOM     72  O   PRO A  11      46.472 -13.901 -10.715  0.00  0.00           O  
ATOM     73  N   GLU A  12      48.067 -14.017 -12.321  0.00  0.00           N  
ATOM     74  CA  GLU A  12      47.090 -14.029 -13.411  0.00  0.00           C  
ATOM     75  CB  GLU A  12      47.792 -13.987 -14.781  0.00  0.00           C  
ATOM     76  CG  GLU A  12      48.894 -12.950 -15.004  0.00  0.00           C  
ATOM     77  CD  GLU A  12      48.238 -11.534 -15.458  0.00  0.00           C  
ATOM     78  OE1 GLU A  12      48.231 -11.325 -16.658  0.00  0.00           O  
ATOM     79  OE2 GLU A  12      47.700 -10.796 -14.598  0.00  0.00           O  
ATOM     80  C   GLU A  12      46.122 -15.270 -13.385  0.00  0.00           C  
ATOM     81  O   GLU A  12      44.953 -15.161 -13.739  0.00  0.00           O  
ATOM     82  N   LEU A  13      46.646 -16.313 -12.813  0.00  0.00           N  
ATOM     83  CA  LEU A  13      45.923 -17.599 -12.466  0.00  0.00           C  
ATOM     84  CB  LEU A  13      46.915 -18.814 -12.291  0.00  0.00           C  
ATOM     85  CG  LEU A  13      47.805 -18.985 -13.605  0.00  0.00           C  
ATOM     86  CD1 LEU A  13      48.816 -20.157 -13.438  0.00  0.00           C  
ATOM     87  CD2 LEU A  13      46.857 -19.287 -14.757  0.00  0.00           C  
ATOM     88  C   LEU A  13      45.011 -17.466 -11.256  0.00  0.00           C  
ATOM     89  O   LEU A  13      44.295 -18.413 -10.942  0.00  0.00           O  
ATOM     90  N   VAL A  14      45.017 -16.338 -10.495  0.00  0.00           N  
ATOM     91  CA  VAL A  14      44.372 -16.144  -9.135  0.00  0.00           C  
ATOM     92  CB  VAL A  14      45.514 -16.161  -8.065  0.00  0.00           C  
ATOM     93  CG1 VAL A  14      45.011 -15.926  -6.649  0.00  0.00           C  
ATOM     94  CG2 VAL A  14      46.328 -17.487  -8.218  0.00  0.00           C  
ATOM     95  C   VAL A  14      43.604 -14.766  -9.074  0.00  0.00           C  
ATOM     96  O   VAL A  14      42.778 -14.513  -8.162  0.00  0.00           O  
ATOM     97  N   LYS A  15      43.766 -13.861 -10.047  0.00  0.00           N  
ATOM     98  CA  LYS A  15      43.558 -12.433  -9.819  0.00  0.00           C  
ATOM     99  CB  LYS A  15      44.312 -11.510 -10.820  0.00  0.00           C  
ATOM    100  CG  LYS A  15      44.170 -10.087 -10.353  0.00  0.00           C  
ATOM    101  CD  LYS A  15      44.714  -9.177 -11.480  0.00  0.00           C  
ATOM    102  CE  LYS A  15      44.605  -7.740 -10.975  0.00  0.00           C  
ATOM    103  NZ  LYS A  15      45.893  -7.046 -10.887  0.00  0.00           N1+
ATOM    104  C   LYS A  15      42.036 -12.183  -9.619  0.00  0.00           C  
ATOM    105  O   LYS A  15      41.628 -11.689  -8.558  0.00  0.00           O  
ATOM    106  N   GLY A  16      41.205 -12.518 -10.621  0.00  0.00           N  
ATOM    107  CA  GLY A  16      39.795 -12.202 -10.661  0.00  0.00           C  
ATOM    108  C   GLY A  16      38.875 -13.331 -10.418  0.00  0.00           C  
ATOM    109  O   GLY A  16      37.698 -13.210 -10.455  0.00  0.00           O  
ATOM    110  N   SER A  17      39.402 -14.480 -10.068  0.00  0.00           N  
ATOM    111  CA  SER A  17      38.921 -15.789 -10.341  0.00  0.00           C  
ATOM    112  CB  SER A  17      40.017 -16.828 -10.002  0.00  0.00           C  
ATOM    113  OG  SER A  17      41.298 -16.483 -10.612  0.00  0.00           O  
ATOM    114  C   SER A  17      37.636 -16.088  -9.615  0.00  0.00           C  
ATOM    115  O   SER A  17      36.775 -16.848 -10.054  0.00  0.00           O  
ATOM    116  N   ALA A  18      37.511 -15.435  -8.384  0.00  0.00           N  
ATOM    117  CA  ALA A  18      36.337 -15.478  -7.492  0.00  0.00           C  
ATOM    118  CB  ALA A  18      36.796 -15.280  -6.069  0.00  0.00           C  
ATOM    119  C   ALA A  18      35.087 -14.673  -7.895  0.00  0.00           C  
ATOM    120  O   ALA A  18      33.915 -15.099  -7.730  0.00  0.00           O  
ATOM    121  N   SER A  19      35.227 -13.586  -8.656  0.00  0.00           N  
ATOM    122  CA  SER A  19      34.139 -12.695  -9.119  0.00  0.00           C  
ATOM    123  CB  SER A  19      34.721 -11.427  -9.700  0.00  0.00           C  
ATOM    124  OG  SER A  19      33.649 -10.594 -10.019  0.00  0.00           O  
ATOM    125  C   SER A  19      33.216 -13.382 -10.114  0.00  0.00           C  
ATOM    126  O   SER A  19      32.006 -13.145 -10.139  0.00  0.00           O  
ATOM    127  N   ALA A  20      33.793 -14.295 -10.912  0.00  0.00           N  
ATOM    128  CA  ALA A  20      33.061 -14.988 -11.984  0.00  0.00           C  
ATOM    129  CB  ALA A  20      34.006 -15.750 -12.894  0.00  0.00           C  
ATOM    130  C   ALA A  20      31.903 -15.796 -11.462  0.00  0.00           C  
ATOM    131  O   ALA A  20      30.922 -16.121 -12.197  0.00  0.00           O  
ATOM    132  N   THR A  21      31.881 -16.082 -10.133  0.00  0.00           N  
ATOM    133  CA  THR A  21      30.680 -16.778  -9.523  0.00  0.00           C  
ATOM    134  CB  THR A  21      31.080 -17.455  -8.155  0.00  0.00           C  
ATOM    135  CG2 THR A  21      30.372 -18.809  -7.964  0.00  0.00           C  
ATOM    136  OG1 THR A  21      32.412 -17.790  -8.354  0.00  0.00           O  
ATOM    137  C   THR A  21      29.517 -15.862  -9.205  0.00  0.00           C  
ATOM    138  O   THR A  21      28.385 -16.344  -9.104  0.00  0.00           O  
ATOM    139  N   ALA A  22      29.673 -14.518  -9.169  0.00  0.00           N  
ATOM    140  CA  ALA A  22      28.668 -13.527  -8.640  0.00  0.00           C  
ATOM    141  CB  ALA A  22      29.317 -12.191  -8.509  0.00  0.00           C  
ATOM    142  C   ALA A  22      27.405 -13.481  -9.488  0.00  0.00           C  
ATOM    143  O   ALA A  22      26.304 -13.249  -8.936  0.00  0.00           O  
ATOM    144  N   SER A  23      27.588 -13.691 -10.830  0.00  0.00           N  
ATOM    145  CA  SER A  23      26.435 -13.624 -11.755  0.00  0.00           C  
ATOM    146  CB  SER A  23      27.041 -13.408 -13.156  0.00  0.00           C  
ATOM    147  OG  SER A  23      26.027 -13.253 -14.111  0.00  0.00           O  
ATOM    148  C   SER A  23      25.436 -14.843 -11.683  0.00  0.00           C  
ATOM    149  O   SER A  23      24.229 -14.735 -11.757  0.00  0.00           O  
ATOM    150  N   THR A  24      26.093 -15.995 -11.529  0.00  0.00           N  
ATOM    151  CA  THR A  24      25.394 -17.265 -11.141  0.00  0.00           C  
ATOM    152  CB  THR A  24      26.324 -18.484 -11.241  0.00  0.00           C  
ATOM    153  CG2 THR A  24      25.588 -19.822 -11.553  0.00  0.00           C  
ATOM    154  OG1 THR A  24      27.107 -18.452 -12.410  0.00  0.00           O  
ATOM    155  C   THR A  24      24.706 -17.087  -9.749  0.00  0.00           C  
ATOM    156  O   THR A  24      23.553 -17.330  -9.670  0.00  0.00           O  
ATOM    157  N   ALA A  25      25.446 -16.665  -8.737  0.00  0.00           N  
ATOM    158  CA  ALA A  25      24.973 -16.500  -7.333  0.00  0.00           C  
ATOM    159  CB  ALA A  25      26.057 -16.083  -6.371  0.00  0.00           C  
ATOM    160  C   ALA A  25      23.815 -15.519  -7.284  0.00  0.00           C  
ATOM    161  O   ALA A  25      22.711 -15.754  -6.714  0.00  0.00           O  
ATOM    162  N   VAL A  26      23.936 -14.363  -7.977  0.00  0.00           N  
ATOM    163  CA  VAL A  26      22.813 -13.393  -8.104  0.00  0.00           C  
ATOM    164  CB  VAL A  26      23.306 -12.053  -8.616  0.00  0.00           C  
ATOM    165  CG1 VAL A  26      22.141 -11.009  -8.879  0.00  0.00           C  
ATOM    166  CG2 VAL A  26      24.212 -11.410  -7.558  0.00  0.00           C  
ATOM    167  C   VAL A  26      21.589 -13.952  -8.852  0.00  0.00           C  
ATOM    168  O   VAL A  26      20.494 -13.683  -8.348  0.00  0.00           O  
ATOM    169  N   THR A  27      21.795 -14.642  -9.991  0.00  0.00           N  
ATOM    170  CA  THR A  27      20.630 -15.361 -10.616  0.00  0.00           C  
ATOM    171  CB  THR A  27      21.174 -16.217 -11.767  0.00  0.00           C  
ATOM    172  CG2 THR A  27      20.245 -17.258 -12.465  0.00  0.00           C  
ATOM    173  OG1 THR A  27      21.563 -15.353 -12.847  0.00  0.00           O  
ATOM    174  C   THR A  27      19.896 -16.262  -9.635  0.00  0.00           C  
ATOM    175  O   THR A  27      18.698 -16.227  -9.618  0.00  0.00           O  
ATOM    176  N   ALA A  28      20.610 -16.983  -8.761  0.00  0.00           N  
ATOM    177  CA  ALA A  28      20.041 -17.901  -7.753  0.00  0.00           C  
ATOM    178  CB  ALA A  28      21.034 -18.804  -7.111  0.00  0.00           C  
ATOM    179  C   ALA A  28      19.131 -17.179  -6.742  0.00  0.00           C  
ATOM    180  O   ALA A  28      17.934 -17.481  -6.598  0.00  0.00           O  
ATOM    181  N   ARG A  29      19.557 -16.086  -6.089  0.00  0.00           N  
ATOM    182  CA  ARG A  29      18.758 -15.258  -5.247  0.00  0.00           C  
ATOM    183  CB  ARG A  29      19.649 -14.186  -4.595  0.00  0.00           C  
ATOM    184  CG  ARG A  29      20.526 -14.758  -3.471  0.00  0.00           C  
ATOM    185  CD  ARG A  29      21.382 -13.666  -2.816  0.00  0.00           C  
ATOM    186  NE  ARG A  29      22.034 -14.203  -1.678  0.00  0.00           N  
ATOM    187  CZ  ARG A  29      23.256 -14.478  -1.382  0.00  0.00           C  
ATOM    188  NH1 ARG A  29      24.260 -14.332  -2.198  0.00  0.00           N  
ATOM    189  NH2 ARG A  29      23.571 -14.816  -0.151  0.00  0.00           N  
ATOM    190  C   ARG A  29      17.638 -14.504  -5.965  0.00  0.00           C  
ATOM    191  O   ARG A  29      16.568 -14.290  -5.368  0.00  0.00           O  
ATOM    192  N   SER A  30      17.739 -14.141  -7.255  0.00  0.00           N  
ATOM    193  CA  SER A  30      16.559 -13.808  -8.027  0.00  0.00           C  
ATOM    194  CB  SER A  30      17.016 -13.223  -9.386  0.00  0.00           C  
ATOM    195  OG  SER A  30      17.855 -12.087  -9.376  0.00  0.00           O  
ATOM    196  C   SER A  30      15.625 -15.028  -8.300  0.00  0.00           C  
ATOM    197  O   SER A  30      14.407 -14.855  -8.150  0.00  0.00           O  
ATOM    198  N   GLY A  31      16.105 -16.239  -8.460  0.00  0.00           N  
ATOM    199  CA  GLY A  31      15.238 -17.417  -8.534  0.00  0.00           C  
ATOM    200  C   GLY A  31      14.380 -17.710  -7.245  0.00  0.00           C  
ATOM    201  O   GLY A  31      13.143 -17.807  -7.359  0.00  0.00           O  
ATOM    202  N   LEU A  32      14.974 -17.588  -6.063  0.00  0.00           N  
ATOM    203  CA  LEU A  32      14.283 -17.667  -4.796  0.00  0.00           C  
ATOM    204  CB  LEU A  32      15.356 -17.729  -3.664  0.00  0.00           C  
ATOM    205  CG  LEU A  32      14.791 -17.769  -2.242  0.00  0.00           C  
ATOM    206  CD1 LEU A  32      14.156 -19.120  -1.993  0.00  0.00           C  
ATOM    207  CD2 LEU A  32      15.981 -17.718  -1.318  0.00  0.00           C  
ATOM    208  C   LEU A  32      13.283 -16.505  -4.602  0.00  0.00           C  
ATOM    209  O   LEU A  32      12.207 -16.734  -3.999  0.00  0.00           O  
ATOM    210  N   ARG A  33      13.648 -15.295  -5.057  0.00  0.00           N  
ATOM    211  CA  ARG A  33      12.677 -14.193  -5.067  0.00  0.00           C  
ATOM    212  CB  ARG A  33      13.396 -12.856  -5.176  0.00  0.00           C  
ATOM    213  CG  ARG A  33      14.035 -12.615  -3.827  0.00  0.00           C  
ATOM    214  CD  ARG A  33      14.823 -11.290  -3.836  0.00  0.00           C  
ATOM    215  NE  ARG A  33      14.960 -10.681  -2.458  0.00  0.00           N  
ATOM    216  CZ  ARG A  33      14.211  -9.806  -1.935  0.00  0.00           C  
ATOM    217  NH1 ARG A  33      13.115  -9.351  -2.513  0.00  0.00           N  
ATOM    218  NH2 ARG A  33      14.495  -9.363  -0.784  0.00  0.00           N  
ATOM    219  C   ARG A  33      11.508 -14.374  -6.041  0.00  0.00           C  
ATOM    220  O   ARG A  33      10.373 -14.298  -5.645  0.00  0.00           O  
ATOM    221  N   ALA A  34      11.788 -14.687  -7.263  0.00  0.00           N  
ATOM    222  CA  ALA A  34      10.745 -14.980  -8.230  0.00  0.00           C  
ATOM    223  CB  ALA A  34      11.430 -15.242  -9.602  0.00  0.00           C  
ATOM    224  C   ALA A  34       9.822 -16.119  -7.861  0.00  0.00           C  
ATOM    225  O   ALA A  34       8.588 -16.028  -8.024  0.00  0.00           O  
ATOM    226  N   GLY A  35      10.311 -17.272  -7.394  0.00  0.00           N  
ATOM    227  CA  GLY A  35       9.479 -18.406  -6.755  0.00  0.00           C  
ATOM    228  C   GLY A  35       8.713 -17.996  -5.497  0.00  0.00           C  
ATOM    229  O   GLY A  35       7.578 -18.368  -5.286  0.00  0.00           O  
ATOM    230  N   GLN A  36       9.210 -17.066  -4.691  0.00  0.00           N  
ATOM    231  CA  GLN A  36       8.551 -16.493  -3.555  0.00  0.00           C  
ATOM    232  CB  GLN A  36       9.554 -15.649  -2.721  0.00  0.00           C  
ATOM    233  CG  GLN A  36       8.929 -14.926  -1.560  0.00  0.00           C  
ATOM    234  CD  GLN A  36       9.885 -13.945  -0.881  0.00  0.00           C  
ATOM    235  OE1 GLN A  36      11.035 -13.748  -1.325  0.00  0.00           O  
ATOM    236  NE2 GLN A  36       9.505 -13.234   0.174  0.00  0.00           N  
ATOM    237  C   GLN A  36       7.383 -15.661  -3.997  0.00  0.00           C  
ATOM    238  O   GLN A  36       6.350 -15.646  -3.300  0.00  0.00           O  
ATOM    239  N   VAL A  37       7.442 -15.026  -5.182  0.00  0.00           N  
ATOM    240  CA  VAL A  37       6.417 -14.165  -5.838  0.00  0.00           C  
ATOM    241  CB  VAL A  37       7.079 -13.262  -6.914  0.00  0.00           C  
ATOM    242  CG1 VAL A  37       6.204 -12.764  -8.049  0.00  0.00           C  
ATOM    243  CG2 VAL A  37       7.578 -12.005  -6.211  0.00  0.00           C  
ATOM    244  C   VAL A  37       5.395 -15.122  -6.491  0.00  0.00           C  
ATOM    245  O   VAL A  37       4.217 -14.961  -6.148  0.00  0.00           O  
ATOM    246  N   ALA A  38       5.783 -16.152  -7.225  0.00  0.00           N  
ATOM    247  CA  ALA A  38       4.818 -17.187  -7.593  0.00  0.00           C  
ATOM    248  CB  ALA A  38       5.534 -18.377  -8.320  0.00  0.00           C  
ATOM    249  C   ALA A  38       3.974 -17.712  -6.412  0.00  0.00           C  
ATOM    250  O   ALA A  38       2.749 -17.954  -6.582  0.00  0.00           O  
ATOM    251  N   LEU A  39       4.635 -18.129  -5.324  0.00  0.00           N  
ATOM    252  CA  LEU A  39       3.936 -18.649  -4.013  0.00  0.00           C  
ATOM    253  CB  LEU A  39       4.961 -19.070  -2.889  0.00  0.00           C  
ATOM    254  CG  LEU A  39       4.543 -19.359  -1.504  0.00  0.00           C  
ATOM    255  CD1 LEU A  39       3.390 -20.345  -1.466  0.00  0.00           C  
ATOM    256  CD2 LEU A  39       5.703 -19.894  -0.680  0.00  0.00           C  
ATOM    257  C   LEU A  39       3.039 -17.521  -3.491  0.00  0.00           C  
ATOM    258  O   LEU A  39       1.875 -17.850  -3.178  0.00  0.00           O  
ATOM    259  N   ALA A  40       3.510 -16.186  -3.488  0.00  0.00           N  
ATOM    260  CA  ALA A  40       2.689 -15.111  -2.867  0.00  0.00           C  
ATOM    261  CB  ALA A  40       3.615 -13.911  -2.842  0.00  0.00           C  
ATOM    262  C   ALA A  40       1.389 -14.953  -3.672  0.00  0.00           C  
ATOM    263  O   ALA A  40       0.295 -14.976  -3.130  0.00  0.00           O  
ATOM    264  N   SER A  41       1.377 -14.870  -4.995  0.00  0.00           N  
ATOM    265  CA  SER A  41       0.194 -14.900  -5.855  0.00  0.00           C  
ATOM    266  CB  SER A  41       0.334 -14.341  -7.233  0.00  0.00           C  
ATOM    267  OG  SER A  41       1.183 -13.243  -7.359  0.00  0.00           O  
ATOM    268  C   SER A  41      -0.596 -16.190  -6.077  0.00  0.00           C  
ATOM    269  O   SER A  41      -1.769 -16.109  -6.349  0.00  0.00           O  
ATOM    270  N   GLN A  42       0.001 -17.342  -5.788  0.00  0.00           N  
ATOM    271  CA  GLN A  42      -0.837 -18.583  -5.631  0.00  0.00           C  
ATOM    272  CB  GLN A  42       0.107 -19.835  -5.417  0.00  0.00           C  
ATOM    273  CG  GLN A  42      -0.500 -21.197  -5.768  0.00  0.00           C  
ATOM    274  CD  GLN A  42      -0.957 -21.486  -7.221  0.00  0.00           C  
ATOM    275  OE1 GLN A  42      -0.493 -20.902  -8.171  0.00  0.00           O  
ATOM    276  NE2 GLN A  42      -1.984 -22.292  -7.390  0.00  0.00           N  
ATOM    277  C   GLN A  42      -1.842 -18.524  -4.569  0.00  0.00           C  
ATOM    278  O   GLN A  42      -2.984 -18.963  -4.707  0.00  0.00           O  
ATOM    279  N   LYS A  43      -1.433 -17.851  -3.482  0.00  0.00           N  
ATOM    280  CA  LYS A  43      -2.239 -17.696  -2.262  0.00  0.00           C  
ATOM    281  CB  LYS A  43      -1.364 -16.968  -1.264  0.00  0.00           C  
ATOM    282  CG  LYS A  43      -2.080 -16.985   0.181  0.00  0.00           C  
ATOM    283  CD  LYS A  43      -1.135 -16.413   1.328  0.00  0.00           C  
ATOM    284  CE  LYS A  43      -2.040 -15.948   2.433  0.00  0.00           C  
ATOM    285  NZ  LYS A  43      -1.314 -15.617   3.755  0.00  0.00           N1+
ATOM    286  C   LYS A  43      -3.593 -16.979  -2.501  0.00  0.00           C  
ATOM    287  O   LYS A  43      -4.622 -17.558  -2.105  0.00  0.00           O  
ATOM    288  N   ASP A  44      -3.601 -15.814  -3.187  0.00  0.00           N  
ATOM    289  CA  ASP A  44      -4.870 -15.185  -3.519  0.00  0.00           C  
ATOM    290  CB  ASP A  44      -4.651 -13.776  -4.061  0.00  0.00           C  
ATOM    291  CG  ASP A  44      -3.867 -12.961  -3.040  0.00  0.00           C  
ATOM    292  OD1 ASP A  44      -4.517 -12.435  -2.116  0.00  0.00           O  
ATOM    293  OD2 ASP A  44      -2.651 -12.909  -3.073  0.00  0.00           O  
ATOM    294  C   ASP A  44      -5.703 -15.987  -4.555  0.00  0.00           C  
ATOM    295  O   ASP A  44      -6.964 -16.075  -4.501  0.00  0.00           O  
ATOM    296  N   ALA A  45      -5.001 -16.720  -5.377  0.00  0.00           N  
ATOM    297  CA  ALA A  45      -5.715 -17.590  -6.378  0.00  0.00           C  
ATOM    298  CB  ALA A  45      -4.595 -18.025  -7.445  0.00  0.00           C  
ATOM    299  C   ALA A  45      -6.461 -18.756  -5.797  0.00  0.00           C  
ATOM    300  O   ALA A  45      -7.532 -19.075  -6.202  0.00  0.00           O  
ATOM    301  N   VAL A  46      -5.872 -19.409  -4.765  0.00  0.00           N  
ATOM    302  CA  VAL A  46      -6.623 -20.457  -3.992  0.00  0.00           C  
ATOM    303  CB  VAL A  46      -5.687 -21.187  -3.010  0.00  0.00           C  
ATOM    304  CG1 VAL A  46      -6.429 -22.275  -2.163  0.00  0.00           C  
ATOM    305  CG2 VAL A  46      -4.496 -21.867  -3.767  0.00  0.00           C  
ATOM    306  C   VAL A  46      -7.815 -19.792  -3.232  0.00  0.00           C  
ATOM    307  O   VAL A  46      -8.880 -20.420  -3.260  0.00  0.00           O  
ATOM    308  N   LEU A  47      -7.651 -18.595  -2.614  0.00  0.00           N  
ATOM    309  CA  LEU A  47      -8.749 -17.820  -1.952  0.00  0.00           C  
ATOM    310  CB  LEU A  47      -8.143 -16.525  -1.261  0.00  0.00           C  
ATOM    311  CG  LEU A  47      -7.244 -16.705  -0.034  0.00  0.00           C  
ATOM    312  CD1 LEU A  47      -6.549 -15.449   0.238  0.00  0.00           C  
ATOM    313  CD2 LEU A  47      -8.074 -17.108   1.181  0.00  0.00           C  
ATOM    314  C   LEU A  47      -9.904 -17.443  -2.892  0.00  0.00           C  
ATOM    315  O   LEU A  47     -11.066 -17.603  -2.587  0.00  0.00           O  
ATOM    316  N   GLN A  48      -9.609 -17.222  -4.136  0.00  0.00           N  
ATOM    317  CA  GLN A  48     -10.639 -16.922  -5.100  0.00  0.00           C  
ATOM    318  CB  GLN A  48     -10.128 -16.148  -6.377  0.00  0.00           C  
ATOM    319  CG  GLN A  48     -10.200 -14.642  -6.190  0.00  0.00           C  
ATOM    320  CD  GLN A  48     -10.441 -13.961  -7.543  0.00  0.00           C  
ATOM    321  OE1 GLN A  48     -11.548 -13.977  -8.064  0.00  0.00           O  
ATOM    322  NE2 GLN A  48      -9.391 -13.392  -8.103  0.00  0.00           N  
ATOM    323  C   GLN A  48     -11.301 -18.299  -5.551  0.00  0.00           C  
ATOM    324  O   GLN A  48     -12.491 -18.335  -5.796  0.00  0.00           O  
ATOM    325  N   ALA A  49     -10.524 -19.402  -5.688  0.00  0.00           N  
ATOM    326  CA  ALA A  49     -11.094 -20.734  -5.997  0.00  0.00           C  
ATOM    327  CB  ALA A  49     -10.023 -21.838  -6.273  0.00  0.00           C  
ATOM    328  C   ALA A  49     -12.024 -21.297  -4.808  0.00  0.00           C  
ATOM    329  O   ALA A  49     -13.000 -21.992  -4.993  0.00  0.00           O  
ATOM    330  N   GLU A  50     -11.719 -21.022  -3.494  0.00  0.00           N  
ATOM    331  CA  GLU A  50     -12.560 -21.396  -2.346  0.00  0.00           C  
ATOM    332  CB  GLU A  50     -11.703 -21.197  -1.049  0.00  0.00           C  
ATOM    333  CG  GLU A  50     -10.544 -22.259  -0.799  0.00  0.00           C  
ATOM    334  CD  GLU A  50      -9.836 -21.982   0.507  0.00  0.00           C  
ATOM    335  OE1 GLU A  50      -9.367 -20.832   0.692  0.00  0.00           O  
ATOM    336  OE2 GLU A  50      -9.543 -22.876   1.371  0.00  0.00           O  
ATOM    337  C   GLU A  50     -13.810 -20.512  -2.391  0.00  0.00           C  
ATOM    338  O   GLU A  50     -14.961 -20.979  -2.067  0.00  0.00           O  
ATOM    339  N   ALA A  51     -13.756 -19.247  -2.890  0.00  0.00           N  
ATOM    340  CA  ALA A  51     -14.959 -18.429  -3.063  0.00  0.00           C  
ATOM    341  CB  ALA A  51     -14.494 -16.959  -3.146  0.00  0.00           C  
ATOM    342  C   ALA A  51     -15.764 -18.755  -4.360  0.00  0.00           C  
ATOM    343  O   ALA A  51     -16.985 -18.570  -4.411  0.00  0.00           O  
ATOM    344  N   ALA A  52     -15.068 -19.365  -5.393  0.00  0.00           N  
ATOM    345  CA  ALA A  52     -15.654 -20.002  -6.629  0.00  0.00           C  
ATOM    346  CB  ALA A  52     -14.620 -20.121  -7.766  0.00  0.00           C  
ATOM    347  C   ALA A  52     -16.449 -21.280  -6.207  0.00  0.00           C  
ATOM    348  O   ALA A  52     -17.593 -21.401  -6.489  0.00  0.00           O  
ATOM    349  N   ALA A  53     -15.812 -22.211  -5.427  0.00  0.00           N  
ATOM    350  CA  ALA A  53     -16.478 -23.371  -4.787  0.00  0.00           C  
ATOM    351  CB  ALA A  53     -15.356 -24.109  -4.053  0.00  0.00           C  
ATOM    352  C   ALA A  53     -17.695 -22.944  -3.903  0.00  0.00           C  
ATOM    353  O   ALA A  53     -18.772 -23.500  -4.157  0.00  0.00           O  
ATOM    354  N   SER A  54     -17.483 -21.938  -3.034  0.00  0.00           N  
ATOM    355  CA  SER A  54     -18.517 -21.417  -2.104  0.00  0.00           C  
ATOM    356  CB  SER A  54     -18.003 -20.431  -1.058  0.00  0.00           C  
ATOM    357  OG  SER A  54     -19.044 -20.159  -0.116  0.00  0.00           O  
ATOM    358  C   SER A  54     -19.766 -20.892  -2.907  0.00  0.00           C  
ATOM    359  O   SER A  54     -20.937 -21.203  -2.600  0.00  0.00           O  
ATOM    360  N   ALA A  55     -19.460 -20.033  -3.947  0.00  0.00           N  
ATOM    361  CA  ALA A  55     -20.511 -19.491  -4.727  0.00  0.00           C  
ATOM    362  CB  ALA A  55     -20.001 -18.440  -5.654  0.00  0.00           C  
ATOM    363  C   ALA A  55     -21.273 -20.609  -5.594  0.00  0.00           C  
ATOM    364  O   ALA A  55     -22.474 -20.507  -5.760  0.00  0.00           O  
ATOM    365  N   ALA A  56     -20.581 -21.640  -6.125  0.00  0.00           N  
ATOM    366  CA  ALA A  56     -21.252 -22.754  -6.851  0.00  0.00           C  
ATOM    367  CB  ALA A  56     -20.171 -23.583  -7.513  0.00  0.00           C  
ATOM    368  C   ALA A  56     -22.019 -23.628  -5.824  0.00  0.00           C  
ATOM    369  O   ALA A  56     -23.068 -24.240  -6.179  0.00  0.00           O  
ATOM    370  N   SER A  57     -21.602 -23.690  -4.553  0.00  0.00           N  
ATOM    371  CA  SER A  57     -22.310 -24.346  -3.447  0.00  0.00           C  
ATOM    372  CB  SER A  57     -21.464 -24.554  -2.253  0.00  0.00           C  
ATOM    373  OG  SER A  57     -21.960 -25.649  -1.565  0.00  0.00           O  
ATOM    374  C   SER A  57     -23.611 -23.599  -3.040  0.00  0.00           C  
ATOM    375  O   SER A  57     -24.744 -24.141  -2.991  0.00  0.00           O  
ATOM    376  N   GLU A  58     -23.538 -22.342  -2.680  0.00  0.00           N  
ATOM    377  CA  GLU A  58     -24.668 -21.444  -2.516  0.00  0.00           C  
ATOM    378  CB  GLU A  58     -24.205 -20.115  -1.927  0.00  0.00           C  
ATOM    379  CG  GLU A  58     -23.482 -20.232  -0.639  0.00  0.00           C  
ATOM    380  CD  GLU A  58     -23.724 -18.964   0.256  0.00  0.00           C  
ATOM    381  OE1 GLU A  58     -23.816 -19.024   1.502  0.00  0.00           O  
ATOM    382  OE2 GLU A  58     -23.760 -17.856  -0.309  0.00  0.00           O  
ATOM    383  C   GLU A  58     -25.555 -21.252  -3.776  0.00  0.00           C  
ATOM    384  O   GLU A  58     -26.765 -21.174  -3.582  0.00  0.00           O  
ATOM    385  N   ALA A  59     -25.031 -21.309  -5.033  0.00  0.00           N  
ATOM    386  CA  ALA A  59     -25.903 -21.239  -6.248  0.00  0.00           C  
ATOM    387  CB  ALA A  59     -24.992 -20.631  -7.388  0.00  0.00           C  
ATOM    388  C   ALA A  59     -26.572 -22.609  -6.522  0.00  0.00           C  
ATOM    389  O   ALA A  59     -27.642 -22.723  -7.104  0.00  0.00           O  
ATOM    390  N   ARG A  60     -25.913 -23.719  -6.090  0.00  0.00           N  
ATOM    391  CA  ARG A  60     -26.651 -24.960  -5.904  0.00  0.00           C  
ATOM    392  CB  ARG A  60     -25.612 -26.070  -5.651  0.00  0.00           C  
ATOM    393  CG  ARG A  60     -26.299 -27.420  -5.652  0.00  0.00           C  
ATOM    394  CD  ARG A  60     -25.575 -28.544  -4.952  0.00  0.00           C  
ATOM    395  NE  ARG A  60     -26.557 -29.620  -4.858  0.00  0.00           N  
ATOM    396  CZ  ARG A  60     -26.402 -30.935  -4.651  0.00  0.00           C  
ATOM    397  NH1 ARG A  60     -25.247 -31.551  -4.851  0.00  0.00           N  
ATOM    398  NH2 ARG A  60     -27.482 -31.613  -4.342  0.00  0.00           N  
ATOM    399  C   ARG A  60     -27.745 -24.891  -4.782  0.00  0.00           C  
ATOM    400  O   ARG A  60     -28.828 -25.403  -5.013  0.00  0.00           O  
ATOM    401  N   ALA A  61     -27.489 -24.282  -3.609  0.00  0.00           N  
ATOM    402  CA  ALA A  61     -28.555 -24.160  -2.594  0.00  0.00           C  
ATOM    403  CB  ALA A  61     -28.025 -23.513  -1.255  0.00  0.00           C  
ATOM    404  C   ALA A  61     -29.779 -23.408  -3.022  0.00  0.00           C  
ATOM    405  O   ALA A  61     -30.891 -23.693  -2.530  0.00  0.00           O  
ATOM    406  N   ALA A  62     -29.599 -22.424  -3.855  0.00  0.00           N  
ATOM    407  CA  ALA A  62     -30.652 -21.722  -4.489  0.00  0.00           C  
ATOM    408  CB  ALA A  62     -30.346 -20.316  -4.946  0.00  0.00           C  
ATOM    409  C   ALA A  62     -31.293 -22.574  -5.637  0.00  0.00           C  
ATOM    410  O   ALA A  62     -32.504 -22.660  -5.748  0.00  0.00           O  
ATOM    411  N   ALA A  63     -30.559 -23.170  -6.603  0.00  0.00           N  
ATOM    412  CA  ALA A  63     -31.052 -23.937  -7.772  0.00  0.00           C  
ATOM    413  CB  ALA A  63     -29.907 -24.369  -8.648  0.00  0.00           C  
ATOM    414  C   ALA A  63     -31.883 -25.193  -7.379  0.00  0.00           C  
ATOM    415  O   ALA A  63     -33.016 -25.289  -7.680  0.00  0.00           O  
ATOM    416  N   ASP A  64     -31.314 -26.068  -6.532  0.00  0.00           N  
ATOM    417  CA  ASP A  64     -31.978 -27.284  -6.065  0.00  0.00           C  
ATOM    418  CB  ASP A  64     -31.116 -28.125  -5.080  0.00  0.00           C  
ATOM    419  CG  ASP A  64     -29.975 -28.823  -5.811  0.00  0.00           C  
ATOM    420  OD1 ASP A  64     -29.874 -28.807  -7.051  0.00  0.00           O  
ATOM    421  OD2 ASP A  64     -29.209 -29.435  -5.008  0.00  0.00           O  
ATOM    422  C   ASP A  64     -33.244 -26.931  -5.321  0.00  0.00           C  
ATOM    423  O   ASP A  64     -34.189 -27.703  -5.344  0.00  0.00           O  
ATOM    424  N   LEU A  65     -33.299 -25.737  -4.663  0.00  0.00           N  
ATOM    425  CA  LEU A  65     -34.521 -25.326  -3.980  0.00  0.00           C  
ATOM    426  CB  LEU A  65     -34.075 -24.199  -2.985  0.00  0.00           C  
ATOM    427  CG  LEU A  65     -35.066 -23.589  -1.980  0.00  0.00           C  
ATOM    428  CD1 LEU A  65     -35.582 -24.636  -0.930  0.00  0.00           C  
ATOM    429  CD2 LEU A  65     -34.379 -22.501  -1.219  0.00  0.00           C  
ATOM    430  C   LEU A  65     -35.582 -24.855  -4.927  0.00  0.00           C  
ATOM    431  O   LEU A  65     -36.737 -25.164  -4.802  0.00  0.00           O  
ATOM    432  N   THR A  66     -35.140 -24.133  -5.902  0.00  0.00           N  
ATOM    433  CA  THR A  66     -35.971 -23.656  -6.985  0.00  0.00           C  
ATOM    434  CB  THR A  66     -35.092 -22.745  -7.871  0.00  0.00           C  
ATOM    435  CG2 THR A  66     -35.802 -22.211  -9.057  0.00  0.00           C  
ATOM    436  OG1 THR A  66     -34.635 -21.706  -7.128  0.00  0.00           O  
ATOM    437  C   THR A  66     -36.599 -24.768  -7.788  0.00  0.00           C  
ATOM    438  O   THR A  66     -37.743 -24.611  -8.107  0.00  0.00           O  
ATOM    439  N   ALA A  67     -35.817 -25.852  -7.961  0.00  0.00           N  
ATOM    440  CA  ALA A  67     -36.201 -27.166  -8.490  0.00  0.00           C  
ATOM    441  CB  ALA A  67     -34.862 -27.932  -8.766  0.00  0.00           C  
ATOM    442  C   ALA A  67     -37.186 -27.863  -7.592  0.00  0.00           C  
ATOM    443  O   ALA A  67     -38.241 -28.226  -8.117  0.00  0.00           O  
ATOM    444  N   LYS A  68     -36.852 -28.112  -6.334  0.00  0.00           N  
ATOM    445  CA  LYS A  68     -37.750 -28.811  -5.395  0.00  0.00           C  
ATOM    446  CB  LYS A  68     -37.063 -29.035  -4.029  0.00  0.00           C  
ATOM    447  CG  LYS A  68     -36.108 -30.178  -4.242  0.00  0.00           C  
ATOM    448  CD  LYS A  68     -35.392 -30.529  -2.872  0.00  0.00           C  
ATOM    449  CE  LYS A  68     -34.689 -31.946  -2.854  0.00  0.00           C  
ATOM    450  NZ  LYS A  68     -34.111 -32.315  -1.573  0.00  0.00           N1+
ATOM    451  C   LYS A  68     -38.997 -27.941  -5.120  0.00  0.00           C  
ATOM    452  O   LYS A  68     -39.988 -28.579  -4.936  0.00  0.00           O  
ATOM    453  N   LEU A  69     -38.911 -26.603  -5.184  0.00  0.00           N  
ATOM    454  CA  LEU A  69     -40.165 -25.826  -5.008  0.00  0.00           C  
ATOM    455  CB  LEU A  69     -39.983 -24.317  -4.741  0.00  0.00           C  
ATOM    456  CG  LEU A  69     -39.436 -24.029  -3.269  0.00  0.00           C  
ATOM    457  CD1 LEU A  69     -39.025 -22.557  -3.274  0.00  0.00           C  
ATOM    458  CD2 LEU A  69     -40.342 -24.422  -2.103  0.00  0.00           C  
ATOM    459  C   LEU A  69     -40.997 -25.978  -6.238  0.00  0.00           C  
ATOM    460  O   LEU A  69     -42.158 -26.175  -6.088  0.00  0.00           O  
ATOM    461  N   SER A  70     -40.326 -25.838  -7.396  0.00  0.00           N  
ATOM    462  CA  SER A  70     -40.989 -25.941  -8.749  0.00  0.00           C  
ATOM    463  CB  SER A  70     -40.059 -25.593  -9.918  0.00  0.00           C  
ATOM    464  OG  SER A  70     -40.823 -25.661 -11.100  0.00  0.00           O  
ATOM    465  C   SER A  70     -41.711 -27.350  -8.977  0.00  0.00           C  
ATOM    466  O   SER A  70     -42.833 -27.441  -9.539  0.00  0.00           O  
ATOM    467  N   GLN A  71     -41.221 -28.454  -8.421  0.00  0.00           N  
ATOM    468  CA  GLN A  71     -41.864 -29.784  -8.280  0.00  0.00           C  
ATOM    469  CB  GLN A  71     -41.008 -30.797  -7.567  0.00  0.00           C  
ATOM    470  CG  GLN A  71     -41.844 -31.974  -7.032  0.00  0.00           C  
ATOM    471  CD  GLN A  71     -40.998 -33.181  -6.323  0.00  0.00           C  
ATOM    472  OE1 GLN A  71     -39.830 -33.148  -6.174  0.00  0.00           O  
ATOM    473  NE2 GLN A  71     -41.656 -34.333  -6.012  0.00  0.00           N  
ATOM    474  C   GLN A  71     -43.290 -29.581  -7.644  0.00  0.00           C  
ATOM    475  O   GLN A  71     -44.283 -30.189  -8.068  0.00  0.00           O  
ATOM    476  N   GLU A  72     -43.407 -28.860  -6.508  0.00  0.00           N  
ATOM    477  CA  GLU A  72     -44.608 -28.652  -5.803  0.00  0.00           C  
ATOM    478  CB  GLU A  72     -44.314 -28.304  -4.354  0.00  0.00           C  
ATOM    479  CG  GLU A  72     -43.617 -29.503  -3.665  0.00  0.00           C  
ATOM    480  CD  GLU A  72     -43.748 -29.396  -2.102  0.00  0.00           C  
ATOM    481  OE1 GLU A  72     -43.360 -28.340  -1.455  0.00  0.00           O  
ATOM    482  OE2 GLU A  72     -44.238 -30.366  -1.481  0.00  0.00           O  
ATOM    483  C   GLU A  72     -45.556 -27.664  -6.488  0.00  0.00           C  
ATOM    484  O   GLU A  72     -46.719 -28.085  -6.744  0.00  0.00           O  
ATOM    485  N   SER A  73     -45.170 -26.417  -6.843  0.00  0.00           N  
ATOM    486  CA  SER A  73     -46.125 -25.446  -7.380  0.00  0.00           C  
ATOM    487  CB  SER A  73     -45.389 -24.084  -7.636  0.00  0.00           C  
ATOM    488  OG  SER A  73     -44.332 -24.326  -8.665  0.00  0.00           O  
ATOM    489  C   SER A  73     -46.842 -25.846  -8.697  0.00  0.00           C  
ATOM    490  O   SER A  73     -47.979 -25.506  -8.902  0.00  0.00           O  
ATOM    491  N   ALA A  74     -46.205 -26.643  -9.572  0.00  0.00           N  
ATOM    492  CA  ALA A  74     -46.795 -27.184 -10.825  0.00  0.00           C  
ATOM    493  CB  ALA A  74     -45.553 -27.621 -11.653  0.00  0.00           C  
ATOM    494  C   ALA A  74     -47.851 -28.350 -10.686  0.00  0.00           C  
ATOM    495  O   ALA A  74     -48.856 -28.422 -11.411  0.00  0.00           O  
ATOM    496  N   SER A  75     -47.747 -29.005  -9.556  0.00  0.00           N  
ATOM    497  CA  SER A  75     -48.730 -30.090  -9.271  0.00  0.00           C  
ATOM    498  CB  SER A  75     -48.000 -31.098  -8.307  0.00  0.00           C  
ATOM    499  OG  SER A  75     -48.724 -32.230  -7.955  0.00  0.00           O  
ATOM    500  C   SER A  75     -49.945 -29.502  -8.512  0.00  0.00           C  
ATOM    501  O   SER A  75     -51.013 -29.997  -8.781  0.00  0.00           O  
ATOM    502  N   VAL A  76     -49.828 -28.503  -7.597  0.00  0.00           N  
ATOM    503  CA  VAL A  76     -50.888 -27.596  -7.067  0.00  0.00           C  
ATOM    504  CB  VAL A  76     -50.303 -26.575  -6.091  0.00  0.00           C  
ATOM    505  CG1 VAL A  76     -51.352 -25.662  -5.571  0.00  0.00           C  
ATOM    506  CG2 VAL A  76     -49.705 -27.138  -4.847  0.00  0.00           C  
ATOM    507  C   VAL A  76     -51.617 -26.928  -8.311  0.00  0.00           C  
ATOM    508  O   VAL A  76     -52.843 -27.108  -8.404  0.00  0.00           O  
ATOM    509  N   GLN A  77     -50.919 -26.299  -9.302  0.00  0.00           N  
ATOM    510  CA  GLN A  77     -51.493 -25.577 -10.488  0.00  0.00           C  
ATOM    511  CB  GLN A  77     -50.453 -24.885 -11.403  0.00  0.00           C  
ATOM    512  CG  GLN A  77     -50.971 -24.203 -12.717  0.00  0.00           C  
ATOM    513  CD  GLN A  77     -51.886 -23.028 -12.461  0.00  0.00           C  
ATOM    514  OE1 GLN A  77     -51.422 -22.029 -11.970  0.00  0.00           O  
ATOM    515  NE2 GLN A  77     -53.169 -23.283 -12.494  0.00  0.00           N  
ATOM    516  C   GLN A  77     -52.362 -26.600 -11.345  0.00  0.00           C  
ATOM    517  O   GLN A  77     -53.353 -26.220 -11.932  0.00  0.00           O  
ATOM    518  N   SER A  78     -51.925 -27.912 -11.464  0.00  0.00           N  
ATOM    519  CA  SER A  78     -52.715 -28.950 -12.126  0.00  0.00           C  
ATOM    520  CB  SER A  78     -51.925 -30.128 -12.598  0.00  0.00           C  
ATOM    521  OG  SER A  78     -52.596 -30.895 -13.522  0.00  0.00           O  
ATOM    522  C   SER A  78     -54.055 -29.302 -11.482  0.00  0.00           C  
ATOM    523  O   SER A  78     -55.039 -29.642 -12.132  0.00  0.00           O  
ATOM    524  N   GLN A  79     -54.217 -29.247 -10.104  0.00  0.00           N  
ATOM    525  CA  GLN A  79     -55.443 -29.346  -9.391  0.00  0.00           C  
ATOM    526  CB  GLN A  79     -55.187 -29.501  -7.955  0.00  0.00           C  
ATOM    527  CG  GLN A  79     -54.236 -30.629  -7.526  0.00  0.00           C  
ATOM    528  CD  GLN A  79     -54.055 -30.594  -6.015  0.00  0.00           C  
ATOM    529  OE1 GLN A  79     -53.626 -29.621  -5.352  0.00  0.00           O  
ATOM    530  NE2 GLN A  79     -54.384 -31.691  -5.405  0.00  0.00           N  
ATOM    531  C   GLN A  79     -56.325 -28.191  -9.671  0.00  0.00           C  
ATOM    532  O   GLN A  79     -57.504 -28.484  -9.826  0.00  0.00           O  
ATOM    533  N   ALA A  80     -55.751 -26.972  -9.837  0.00  0.00           N  
ATOM    534  CA  ALA A  80     -56.568 -25.820 -10.287  0.00  0.00           C  
ATOM    535  CB  ALA A  80     -55.708 -24.551 -10.014  0.00  0.00           C  
ATOM    536  C   ALA A  80     -57.143 -25.926 -11.652  0.00  0.00           C  
ATOM    537  O   ALA A  80     -58.335 -25.502 -11.844  0.00  0.00           O  
ATOM    538  N   ALA A  81     -56.448 -26.709 -12.502  0.00  0.00           N  
ATOM    539  CA  ALA A  81     -56.942 -27.008 -13.859  0.00  0.00           C  
ATOM    540  CB  ALA A  81     -55.844 -27.391 -14.747  0.00  0.00           C  
ATOM    541  C   ALA A  81     -57.969 -28.141 -13.840  0.00  0.00           C  
ATOM    542  O   ALA A  81     -59.035 -27.987 -14.529  0.00  0.00           O  
ATOM    543  N   ALA A  82     -57.875 -29.191 -13.046  0.00  0.00           N  
ATOM    544  CA  ALA A  82     -58.808 -30.313 -13.004  0.00  0.00           C  
ATOM    545  CB  ALA A  82     -58.104 -31.418 -12.289  0.00  0.00           C  
ATOM    546  C   ALA A  82     -60.189 -29.930 -12.455  0.00  0.00           C  
ATOM    547  O   ALA A  82     -61.267 -30.153 -13.036  0.00  0.00           O  
ATOM    548  N   LYS A  83     -60.219 -29.117 -11.383  0.00  0.00           N  
ATOM    549  CA  LYS A  83     -61.353 -28.434 -10.682  0.00  0.00           C  
ATOM    550  CB  LYS A  83     -60.987 -28.017  -9.218  0.00  0.00           C  
ATOM    551  CG  LYS A  83     -60.571 -29.171  -8.324  0.00  0.00           C  
ATOM    552  CD  LYS A  83     -61.864 -29.822  -7.842  0.00  0.00           C  
ATOM    553  CE  LYS A  83     -61.514 -31.223  -7.264  0.00  0.00           C  
ATOM    554  NZ  LYS A  83     -62.716 -32.160  -7.101  0.00  0.00           N1+
ATOM    555  C   LYS A  83     -62.064 -27.419 -11.422  0.00  0.00           C  
ATOM    556  O   LYS A  83     -63.285 -27.353 -11.376  0.00  0.00           O  
ATOM    557  N   GLY A  84     -61.292 -26.663 -12.185  0.00  0.00           N  
ATOM    558  CA  GLY A  84     -61.804 -25.769 -13.238  0.00  0.00           C  
ATOM    559  C   GLY A  84     -62.702 -26.442 -14.269  0.00  0.00           C  
ATOM    560  O   GLY A  84     -63.821 -26.024 -14.455  0.00  0.00           O  
ATOM    561  N   LYS A  85     -62.103 -27.436 -14.981  0.00  0.00           N  
ATOM    562  CA  LYS A  85     -62.877 -28.281 -15.920  0.00  0.00           C  
ATOM    563  CB  LYS A  85     -61.892 -29.419 -16.346  0.00  0.00           C  
ATOM    564  CG  LYS A  85     -62.591 -30.314 -17.400  0.00  0.00           C  
ATOM    565  CD  LYS A  85     -61.822 -31.408 -18.140  0.00  0.00           C  
ATOM    566  CE  LYS A  85     -62.555 -32.164 -19.232  0.00  0.00           C  
ATOM    567  NZ  LYS A  85     -63.099 -33.405 -18.645  0.00  0.00           N1+
ATOM    568  C   LYS A  85     -64.089 -28.845 -15.231  0.00  0.00           C  
ATOM    569  O   LYS A  85     -65.168 -28.731 -15.794  0.00  0.00           O  
ATOM    570  N   GLU A  86     -63.960 -29.351 -14.034  0.00  0.00           N  
ATOM    571  CA  GLU A  86     -65.120 -29.842 -13.314  0.00  0.00           C  
ATOM    572  CB  GLU A  86     -64.731 -30.423 -11.916  0.00  0.00           C  
ATOM    573  CG  GLU A  86     -65.807 -30.884 -11.039  0.00  0.00           C  
ATOM    574  CD  GLU A  86     -65.208 -31.883  -9.975  0.00  0.00           C  
ATOM    575  OE1 GLU A  86     -64.610 -31.382  -9.081  0.00  0.00           O  
ATOM    576  OE2 GLU A  86     -65.524 -33.105  -9.969  0.00  0.00           O  
ATOM    577  C   GLU A  86     -66.143 -28.733 -13.035  0.00  0.00           C  
ATOM    578  O   GLU A  86     -67.324 -28.923 -13.403  0.00  0.00           O  
ATOM    579  N   THR A  87     -65.827 -27.487 -12.724  0.00  0.00           N  
ATOM    580  CA  THR A  87     -66.769 -26.369 -12.690  0.00  0.00           C  
ATOM    581  CB  THR A  87     -66.140 -25.058 -12.167  0.00  0.00           C  
ATOM    582  CG2 THR A  87     -67.176 -23.961 -11.915  0.00  0.00           C  
ATOM    583  OG1 THR A  87     -65.515 -25.240 -10.867  0.00  0.00           O  
ATOM    584  C   THR A  87     -67.369 -26.057 -14.048  0.00  0.00           C  
ATOM    585  O   THR A  87     -68.543 -25.910 -14.089  0.00  0.00           O  
ATOM    586  N   GLU A  88     -66.679 -26.105 -15.181  0.00  0.00           N  
ATOM    587  CA  GLU A  88     -67.264 -26.036 -16.545  0.00  0.00           C  
ATOM    588  CB  GLU A  88     -66.133 -25.741 -17.538  0.00  0.00           C  
ATOM    589  CG  GLU A  88     -66.528 -25.598 -19.028  0.00  0.00           C  
ATOM    590  CD  GLU A  88     -65.394 -25.914 -20.041  0.00  0.00           C  
ATOM    591  OE1 GLU A  88     -65.547 -26.629 -21.043  0.00  0.00           O  
ATOM    592  OE2 GLU A  88     -64.341 -25.339 -19.833  0.00  0.00           O  
ATOM    593  C   GLU A  88     -68.113 -27.207 -16.953  0.00  0.00           C  
ATOM    594  O   GLU A  88     -69.197 -27.051 -17.518  0.00  0.00           O  
ATOM    595  N   GLU A  89     -67.932 -28.372 -16.399  0.00  0.00           N  
ATOM    596  CA  GLU A  89     -68.821 -29.552 -16.508  0.00  0.00           C  
ATOM    597  CB  GLU A  89     -68.030 -30.830 -16.061  0.00  0.00           C  
ATOM    598  CG  GLU A  89     -66.942 -31.268 -17.003  0.00  0.00           C  
ATOM    599  CD  GLU A  89     -66.392 -32.689 -16.812  0.00  0.00           C  
ATOM    600  OE1 GLU A  89     -65.175 -32.892 -16.990  0.00  0.00           O  
ATOM    601  OE2 GLU A  89     -67.115 -33.633 -16.398  0.00  0.00           O  
ATOM    602  C   GLU A  89     -70.137 -29.490 -15.716  0.00  0.00           C  
ATOM    603  O   GLU A  89     -71.203 -29.687 -16.266  0.00  0.00           O  
ATOM    604  N   ALA A  90     -70.107 -29.018 -14.448  0.00  0.00           N  
ATOM    605  CA  ALA A  90     -71.318 -28.617 -13.653  0.00  0.00           C  
ATOM    606  CB  ALA A  90     -70.881 -28.496 -12.182  0.00  0.00           C  
ATOM    607  C   ALA A  90     -72.010 -27.431 -14.207  0.00  0.00           C  
ATOM    608  O   ALA A  90     -73.222 -27.292 -14.079  0.00  0.00           O  
ATOM    609  N   ALA A  91     -71.275 -26.461 -14.812  0.00  0.00           N  
ATOM    610  CA  ALA A  91     -71.919 -25.371 -15.510  0.00  0.00           C  
ATOM    611  CB  ALA A  91     -71.029 -24.135 -15.748  0.00  0.00           C  
ATOM    612  C   ALA A  91     -72.770 -25.819 -16.687  0.00  0.00           C  
ATOM    613  O   ALA A  91     -73.819 -25.306 -17.025  0.00  0.00           O  
ATOM    614  N   VAL A  92     -72.202 -26.641 -17.508  0.00  0.00           N  
ATOM    615  CA  VAL A  92     -72.892 -27.457 -18.552  0.00  0.00           C  
ATOM    616  CB  VAL A  92     -71.880 -28.346 -19.495  0.00  0.00           C  
ATOM    617  CG1 VAL A  92     -72.645 -29.373 -20.344  0.00  0.00           C  
ATOM    618  CG2 VAL A  92     -71.185 -27.473 -20.511  0.00  0.00           C  
ATOM    619  C   VAL A  92     -74.127 -28.281 -17.980  0.00  0.00           C  
ATOM    620  O   VAL A  92     -75.218 -28.131 -18.547  0.00  0.00           O  
ATOM    621  N   GLY A  93     -74.075 -28.903 -16.877  0.00  0.00           N  
ATOM    622  CA  GLY A  93     -75.202 -29.463 -16.158  0.00  0.00           C  
ATOM    623  C   GLY A  93     -76.365 -28.484 -15.863  0.00  0.00           C  
ATOM    624  O   GLY A  93     -77.511 -28.724 -16.299  0.00  0.00           O  
ATOM    625  N   GLN A  94     -75.987 -27.329 -15.301  0.00  0.00           N  
ATOM    626  CA  GLN A  94     -76.802 -26.182 -15.157  0.00  0.00           C  
ATOM    627  CB  GLN A  94     -75.962 -25.157 -14.491  0.00  0.00           C  
ATOM    628  CG  GLN A  94     -76.683 -23.894 -13.889  0.00  0.00           C  
ATOM    629  CD  GLN A  94     -75.811 -22.601 -13.855  0.00  0.00           C  
ATOM    630  OE1 GLN A  94     -74.669 -22.684 -13.540  0.00  0.00           O  
ATOM    631  NE2 GLN A  94     -76.298 -21.497 -14.368  0.00  0.00           N  
ATOM    632  C   GLN A  94     -77.507 -25.710 -16.505  0.00  0.00           C  
ATOM    633  O   GLN A  94     -78.760 -25.783 -16.512  0.00  0.00           O  
ATOM    634  N   ALA A  95     -76.860 -25.331 -17.579  0.00  0.00           N  
ATOM    635  CA  ALA A  95     -77.520 -25.024 -18.892  0.00  0.00           C  
ATOM    636  CB  ALA A  95     -76.549 -24.341 -19.919  0.00  0.00           C  
ATOM    637  C   ALA A  95     -78.223 -26.304 -19.491  0.00  0.00           C  
ATOM    638  O   ALA A  95     -79.344 -26.110 -20.001  0.00  0.00           O  
ATOM    639  N   ARG A  96     -77.845 -27.558 -19.168  0.00  0.00           N  
ATOM    640  CA  ARG A  96     -78.770 -28.674 -19.441  0.00  0.00           C  
ATOM    641  CB  ARG A  96     -78.028 -30.048 -19.313  0.00  0.00           C  
ATOM    642  CG  ARG A  96     -77.259 -30.456 -20.567  0.00  0.00           C  
ATOM    643  CD  ARG A  96     -76.386 -31.655 -20.356  0.00  0.00           C  
ATOM    644  NE  ARG A  96     -76.158 -32.348 -21.666  0.00  0.00           N  
ATOM    645  CZ  ARG A  96     -75.763 -33.600 -21.914  0.00  0.00           C  
ATOM    646  NH1 ARG A  96     -75.073 -34.283 -20.987  0.00  0.00           N  
ATOM    647  NH2 ARG A  96     -75.984 -34.220 -23.049  0.00  0.00           N  
ATOM    648  C   ARG A  96     -80.118 -28.766 -18.745  0.00  0.00           C  
ATOM    649  O   ARG A  96     -81.203 -28.964 -19.335  0.00  0.00           O  
ATOM    650  N   ALA A  97     -80.123 -28.650 -17.422  0.00  0.00           N  
ATOM    651  CA  ALA A  97     -81.337 -28.581 -16.598  0.00  0.00           C  
ATOM    652  CB  ALA A  97     -80.825 -28.774 -15.179  0.00  0.00           C  
ATOM    653  C   ALA A  97     -82.144 -27.231 -16.766  0.00  0.00           C  
ATOM    654  O   ALA A  97     -83.282 -27.102 -16.335  0.00  0.00           O  
ATOM    655  N   GLY A  98     -81.479 -26.263 -17.484  0.00  0.00           N  
ATOM    656  CA  GLY A  98     -82.119 -25.013 -17.974  0.00  0.00           C  
ATOM    657  C   GLY A  98     -82.750 -25.004 -19.389  0.00  0.00           C  
ATOM    658  O   GLY A  98     -83.601 -24.197 -19.701  0.00  0.00           O  
ATOM    659  N   LEU A  99     -82.247 -25.939 -20.229  0.00  0.00           N  
ATOM    660  CA  LEU A  99     -83.021 -26.281 -21.463  0.00  0.00           C  
ATOM    661  CB  LEU A  99     -82.205 -27.198 -22.380  0.00  0.00           C  
ATOM    662  CG  LEU A  99     -81.212 -26.423 -23.273  0.00  0.00           C  
ATOM    663  CD1 LEU A  99     -80.162 -27.345 -23.900  0.00  0.00           C  
ATOM    664  CD2 LEU A  99     -81.781 -25.470 -24.389  0.00  0.00           C  
ATOM    665  C   LEU A  99     -84.387 -26.894 -21.166  0.00  0.00           C  
ATOM    666  O   LEU A  99     -85.397 -26.468 -21.577  0.00  0.00           O  
ATOM    667  N   GLU A 100     -84.315 -28.024 -20.350  0.00  0.00           N  
ATOM    668  CA  GLU A 100     -85.542 -28.757 -19.841  0.00  0.00           C  
ATOM    669  CB  GLU A 100     -85.088 -29.789 -18.855  0.00  0.00           C  
ATOM    670  CG  GLU A 100     -86.267 -30.591 -18.355  0.00  0.00           C  
ATOM    671  CD  GLU A 100     -85.912 -31.763 -17.402  0.00  0.00           C  
ATOM    672  OE1 GLU A 100     -86.837 -32.292 -16.726  0.00  0.00           O  
ATOM    673  OE2 GLU A 100     -84.741 -32.165 -17.409  0.00  0.00           O  
ATOM    674  C   GLU A 100     -86.631 -27.835 -19.322  0.00  0.00           C  
ATOM    675  O   GLU A 100     -87.784 -27.993 -19.742  0.00  0.00           O  
ATOM    676  N   SER A 101     -86.333 -26.877 -18.462  0.00  0.00           N  
ATOM    677  CA  SER A 101     -87.365 -26.033 -17.852  0.00  0.00           C  
ATOM    678  CB  SER A 101     -86.735 -25.393 -16.563  0.00  0.00           C  
ATOM    679  OG  SER A 101     -85.680 -24.481 -16.921  0.00  0.00           O  
ATOM    680  C   SER A 101     -87.961 -25.093 -18.864  0.00  0.00           C  
ATOM    681  O   SER A 101     -89.088 -24.636 -18.730  0.00  0.00           O  
ATOM    682  N   VAL A 102     -87.092 -24.624 -19.795  0.00  0.00           N  
ATOM    683  CA  VAL A 102     -87.536 -23.666 -20.828  0.00  0.00           C  
ATOM    684  CB  VAL A 102     -86.245 -22.999 -21.346  0.00  0.00           C  
ATOM    685  CG1 VAL A 102     -86.596 -22.440 -22.691  0.00  0.00           C  
ATOM    686  CG2 VAL A 102     -85.759 -21.912 -20.471  0.00  0.00           C  
ATOM    687  C   VAL A 102     -88.399 -24.474 -21.813  0.00  0.00           C  
ATOM    688  O   VAL A 102     -89.303 -23.805 -22.278  0.00  0.00           O  
ATOM    689  N   SER A 103     -88.128 -25.728 -22.135  0.00  0.00           N  
ATOM    690  CA  SER A 103     -89.010 -26.442 -23.109  0.00  0.00           C  
ATOM    691  CB  SER A 103     -88.252 -27.609 -23.618  0.00  0.00           C  
ATOM    692  OG  SER A 103     -88.818 -28.074 -24.806  0.00  0.00           O  
ATOM    693  C   SER A 103     -90.386 -26.823 -22.480  0.00  0.00           C  
ATOM    694  O   SER A 103     -91.396 -26.688 -23.165  0.00  0.00           O  
ATOM    695  N   ILE A 104     -90.364 -27.027 -21.166  0.00  0.00           N  
ATOM    696  CA  ILE A 104     -91.529 -27.201 -20.366  0.00  0.00           C  
ATOM    697  CB  ILE A 104     -91.011 -27.846 -19.024  0.00  0.00           C  
ATOM    698  CG2 ILE A 104     -91.910 -27.379 -17.914  0.00  0.00           C  
ATOM    699  CG1 ILE A 104     -90.869 -29.377 -19.203  0.00  0.00           C  
ATOM    700  CD1 ILE A 104     -90.234 -30.120 -18.064  0.00  0.00           C  
ATOM    701  C   ILE A 104     -92.376 -25.919 -20.363  0.00  0.00           C  
ATOM    702  O   ILE A 104     -93.573 -25.913 -20.578  0.00  0.00           O  
ATOM    703  N   ALA A 105     -91.724 -24.728 -20.241  0.00  0.00           N  
ATOM    704  CA  ALA A 105     -92.361 -23.334 -20.236  0.00  0.00           C  
ATOM    705  CB  ALA A 105     -91.423 -22.275 -19.657  0.00  0.00           C  
ATOM    706  C   ALA A 105     -92.853 -22.918 -21.671  0.00  0.00           C  
ATOM    707  O   ALA A 105     -93.927 -22.277 -21.850  0.00  0.00           O  
ATOM    708  N   ALA A 106     -92.019 -23.172 -22.674  0.00  0.00           N  
ATOM    709  CA  ALA A 106     -92.548 -23.132 -24.011  0.00  0.00           C  
ATOM    710  CB  ALA A 106     -91.472 -23.596 -24.914  0.00  0.00           C  
ATOM    711  C   ALA A 106     -93.833 -23.907 -24.163  0.00  0.00           C  
ATOM    712  O   ALA A 106     -94.788 -23.267 -24.659  0.00  0.00           O  
ATOM    713  N   SER A 107     -94.045 -25.156 -23.718  0.00  0.00           N  
ATOM    714  CA  SER A 107     -95.345 -25.827 -23.809  0.00  0.00           C  
ATOM    715  CB  SER A 107     -95.007 -27.296 -23.610  0.00  0.00           C  
ATOM    716  OG  SER A 107     -96.146 -28.114 -23.614  0.00  0.00           O  
ATOM    717  C   SER A 107     -96.402 -25.303 -22.849  0.00  0.00           C  
ATOM    718  O   SER A 107     -97.541 -25.152 -23.278  0.00  0.00           O  
ATOM    719  N   ALA A 108     -96.138 -25.038 -21.576  0.00  0.00           N  
ATOM    720  CA  ALA A 108     -97.113 -24.559 -20.638  0.00  0.00           C  
ATOM    721  CB  ALA A 108     -96.486 -24.521 -19.209  0.00  0.00           C  
ATOM    722  C   ALA A 108     -97.732 -23.203 -20.992  0.00  0.00           C  
ATOM    723  O   ALA A 108     -98.938 -23.087 -21.149  0.00  0.00           O  
ATOM    724  N   THR A 109     -96.922 -22.171 -21.389  0.00  0.00           N  
ATOM    725  CA  THR A 109     -97.481 -20.910 -21.880  0.00  0.00           C  
ATOM    726  CB  THR A 109     -96.338 -19.918 -21.987  0.00  0.00           C  
ATOM    727  CG2 THR A 109     -96.601 -18.498 -22.482  0.00  0.00           C  
ATOM    728  OG1 THR A 109     -95.505 -19.892 -20.832  0.00  0.00           O  
ATOM    729  C   THR A 109     -98.218 -21.035 -23.258  0.00  0.00           C  
ATOM    730  O   THR A 109     -98.946 -20.124 -23.517  0.00  0.00           O  
ATOM    731  N   SER A 110     -97.791 -22.003 -24.129  0.00  0.00           N  
ATOM    732  CA  SER A 110     -98.612 -22.376 -25.292  0.00  0.00           C  
ATOM    733  CB  SER A 110     -97.863 -23.245 -26.243  0.00  0.00           C  
ATOM    734  OG  SER A 110     -98.577 -23.675 -27.386  0.00  0.00           O  
ATOM    735  C   SER A 110     -99.939 -22.962 -24.919  0.00  0.00           C  
ATOM    736  O   SER A 110    -100.964 -22.395 -25.194  0.00  0.00           O  
ATOM    737  N   ALA A 111     -99.929 -23.955 -24.074  0.00  0.00           N  
ATOM    738  CA  ALA A 111    -101.113 -24.662 -23.627  0.00  0.00           C  
ATOM    739  CB  ALA A 111    -100.723 -25.939 -22.899  0.00  0.00           C  
ATOM    740  C   ALA A 111    -102.039 -23.840 -22.743  0.00  0.00           C  
ATOM    741  O   ALA A 111    -103.245 -24.063 -22.778  0.00  0.00           O  
ATOM    742  N   ALA A 112    -101.467 -22.898 -21.993  0.00  0.00           N  
ATOM    743  CA  ALA A 112    -102.199 -21.860 -21.278  0.00  0.00           C  
ATOM    744  CB  ALA A 112    -101.350 -20.740 -20.717  0.00  0.00           C  
ATOM    745  C   ALA A 112    -103.314 -21.303 -22.138  0.00  0.00           C  
ATOM    746  O   ALA A 112    -104.483 -21.197 -21.736  0.00  0.00           O  
ATOM    747  N   LYS A 113    -102.972 -20.864 -23.342  0.00  0.00           N  
ATOM    748  CA  LYS A 113    -103.888 -20.242 -24.356  0.00  0.00           C  
ATOM    749  CB  LYS A 113    -103.194 -19.842 -25.604  0.00  0.00           C  
ATOM    750  CG  LYS A 113    -101.898 -19.026 -25.411  0.00  0.00           C  
ATOM    751  CD  LYS A 113    -101.272 -18.739 -26.759  0.00  0.00           C  
ATOM    752  CE  LYS A 113    -100.122 -17.792 -26.826  0.00  0.00           C  
ATOM    753  NZ  LYS A 113     -99.633 -17.357 -28.193  0.00  0.00           N1+
ATOM    754  C   LYS A 113    -105.091 -21.143 -24.726  0.00  0.00           C  
ATOM    755  O   LYS A 113    -106.167 -20.712 -25.016  0.00  0.00           O  
ATOM    756  N   GLU A 114    -104.845 -22.487 -24.775  0.00  0.00           N  
ATOM    757  CA  GLU A 114    -105.742 -23.481 -25.236  0.00  0.00           C  
ATOM    758  CB  GLU A 114    -105.059 -24.830 -25.536  0.00  0.00           C  
ATOM    759  CG  GLU A 114    -103.881 -24.742 -26.461  0.00  0.00           C  
ATOM    760  CD  GLU A 114    -103.466 -26.197 -26.858  0.00  0.00           C  
ATOM    761  OE1 GLU A 114    -103.445 -26.472 -28.093  0.00  0.00           O  
ATOM    762  OE2 GLU A 114    -103.190 -26.964 -25.898  0.00  0.00           O  
ATOM    763  C   GLU A 114    -106.862 -23.608 -24.233  0.00  0.00           C  
ATOM    764  O   GLU A 114    -108.036 -23.634 -24.600  0.00  0.00           O  
ATOM    765  N   ALA A 115    -106.443 -23.720 -23.009  0.00  0.00           N  
ATOM    766  CA  ALA A 115    -107.311 -23.610 -21.834  0.00  0.00           C  
ATOM    767  CB  ALA A 115    -106.581 -23.820 -20.521  0.00  0.00           C  
ATOM    768  C   ALA A 115    -108.105 -22.337 -21.947  0.00  0.00           C  
ATOM    769  O   ALA A 115    -109.356 -22.319 -21.938  0.00  0.00           O  
ATOM    770  N   SER A 116    -107.353 -21.211 -22.050  0.00  0.00           N  
ATOM    771  CA  SER A 116    -108.017 -19.937 -21.942  0.00  0.00           C  
ATOM    772  CB  SER A 116    -106.918 -18.779 -21.985  0.00  0.00           C  
ATOM    773  OG  SER A 116    -107.455 -17.584 -21.562  0.00  0.00           O  
ATOM    774  C   SER A 116    -109.058 -19.654 -23.046  0.00  0.00           C  
ATOM    775  O   SER A 116    -110.146 -19.192 -22.691  0.00  0.00           O  
ATOM    776  N   THR A 117    -108.755 -19.868 -24.303  0.00  0.00           N  
ATOM    777  CA  THR A 117    -109.747 -19.902 -25.373  0.00  0.00           C  
ATOM    778  CB  THR A 117    -108.994 -20.136 -26.715  0.00  0.00           C  
ATOM    779  CG2 THR A 117    -110.020 -20.233 -27.829  0.00  0.00           C  
ATOM    780  OG1 THR A 117    -108.196 -18.987 -27.021  0.00  0.00           O  
ATOM    781  C   THR A 117    -110.965 -20.883 -25.103  0.00  0.00           C  
ATOM    782  O   THR A 117    -112.074 -20.539 -25.408  0.00  0.00           O  
ATOM    783  N   ALA A 118    -110.678 -22.085 -24.570  0.00  0.00           N  
ATOM    784  CA  ALA A 118    -111.775 -22.975 -24.191  0.00  0.00           C  
ATOM    785  CB  ALA A 118    -111.134 -24.334 -24.058  0.00  0.00           C  
ATOM    786  C   ALA A 118    -112.702 -22.480 -23.117  0.00  0.00           C  
ATOM    787  O   ALA A 118    -113.935 -22.481 -23.297  0.00  0.00           O  
ATOM    788  N   ALA A 119    -112.150 -21.834 -22.147  0.00  0.00           N  
ATOM    789  CA  ALA A 119    -112.834 -21.264 -20.992  0.00  0.00           C  
ATOM    790  CB  ALA A 119    -111.838 -20.974 -19.842  0.00  0.00           C  
ATOM    791  C   ALA A 119    -113.743 -19.982 -21.245  0.00  0.00           C  
ATOM    792  O   ALA A 119    -114.899 -19.922 -20.782  0.00  0.00           O  
ATOM    793  N   LYS A 120    -113.259 -19.043 -22.072  0.00  0.00           N  
ATOM    794  CA  LYS A 120    -114.117 -18.008 -22.768  0.00  0.00           C  
ATOM    795  CB  LYS A 120    -113.196 -17.103 -23.662  0.00  0.00           C  
ATOM    796  CG  LYS A 120    -113.870 -15.841 -24.120  0.00  0.00           C  
ATOM    797  CD  LYS A 120    -113.077 -15.244 -25.317  0.00  0.00           C  
ATOM    798  CE  LYS A 120    -113.936 -14.237 -26.104  0.00  0.00           C  
ATOM    799  NZ  LYS A 120    -113.156 -13.522 -27.130  0.00  0.00           N1+
ATOM    800  C   LYS A 120    -115.256 -18.660 -23.628  0.00  0.00           C  
ATOM    801  O   LYS A 120    -116.422 -18.210 -23.527  0.00  0.00           O  
ATOM    802  N   THR A 121    -115.020 -19.569 -24.535  0.00  0.00           N  
ATOM    803  CA  THR A 121    -116.026 -20.358 -25.277  0.00  0.00           C  
ATOM    804  CB  THR A 121    -115.437 -21.427 -26.137  0.00  0.00           C  
ATOM    805  CG2 THR A 121    -116.251 -22.201 -27.132  0.00  0.00           C  
ATOM    806  OG1 THR A 121    -114.425 -20.887 -26.966  0.00  0.00           O  
ATOM    807  C   THR A 121    -117.157 -20.856 -24.320  0.00  0.00           C  
ATOM    808  O   THR A 121    -118.316 -20.544 -24.446  0.00  0.00           O  
ATOM    809  N   ALA A 122    -116.704 -21.706 -23.385  0.00  0.00           N  
ATOM    810  CA  ALA A 122    -117.544 -22.311 -22.311  0.00  0.00           C  
ATOM    811  CB  ALA A 122    -116.683 -23.324 -21.531  0.00  0.00           C  
ATOM    812  C   ALA A 122    -118.311 -21.408 -21.442  0.00  0.00           C  
ATOM    813  O   ALA A 122    -119.541 -21.495 -21.369  0.00  0.00           O  
ATOM    814  N   ALA A 123    -117.689 -20.328 -20.908  0.00  0.00           N  
ATOM    815  CA  ALA A 123    -118.471 -19.246 -20.177  0.00  0.00           C  
ATOM    816  CB  ALA A 123    -117.503 -18.238 -19.580  0.00  0.00           C  
ATOM    817  C   ALA A 123    -119.576 -18.717 -21.100  0.00  0.00           C  
ATOM    818  O   ALA A 123    -120.719 -18.460 -20.671  0.00  0.00           O  
ATOM    819  N   SER A 124    -119.226 -18.452 -22.362  0.00  0.00           N  
ATOM    820  CA  SER A 124    -120.152 -17.749 -23.262  0.00  0.00           C  
ATOM    821  CB  SER A 124    -119.313 -17.241 -24.491  0.00  0.00           C  
ATOM    822  OG  SER A 124    -118.261 -16.340 -24.220  0.00  0.00           O  
ATOM    823  C   SER A 124    -121.181 -18.666 -23.820  0.00  0.00           C  
ATOM    824  O   SER A 124    -122.196 -18.178 -24.259  0.00  0.00           O  
ATOM    825  N   ALA A 125    -121.084 -19.962 -23.634  0.00  0.00           N  
ATOM    826  CA  ALA A 125    -122.203 -20.896 -23.994  0.00  0.00           C  
ATOM    827  CB  ALA A 125    -121.505 -22.141 -24.549  0.00  0.00           C  
ATOM    828  C   ALA A 125    -123.041 -21.033 -22.763  0.00  0.00           C  
ATOM    829  O   ALA A 125    -124.277 -20.993 -22.791  0.00  0.00           O  
ATOM    830  N   LEU A 126    -122.505 -21.039 -21.525  0.00  0.00           N  
ATOM    831  CA  LEU A 126    -123.260 -21.222 -20.284  0.00  0.00           C  
ATOM    832  CB  LEU A 126    -122.297 -21.461 -19.132  0.00  0.00           C  
ATOM    833  CG  LEU A 126    -121.569 -22.760 -19.108  0.00  0.00           C  
ATOM    834  CD1 LEU A 126    -120.445 -22.830 -18.092  0.00  0.00           C  
ATOM    835  CD2 LEU A 126    -122.548 -23.940 -18.802  0.00  0.00           C  
ATOM    836  C   LEU A 126    -124.130 -19.933 -20.077  0.00  0.00           C  
ATOM    837  O   LEU A 126    -125.245 -20.004 -19.570  0.00  0.00           O  
ATOM    838  N   SER A 127    -123.692 -18.803 -20.641  0.00  0.00           N  
ATOM    839  CA  SER A 127    -124.523 -17.586 -20.606  0.00  0.00           C  
ATOM    840  CB  SER A 127    -123.687 -16.283 -20.813  0.00  0.00           C  
ATOM    841  OG  SER A 127    -124.446 -15.096 -20.730  0.00  0.00           O  
ATOM    842  C   SER A 127    -125.698 -17.636 -21.548  0.00  0.00           C  
ATOM    843  O   SER A 127    -126.849 -17.451 -21.130  0.00  0.00           O  
ATOM    844  N   THR A 128    -125.494 -18.076 -22.764  0.00  0.00           N  
ATOM    845  CA  THR A 128    -126.542 -18.482 -23.717  0.00  0.00           C  
ATOM    846  CB  THR A 128    -125.843 -18.866 -25.099  0.00  0.00           C  
ATOM    847  CG2 THR A 128    -126.848 -19.465 -26.156  0.00  0.00           C  
ATOM    848  OG1 THR A 128    -125.375 -17.607 -25.595  0.00  0.00           O  
ATOM    849  C   THR A 128    -127.526 -19.523 -23.080  0.00  0.00           C  
ATOM    850  O   THR A 128    -128.740 -19.421 -23.304  0.00  0.00           O  
ATOM    851  N   ALA A 129    -126.982 -20.579 -22.467  0.00  0.00           N  
ATOM    852  CA  ALA A 129    -127.841 -21.605 -21.845  0.00  0.00           C  
ATOM    853  CB  ALA A 129    -127.063 -22.841 -21.259  0.00  0.00           C  
ATOM    854  C   ALA A 129    -128.634 -20.976 -20.698  0.00  0.00           C  
ATOM    855  O   ALA A 129    -129.856 -21.206 -20.629  0.00  0.00           O  
ATOM    856  N   THR A 130    -128.037 -20.022 -19.941  0.00  0.00           N  
ATOM    857  CA  THR A 130    -128.777 -19.356 -18.838  0.00  0.00           C  
ATOM    858  CB  THR A 130    -127.856 -18.570 -17.843  0.00  0.00           C  
ATOM    859  CG2 THR A 130    -128.526 -17.836 -16.734  0.00  0.00           C  
ATOM    860  OG1 THR A 130    -126.882 -19.424 -17.249  0.00  0.00           O  
ATOM    861  C   THR A 130    -129.919 -18.451 -19.335  0.00  0.00           C  
ATOM    862  O   THR A 130    -131.029 -18.522 -18.802  0.00  0.00           O  
ATOM    863  N   VAL A 131    -129.712 -17.675 -20.441  0.00  0.00           N  
ATOM    864  CA  VAL A 131    -130.716 -16.736 -20.928  0.00  0.00           C  
ATOM    865  CB  VAL A 131    -130.047 -15.580 -21.732  0.00  0.00           C  
ATOM    866  CG1 VAL A 131    -130.965 -14.507 -22.292  0.00  0.00           C  
ATOM    867  CG2 VAL A 131    -129.027 -14.838 -20.926  0.00  0.00           C  
ATOM    868  C   VAL A 131    -131.843 -17.488 -21.613  0.00  0.00           C  
ATOM    869  O   VAL A 131    -133.013 -17.247 -21.411  0.00  0.00           O  
ATOM    870  N   GLN A 132    -131.596 -18.661 -22.348  0.00  0.00           N  
ATOM    871  CA  GLN A 132    -132.681 -19.554 -22.911  0.00  0.00           C  
ATOM    872  CB  GLN A 132    -132.033 -20.477 -23.993  0.00  0.00           C  
ATOM    873  CG  GLN A 132    -131.486 -19.725 -25.166  0.00  0.00           C  
ATOM    874  CD  GLN A 132    -132.502 -18.994 -26.083  0.00  0.00           C  
ATOM    875  OE1 GLN A 132    -133.791 -18.881 -25.939  0.00  0.00           O  
ATOM    876  NE2 GLN A 132    -132.022 -18.387 -27.165  0.00  0.00           N  
ATOM    877  C   GLN A 132    -133.469 -20.209 -21.801  0.00  0.00           C  
ATOM    878  O   GLN A 132    -134.697 -20.190 -21.899  0.00  0.00           O  
ATOM    879  N   ALA A 133    -132.819 -20.597 -20.708  0.00  0.00           N  
ATOM    880  CA  ALA A 133    -133.543 -21.171 -19.548  0.00  0.00           C  
ATOM    881  CB  ALA A 133    -132.559 -21.808 -18.525  0.00  0.00           C  
ATOM    882  C   ALA A 133    -134.445 -20.051 -18.972  0.00  0.00           C  
ATOM    883  O   ALA A 133    -135.665 -20.243 -18.836  0.00  0.00           O  
ATOM    884  N   LYS A 134    -133.860 -18.862 -18.747  0.00  0.00           N  
ATOM    885  CA  LYS A 134    -134.712 -17.707 -18.345  0.00  0.00           C  
ATOM    886  CB  LYS A 134    -133.872 -16.412 -18.046  0.00  0.00           C  
ATOM    887  CG  LYS A 134    -134.536 -15.339 -17.245  0.00  0.00           C  
ATOM    888  CD  LYS A 134    -133.535 -14.384 -16.677  0.00  0.00           C  
ATOM    889  CE  LYS A 134    -134.281 -13.225 -15.956  0.00  0.00           C  
ATOM    890  NZ  LYS A 134    -133.347 -12.234 -15.395  0.00  0.00           N1+
ATOM    891  C   LYS A 134    -135.968 -17.349 -19.190  0.00  0.00           C  
ATOM    892  O   LYS A 134    -137.161 -17.394 -18.799  0.00  0.00           O  
ATOM    893  N   ILE A 135    -135.788 -17.217 -20.479  0.00  0.00           N  
ATOM    894  CA  ILE A 135    -136.867 -17.121 -21.463  0.00  0.00           C  
ATOM    895  CB  ILE A 135    -136.138 -17.098 -22.807  0.00  0.00           C  
ATOM    896  CG2 ILE A 135    -136.987 -17.395 -24.065  0.00  0.00           C  
ATOM    897  CG1 ILE A 135    -135.382 -15.738 -23.055  0.00  0.00           C  
ATOM    898  CD1 ILE A 135    -134.328 -15.736 -24.154  0.00  0.00           C  
ATOM    899  C   ILE A 135    -137.872 -18.276 -21.313  0.00  0.00           C  
ATOM    900  O   ILE A 135    -139.065 -18.074 -21.193  0.00  0.00           O  
ATOM    901  N   ALA A 136    -137.340 -19.575 -21.221  0.00  0.00           N  
ATOM    902  CA  ALA A 136    -138.233 -20.786 -21.052  0.00  0.00           C  
ATOM    903  CB  ALA A 136    -137.309 -21.999 -21.050  0.00  0.00           C  
ATOM    904  C   ALA A 136    -138.991 -20.742 -19.721  0.00  0.00           C  
ATOM    905  O   ALA A 136    -140.135 -21.159 -19.606  0.00  0.00           O  
ATOM    906  N   GLU A 137    -138.491 -20.169 -18.661  0.00  0.00           N  
ATOM    907  CA  GLU A 137    -139.216 -19.914 -17.387  0.00  0.00           C  
ATOM    908  CB  GLU A 137    -138.114 -19.572 -16.271  0.00  0.00           C  
ATOM    909  CG  GLU A 137    -138.752 -19.461 -14.916  0.00  0.00           C  
ATOM    910  CD  GLU A 137    -138.171 -18.210 -14.225  0.00  0.00           C  
ATOM    911  OE1 GLU A 137    -138.959 -17.310 -13.907  0.00  0.00           O  
ATOM    912  OE2 GLU A 137    -136.936 -18.154 -14.002  0.00  0.00           O  
ATOM    913  C   GLU A 137    -140.311 -18.875 -17.549  0.00  0.00           C  
ATOM    914  O   GLU A 137    -141.496 -19.110 -17.171  0.00  0.00           O  
ATOM    915  N   ARG A 138    -139.983 -17.731 -18.208  0.00  0.00           N  
ATOM    916  CA  ARG A 138    -140.920 -16.635 -18.505  0.00  0.00           C  
ATOM    917  CB  ARG A 138    -140.274 -15.482 -19.213  0.00  0.00           C  
ATOM    918  CG  ARG A 138    -139.553 -14.500 -18.328  0.00  0.00           C  
ATOM    919  CD  ARG A 138    -138.591 -13.565 -19.115  0.00  0.00           C  
ATOM    920  NE  ARG A 138    -137.938 -12.589 -18.199  0.00  0.00           N  
ATOM    921  CZ  ARG A 138    -137.247 -11.484 -18.410  0.00  0.00           C  
ATOM    922  NH1 ARG A 138    -137.153 -10.920 -19.546  0.00  0.00           N  
ATOM    923  NH2 ARG A 138    -136.640 -10.794 -17.500  0.00  0.00           N  
ATOM    924  C   ARG A 138    -142.104 -17.102 -19.394  0.00  0.00           C  
ATOM    925  O   ARG A 138    -143.203 -16.544 -19.288  0.00  0.00           O  
ATOM    926  N   ALA A 139    -141.923 -18.130 -20.235  0.00  0.00           N  
ATOM    927  CA  ALA A 139    -143.016 -18.758 -20.982  0.00  0.00           C  
ATOM    928  CB  ALA A 139    -142.348 -19.313 -22.279  0.00  0.00           C  
ATOM    929  C   ALA A 139    -143.761 -19.810 -20.157  0.00  0.00           C  
ATOM    930  O   ALA A 139    -145.005 -19.853 -20.281  0.00  0.00           O  
ATOM    931  N   ALA A 140    -143.074 -20.604 -19.311  0.00  0.00           N  
ATOM    932  CA  ALA A 140    -143.746 -21.654 -18.426  0.00  0.00           C  
ATOM    933  CB  ALA A 140    -142.712 -22.527 -17.742  0.00  0.00           C  
ATOM    934  C   ALA A 140    -144.741 -21.021 -17.390  0.00  0.00           C  
ATOM    935  O   ALA A 140    -145.757 -21.697 -17.094  0.00  0.00           O  
ATOM    936  N   LYS A 141    -144.520 -19.776 -16.885  0.00  0.00           N  
ATOM    937  CA  LYS A 141    -145.454 -18.992 -16.003  0.00  0.00           C  
ATOM    938  CB  LYS A 141    -144.799 -17.664 -15.538  0.00  0.00           C  
ATOM    939  CG  LYS A 141    -143.851 -17.929 -14.370  0.00  0.00           C  
ATOM    940  CD  LYS A 141    -142.810 -16.805 -14.142  0.00  0.00           C  
ATOM    941  CE  LYS A 141    -142.059 -17.271 -12.842  0.00  0.00           C  
ATOM    942  NZ  LYS A 141    -141.040 -16.338 -12.388  0.00  0.00           N1+
ATOM    943  C   LYS A 141    -146.793 -18.811 -16.820  0.00  0.00           C  
ATOM    944  O   LYS A 141    -147.809 -19.321 -16.434  0.00  0.00           O  
ATOM    945  N   ALA A 142    -146.749 -18.134 -17.952  0.00  0.00           N  
ATOM    946  CA  ALA A 142    -147.924 -17.925 -18.795  0.00  0.00           C  
ATOM    947  CB  ALA A 142    -147.469 -17.091 -19.989  0.00  0.00           C  
ATOM    948  C   ALA A 142    -148.616 -19.244 -19.333  0.00  0.00           C  
ATOM    949  O   ALA A 142    -149.859 -19.344 -19.440  0.00  0.00           O  
ATOM    950  N   GLU A 143    -147.856 -20.342 -19.620  0.00  0.00           N  
ATOM    951  CA  GLU A 143    -148.396 -21.729 -19.882  0.00  0.00           C  
ATOM    952  CB  GLU A 143    -147.232 -22.666 -20.184  0.00  0.00           C  
ATOM    953  CG  GLU A 143    -147.579 -23.973 -20.909  0.00  0.00           C  
ATOM    954  CD  GLU A 143    -146.641 -25.044 -20.354  0.00  0.00           C  
ATOM    955  OE1 GLU A 143    -145.587 -25.311 -21.016  0.00  0.00           O  
ATOM    956  OE2 GLU A 143    -146.933 -25.696 -19.334  0.00  0.00           O  
ATOM    957  C   GLU A 143    -149.190 -22.246 -18.674  0.00  0.00           C  
ATOM    958  O   GLU A 143    -150.258 -22.789 -18.893  0.00  0.00           O  
ATOM    959  N   ALA A 144    -148.702 -22.090 -17.448  0.00  0.00           N  
ATOM    960  CA  ALA A 144    -149.437 -22.271 -16.163  0.00  0.00           C  
ATOM    961  CB  ALA A 144    -148.426 -22.307 -15.003  0.00  0.00           C  
ATOM    962  C   ALA A 144    -150.690 -21.268 -16.001  0.00  0.00           C  
ATOM    963  O   ALA A 144    -151.700 -21.764 -15.511  0.00  0.00           O  
ATOM    964  N   VAL A 145    -150.627 -19.919 -16.288  0.00  0.00           N  
ATOM    965  CA  VAL A 145    -151.756 -18.947 -16.226  0.00  0.00           C  
ATOM    966  CB  VAL A 145    -151.231 -17.461 -16.536  0.00  0.00           C  
ATOM    967  CG1 VAL A 145    -152.384 -16.430 -16.602  0.00  0.00           C  
ATOM    968  CG2 VAL A 145    -150.335 -16.856 -15.459  0.00  0.00           C  
ATOM    969  C   VAL A 145    -152.852 -19.350 -17.179  0.00  0.00           C  
ATOM    970  O   VAL A 145    -154.010 -19.282 -16.800  0.00  0.00           O  
ATOM    971  N   ALA A 146    -152.539 -19.667 -18.433  0.00  0.00           N  
ATOM    972  CA  ALA A 146    -153.503 -20.243 -19.354  0.00  0.00           C  
ATOM    973  CB  ALA A 146    -152.882 -20.399 -20.772  0.00  0.00           C  
ATOM    974  C   ALA A 146    -154.188 -21.568 -18.906  0.00  0.00           C  
ATOM    975  O   ALA A 146    -155.399 -21.740 -18.922  0.00  0.00           O  
ATOM    976  N   SER A 147    -153.442 -22.472 -18.314  0.00  0.00           N  
ATOM    977  CA  SER A 147    -153.983 -23.639 -17.562  0.00  0.00           C  
ATOM    978  CB  SER A 147    -152.862 -24.676 -17.278  0.00  0.00           C  
ATOM    979  OG  SER A 147    -153.540 -25.876 -16.964  0.00  0.00           O  
ATOM    980  C   SER A 147    -154.866 -23.291 -16.268  0.00  0.00           C  
ATOM    981  O   SER A 147    -155.974 -23.782 -16.243  0.00  0.00           O  
ATOM    982  N   GLU A 148    -154.463 -22.448 -15.311  0.00  0.00           N  
ATOM    983  CA  GLU A 148    -155.422 -21.954 -14.296  0.00  0.00           C  
ATOM    984  CB  GLU A 148    -154.568 -21.017 -13.365  0.00  0.00           C  
ATOM    985  CG  GLU A 148    -155.331 -20.707 -12.028  0.00  0.00           C  
ATOM    986  CD  GLU A 148    -155.259 -21.873 -11.021  0.00  0.00           C  
ATOM    987  OE1 GLU A 148    -156.299 -22.448 -10.594  0.00  0.00           O  
ATOM    988  OE2 GLU A 148    -154.191 -22.286 -10.605  0.00  0.00           O  
ATOM    989  C   GLU A 148    -156.694 -21.364 -14.950  0.00  0.00           C  
ATOM    990  O   GLU A 148    -157.768 -21.748 -14.625  0.00  0.00           O  
ATOM    991  N   GLU A 149    -156.594 -20.400 -15.892  0.00  0.00           N  
ATOM    992  CA  GLU A 149    -157.653 -19.837 -16.648  0.00  0.00           C  
ATOM    993  CB  GLU A 149    -157.134 -18.842 -17.655  0.00  0.00           C  
ATOM    994  CG  GLU A 149    -158.233 -18.275 -18.575  0.00  0.00           C  
ATOM    995  CD  GLU A 149    -157.648 -17.409 -19.745  0.00  0.00           C  
ATOM    996  OE1 GLU A 149    -158.505 -17.065 -20.595  0.00  0.00           O  
ATOM    997  OE2 GLU A 149    -156.478 -17.170 -19.996  0.00  0.00           O  
ATOM    998  C   GLU A 149    -158.639 -20.824 -17.259  0.00  0.00           C  
ATOM    999  O   GLU A 149    -159.801 -20.789 -16.901  0.00  0.00           O  
ATOM   1000  N   ALA A 150    -158.189 -21.859 -17.942  0.00  0.00           N  
ATOM   1001  CA  ALA A 150    -158.976 -23.041 -18.341  0.00  0.00           C  
ATOM   1002  CB  ALA A 150    -158.066 -24.029 -19.140  0.00  0.00           C  
ATOM   1003  C   ALA A 150    -159.705 -23.759 -17.141  0.00  0.00           C  
ATOM   1004  O   ALA A 150    -160.928 -23.925 -17.312  0.00  0.00           O  
ATOM   1005  N   LYS A 151    -159.070 -24.107 -16.055  0.00  0.00           N  
ATOM   1006  CA  LYS A 151    -159.668 -24.731 -14.884  0.00  0.00           C  
ATOM   1007  CB  LYS A 151    -158.542 -25.133 -13.947  0.00  0.00           C  
ATOM   1008  CG  LYS A 151    -158.936 -25.647 -12.480  0.00  0.00           C  
ATOM   1009  CD  LYS A 151    -157.694 -25.536 -11.569  0.00  0.00           C  
ATOM   1010  CE  LYS A 151    -158.256 -25.247 -10.133  0.00  0.00           C  
ATOM   1011  NZ  LYS A 151    -157.193 -24.701  -9.235  0.00  0.00           N1+
ATOM   1012  C   LYS A 151    -160.763 -23.932 -14.288  0.00  0.00           C  
ATOM   1013  O   LYS A 151    -161.878 -24.400 -14.019  0.00  0.00           O  
ATOM   1014  N   VAL A 152    -160.556 -22.662 -14.034  0.00  0.00           N  
ATOM   1015  CA  VAL A 152    -161.573 -21.825 -13.353  0.00  0.00           C  
ATOM   1016  CB  VAL A 152    -160.897 -20.462 -12.994  0.00  0.00           C  
ATOM   1017  CG1 VAL A 152    -161.974 -19.353 -12.687  0.00  0.00           C  
ATOM   1018  CG2 VAL A 152    -159.916 -20.665 -11.787  0.00  0.00           C  
ATOM   1019  C   VAL A 152    -162.850 -21.620 -14.152  0.00  0.00           C  
ATOM   1020  O   VAL A 152    -163.908 -21.745 -13.642  0.00  0.00           O  
ATOM   1021  N   LYS A 153    -162.655 -21.374 -15.408  0.00  0.00           N  
ATOM   1022  CA  LYS A 153    -163.753 -21.314 -16.365  0.00  0.00           C  
ATOM   1023  CB  LYS A 153    -163.075 -20.509 -17.589  0.00  0.00           C  
ATOM   1024  CG  LYS A 153    -162.731 -19.026 -17.284  0.00  0.00           C  
ATOM   1025  CD  LYS A 153    -162.289 -18.279 -18.572  0.00  0.00           C  
ATOM   1026  CE  LYS A 153    -161.903 -16.795 -18.176  0.00  0.00           C  
ATOM   1027  NZ  LYS A 153    -161.991 -15.872 -19.360  0.00  0.00           N1+
ATOM   1028  C   LYS A 153    -164.288 -22.716 -16.697  0.00  0.00           C  
ATOM   1029  O   LYS A 153    -165.446 -22.826 -16.974  0.00  0.00           O  
ATOM   1030  N   ALA A 154    -163.562 -23.806 -16.514  0.00  0.00           N  
ATOM   1031  CA  ALA A 154    -164.144 -25.185 -16.458  0.00  0.00           C  
ATOM   1032  CB  ALA A 154    -163.096 -26.172 -16.843  0.00  0.00           C  
ATOM   1033  C   ALA A 154    -165.035 -25.538 -15.283  0.00  0.00           C  
ATOM   1034  O   ALA A 154    -166.094 -26.127 -15.487  0.00  0.00           O  
ATOM   1035  N   ILE A 155    -164.762 -24.973 -14.073  0.00  0.00           N  
ATOM   1036  CA  ILE A 155    -165.606 -25.056 -12.864  0.00  0.00           C  
ATOM   1037  CB  ILE A 155    -164.843 -24.685 -11.535  0.00  0.00           C  
ATOM   1038  CG2 ILE A 155    -165.768 -24.339 -10.380  0.00  0.00           C  
ATOM   1039  CG1 ILE A 155    -163.812 -25.855 -11.243  0.00  0.00           C  
ATOM   1040  CD1 ILE A 155    -162.695 -25.559 -10.266  0.00  0.00           C  
ATOM   1041  C   ILE A 155    -166.856 -24.165 -13.087  0.00  0.00           C  
ATOM   1042  O   ILE A 155    -168.027 -24.537 -12.827  0.00  0.00           O  
ATOM   1043  N   ALA A 156    -166.686 -22.946 -13.530  0.00  0.00           N  
ATOM   1044  CA  ALA A 156    -167.830 -22.030 -13.665  0.00  0.00           C  
ATOM   1045  CB  ALA A 156    -167.304 -20.635 -13.862  0.00  0.00           C  
ATOM   1046  C   ALA A 156    -168.845 -22.509 -14.744  0.00  0.00           C  
ATOM   1047  O   ALA A 156    -170.047 -22.478 -14.502  0.00  0.00           O  
ATOM   1048  N   ALA A 157    -168.382 -22.895 -15.875  0.00  0.00           N  
ATOM   1049  CA  ALA A 157    -169.150 -23.624 -16.917  0.00  0.00           C  
ATOM   1050  CB  ALA A 157    -168.304 -23.819 -18.143  0.00  0.00           C  
ATOM   1051  C   ALA A 157    -169.743 -24.992 -16.451  0.00  0.00           C  
ATOM   1052  O   ALA A 157    -170.929 -25.272 -16.707  0.00  0.00           O  
ATOM   1053  N   ALA A 158    -169.011 -25.744 -15.694  0.00  0.00           N  
ATOM   1054  CA  ALA A 158    -169.625 -26.935 -15.008  0.00  0.00           C  
ATOM   1055  CB  ALA A 158    -168.597 -27.755 -14.204  0.00  0.00           C  
ATOM   1056  C   ALA A 158    -170.879 -26.548 -14.186  0.00  0.00           C  
ATOM   1057  O   ALA A 158    -171.869 -27.305 -14.289  0.00  0.00           O  
ATOM   1058  N   ASN A 159    -170.767 -25.502 -13.375  0.00  0.00           N  
ATOM   1059  CA  ASN A 159    -171.920 -25.108 -12.509  0.00  0.00           C  
ATOM   1060  CB  ASN A 159    -171.445 -23.968 -11.573  0.00  0.00           C  
ATOM   1061  CG  ASN A 159    -170.293 -24.409 -10.621  0.00  0.00           C  
ATOM   1062  OD1 ASN A 159    -170.054 -25.551 -10.474  0.00  0.00           O  
ATOM   1063  ND2 ASN A 159    -169.704 -23.501  -9.880  0.00  0.00           N  
ATOM   1064  C   ASN A 159    -173.191 -24.595 -13.265  0.00  0.00           C  
ATOM   1065  O   ASN A 159    -174.294 -25.099 -13.062  0.00  0.00           O  
ATOM   1066  N   LEU A 160    -173.040 -23.693 -14.219  0.00  0.00           N  
ATOM   1067  CA  LEU A 160    -174.015 -23.209 -15.242  0.00  0.00           C  
ATOM   1068  CB  LEU A 160    -173.452 -22.209 -16.256  0.00  0.00           C  
ATOM   1069  CG  LEU A 160    -172.946 -20.890 -15.681  0.00  0.00           C  
ATOM   1070  CD1 LEU A 160    -172.441 -20.069 -16.820  0.00  0.00           C  
ATOM   1071  CD2 LEU A 160    -173.980 -20.061 -14.936  0.00  0.00           C  
ATOM   1072  C   LEU A 160    -174.542 -24.376 -16.020  0.00  0.00           C  
ATOM   1073  O   LEU A 160    -175.705 -24.366 -16.378  0.00  0.00           O  
ATOM   1074  N   ALA A 161    -173.758 -25.426 -16.404  0.00  0.00           N  
ATOM   1075  CA  ALA A 161    -174.255 -26.676 -16.940  0.00  0.00           C  
ATOM   1076  CB  ALA A 161    -173.164 -27.463 -17.615  0.00  0.00           C  
ATOM   1077  C   ALA A 161    -175.151 -27.439 -15.894  0.00  0.00           C  
ATOM   1078  O   ALA A 161    -176.291 -27.809 -16.219  0.00  0.00           O  
ATOM   1079  N   ALA A 162    -174.747 -27.619 -14.678  0.00  0.00           N  
ATOM   1080  CA  ALA A 162    -175.595 -28.184 -13.699  0.00  0.00           C  
ATOM   1081  CB  ALA A 162    -174.852 -28.588 -12.432  0.00  0.00           C  
ATOM   1082  C   ALA A 162    -176.896 -27.372 -13.321  0.00  0.00           C  
ATOM   1083  O   ALA A 162    -177.912 -28.051 -13.092  0.00  0.00           O  
ATOM   1084  N   ALA A 163    -176.904 -26.047 -13.355  0.00  0.00           N  
ATOM   1085  CA  ALA A 163    -178.067 -25.185 -13.297  0.00  0.00           C  
ATOM   1086  CB  ALA A 163    -177.590 -23.668 -13.216  0.00  0.00           C  
ATOM   1087  C   ALA A 163    -179.072 -25.431 -14.438  0.00  0.00           C  
ATOM   1088  O   ALA A 163    -180.247 -25.443 -14.126  0.00  0.00           O  
ATOM   1089  N   ALA A 164    -178.629 -25.401 -15.698  0.00  0.00           N  
ATOM   1090  CA  ALA A 164    -179.430 -25.782 -16.908  0.00  0.00           C  
ATOM   1091  CB  ALA A 164    -178.624 -25.690 -18.220  0.00  0.00           C  
ATOM   1092  C   ALA A 164    -180.167 -27.159 -16.764  0.00  0.00           C  
ATOM   1093  O   ALA A 164    -181.377 -27.366 -16.964  0.00  0.00           O  
ATOM   1094  N   SER A 165    -179.369 -28.154 -16.300  0.00  0.00           N  
ATOM   1095  CA  SER A 165    -179.901 -29.481 -15.973  0.00  0.00           C  
ATOM   1096  CB  SER A 165    -178.736 -30.291 -15.367  0.00  0.00           C  
ATOM   1097  OG  SER A 165    -179.074 -31.481 -14.612  0.00  0.00           O  
ATOM   1098  C   SER A 165    -181.076 -29.408 -14.904  0.00  0.00           C  
ATOM   1099  O   SER A 165    -182.157 -29.991 -15.071  0.00  0.00           O  
ATOM   1100  N   ALA A 166    -180.873 -28.619 -13.806  0.00  0.00           N  
ATOM   1101  CA  ALA A 166    -181.946 -28.355 -12.799  0.00  0.00           C  
ATOM   1102  CB  ALA A 166    -181.331 -27.554 -11.611  0.00  0.00           C  
ATOM   1103  C   ALA A 166    -183.206 -27.724 -13.400  0.00  0.00           C  
ATOM   1104  O   ALA A 166    -184.282 -28.265 -13.405  0.00  0.00           O  
ATOM   1105  N   ALA A 167    -183.009 -26.636 -14.145  0.00  0.00           N  
ATOM   1106  CA  ALA A 167    -184.140 -25.866 -14.667  0.00  0.00           C  
ATOM   1107  CB  ALA A 167    -183.633 -24.468 -15.031  0.00  0.00           C  
ATOM   1108  C   ALA A 167    -184.854 -26.555 -15.850  0.00  0.00           C  
ATOM   1109  O   ALA A 167    -186.081 -26.529 -15.946  0.00  0.00           O  
ATOM   1110  N   ALA A 168    -184.165 -27.220 -16.716  0.00  0.00           N  
ATOM   1111  CA  ALA A 168    -184.898 -27.967 -17.704  0.00  0.00           C  
ATOM   1112  CB  ALA A 168    -183.934 -28.234 -18.896  0.00  0.00           C  
ATOM   1113  C   ALA A 168    -185.673 -29.240 -17.231  0.00  0.00           C  
ATOM   1114  O   ALA A 168    -186.749 -29.614 -17.672  0.00  0.00           O  
ATOM   1115  N   GLU A 169    -185.100 -29.895 -16.191  0.00  0.00           N  
ATOM   1116  CA  GLU A 169    -185.803 -30.888 -15.427  0.00  0.00           C  
ATOM   1117  CB  GLU A 169    -184.828 -31.614 -14.516  0.00  0.00           C  
ATOM   1118  CG  GLU A 169    -185.434 -32.867 -13.913  0.00  0.00           C  
ATOM   1119  CD  GLU A 169    -184.555 -33.742 -12.941  0.00  0.00           C  
ATOM   1120  OE1 GLU A 169    -184.064 -33.253 -11.905  0.00  0.00           O  
ATOM   1121  OE2 GLU A 169    -184.471 -34.969 -13.198  0.00  0.00           O  
ATOM   1122  C   GLU A 169    -187.004 -30.329 -14.673  0.00  0.00           C  
ATOM   1123  O   GLU A 169    -188.098 -30.939 -14.636  0.00  0.00           O  
ATOM   1124  N   ALA A 170    -186.871 -29.079 -14.176  0.00  0.00           N  
ATOM   1125  CA  ALA A 170    -188.038 -28.339 -13.563  0.00  0.00           C  
ATOM   1126  CB  ALA A 170    -187.764 -27.036 -12.983  0.00  0.00           C  
ATOM   1127  C   ALA A 170    -189.177 -28.151 -14.521  0.00  0.00           C  
ATOM   1128  O   ALA A 170    -190.348 -28.438 -14.205  0.00  0.00           O  
ATOM   1129  N   ALA A 171    -188.842 -27.822 -15.800  0.00  0.00           N  
ATOM   1130  CA  ALA A 171    -189.759 -27.779 -16.915  0.00  0.00           C  
ATOM   1131  CB  ALA A 171    -188.991 -27.202 -18.098  0.00  0.00           C  
ATOM   1132  C   ALA A 171    -190.351 -29.176 -17.210  0.00  0.00           C  
ATOM   1133  O   ALA A 171    -191.611 -29.150 -17.399  0.00  0.00           O  
ATOM   1134  N   LEU A 172    -189.658 -30.319 -17.129  0.00  0.00           N  
ATOM   1135  CA  LEU A 172    -190.262 -31.654 -17.155  0.00  0.00           C  
ATOM   1136  CB  LEU A 172    -189.165 -32.800 -17.214  0.00  0.00           C  
ATOM   1137  CG  LEU A 172    -189.707 -34.265 -17.169  0.00  0.00           C  
ATOM   1138  CD1 LEU A 172    -190.637 -34.581 -18.304  0.00  0.00           C  
ATOM   1139  CD2 LEU A 172    -188.519 -35.312 -17.174  0.00  0.00           C  
ATOM   1140  C   LEU A 172    -191.161 -31.980 -15.992  0.00  0.00           C  
ATOM   1141  O   LEU A 172    -192.294 -32.520 -16.173  0.00  0.00           O  
ATOM   1142  N   LYS A 173    -190.980 -31.442 -14.800  0.00  0.00           N  
ATOM   1143  CA  LYS A 173    -191.921 -31.558 -13.665  0.00  0.00           C  
ATOM   1144  CB  LYS A 173    -191.230 -31.048 -12.352  0.00  0.00           C  
ATOM   1145  CG  LYS A 173    -192.144 -31.368 -11.173  0.00  0.00           C  
ATOM   1146  CD  LYS A 173    -191.482 -31.105  -9.811  0.00  0.00           C  
ATOM   1147  CE  LYS A 173    -192.566 -30.968  -8.709  0.00  0.00           C  
ATOM   1148  NZ  LYS A 173    -191.978 -30.558  -7.392  0.00  0.00           N1+
ATOM   1149  C   LYS A 173    -193.231 -30.817 -13.901  0.00  0.00           C  
ATOM   1150  O   LYS A 173    -194.301 -31.379 -13.578  0.00  0.00           O  
ATOM   1151  N   ALA A 174    -193.115 -29.557 -14.464  0.00  0.00           N  
ATOM   1152  CA  ALA A 174    -194.256 -28.793 -14.970  0.00  0.00           C  
ATOM   1153  CB  ALA A 174    -193.685 -27.371 -15.172  0.00  0.00           C  
ATOM   1154  C   ALA A 174    -194.890 -29.396 -16.264  0.00  0.00           C  
ATOM   1155  O   ALA A 174    -196.153 -29.421 -16.361  0.00  0.00           O  
ATOM   1156  N   GLU A 175    -194.150 -29.973 -17.143  0.00  0.00           N  
ATOM   1157  CA  GLU A 175    -194.797 -30.696 -18.297  0.00  0.00           C  
ATOM   1158  CB  GLU A 175    -193.795 -31.143 -19.334  0.00  0.00           C  
ATOM   1159  CG  GLU A 175    -193.162 -29.934 -20.021  0.00  0.00           C  
ATOM   1160  CD  GLU A 175    -191.883 -30.204 -20.884  0.00  0.00           C  
ATOM   1161  OE1 GLU A 175    -191.182 -29.289 -21.352  0.00  0.00           O  
ATOM   1162  OE2 GLU A 175    -191.540 -31.372 -21.159  0.00  0.00           O  
ATOM   1163  C   GLU A 175    -195.643 -31.915 -17.852  0.00  0.00           C  
ATOM   1164  O   GLU A 175    -196.649 -32.192 -18.476  0.00  0.00           O  
ATOM   1165  N   LYS A 176    -195.256 -32.633 -16.753  0.00  0.00           N  
ATOM   1166  CA  LYS A 176    -196.052 -33.691 -16.071  0.00  0.00           C  
ATOM   1167  CB  LYS A 176    -195.113 -34.335 -15.073  0.00  0.00           C  
ATOM   1168  CG  LYS A 176    -195.826 -35.537 -14.441  0.00  0.00           C  
ATOM   1169  CD  LYS A 176    -194.869 -36.572 -13.842  0.00  0.00           C  
ATOM   1170  CE  LYS A 176    -195.571 -37.929 -13.612  0.00  0.00           C  
ATOM   1171  NZ  LYS A 176    -194.680 -38.925 -12.973  0.00  0.00           N1+
ATOM   1172  C   LYS A 176    -197.312 -33.106 -15.402  0.00  0.00           C  
ATOM   1173  O   LYS A 176    -198.377 -33.584 -15.601  0.00  0.00           O  
ATOM   1174  N   VAL A 177    -197.240 -31.887 -14.813  0.00  0.00           N  
ATOM   1175  CA  VAL A 177    -198.501 -31.238 -14.274  0.00  0.00           C  
ATOM   1176  CB  VAL A 177    -198.170 -29.930 -13.529  0.00  0.00           C  
ATOM   1177  CG1 VAL A 177    -199.483 -29.160 -13.049  0.00  0.00           C  
ATOM   1178  CG2 VAL A 177    -197.300 -30.148 -12.254  0.00  0.00           C  
ATOM   1179  C   VAL A 177    -199.478 -30.922 -15.407  0.00  0.00           C  
ATOM   1180  O   VAL A 177    -200.690 -31.219 -15.302  0.00  0.00           O  
ATOM   1181  N   ALA A 178    -198.957 -30.537 -16.539  0.00  0.00           N  
ATOM   1182  CA  ALA A 178    -199.655 -30.274 -17.788  0.00  0.00           C  
ATOM   1183  CB  ALA A 178    -198.698 -29.556 -18.820  0.00  0.00           C  
ATOM   1184  C   ALA A 178    -200.278 -31.524 -18.522  0.00  0.00           C  
ATOM   1185  O   ALA A 178    -201.373 -31.538 -19.098  0.00  0.00           O  
ATOM   1186  N   GLU A 179    -199.515 -32.611 -18.631  0.00  0.00           N  
ATOM   1187  CA  GLU A 179    -200.058 -33.954 -18.939  0.00  0.00           C  
ATOM   1188  CB  GLU A 179    -198.949 -34.979 -19.090  0.00  0.00           C  
ATOM   1189  CG  GLU A 179    -199.414 -36.078 -20.038  0.00  0.00           C  
ATOM   1190  CD  GLU A 179    -198.501 -37.325 -20.044  0.00  0.00           C  
ATOM   1191  OE1 GLU A 179    -197.619 -37.360 -20.989  0.00  0.00           O  
ATOM   1192  OE2 GLU A 179    -198.383 -38.014 -19.029  0.00  0.00           O  
ATOM   1193  C   GLU A 179    -201.234 -34.397 -18.030  0.00  0.00           C  
ATOM   1194  O   GLU A 179    -202.262 -34.796 -18.572  0.00  0.00           O  
ATOM   1195  N   GLU A 180    -201.143 -34.267 -16.726  0.00  0.00           N  
ATOM   1196  CA  GLU A 180    -202.182 -34.595 -15.783  0.00  0.00           C  
ATOM   1197  CB  GLU A 180    -201.686 -34.594 -14.302  0.00  0.00           C  
ATOM   1198  CG  GLU A 180    -202.156 -35.834 -13.536  0.00  0.00           C  
ATOM   1199  CD  GLU A 180    -202.316 -35.544 -12.029  0.00  0.00           C  
ATOM   1200  OE1 GLU A 180    -203.434 -35.548 -11.504  0.00  0.00           O  
ATOM   1201  OE2 GLU A 180    -201.313 -35.258 -11.405  0.00  0.00           O  
ATOM   1202  C   GLU A 180    -203.388 -33.662 -15.919  0.00  0.00           C  
ATOM   1203  O   GLU A 180    -204.512 -34.141 -15.693  0.00  0.00           O  
ATOM   1204  N   ALA A 181    -203.200 -32.415 -16.389  0.00  0.00           N  
ATOM   1205  CA  ALA A 181    -204.309 -31.432 -16.604  0.00  0.00           C  
ATOM   1206  CB  ALA A 181    -203.803 -29.978 -16.570  0.00  0.00           C  
ATOM   1207  C   ALA A 181    -204.953 -31.705 -17.978  0.00  0.00           C  
ATOM   1208  O   ALA A 181    -206.194 -31.732 -18.088  0.00  0.00           O  
ATOM   1209  N   ILE A 182    -204.191 -32.014 -19.103  0.00  0.00           N  
ATOM   1210  CA  ILE A 182    -204.613 -32.391 -20.456  0.00  0.00           C  
ATOM   1211  CB  ILE A 182    -203.476 -32.416 -21.518  0.00  0.00           C  
ATOM   1212  CG2 ILE A 182    -204.020 -33.013 -22.803  0.00  0.00           C  
ATOM   1213  CG1 ILE A 182    -203.031 -30.954 -21.740  0.00  0.00           C  
ATOM   1214  CD1 ILE A 182    -201.882 -30.750 -22.726  0.00  0.00           C  
ATOM   1215  C   ILE A 182    -205.371 -33.712 -20.420  0.00  0.00           C  
ATOM   1216  O   ILE A 182    -206.467 -33.902 -21.027  0.00  0.00           O  
ATOM   1217  N   ALA A 183    -204.870 -34.637 -19.569  0.00  0.00           N  
ATOM   1218  CA  ALA A 183    -205.637 -35.870 -19.282  0.00  0.00           C  
ATOM   1219  CB  ALA A 183    -204.855 -36.733 -18.353  0.00  0.00           C  
ATOM   1220  C   ALA A 183    -207.055 -35.617 -18.753  0.00  0.00           C  
ATOM   1221  O   ALA A 183    -208.031 -36.187 -19.227  0.00  0.00           O  
ATOM   1222  N   ARG A 184    -207.240 -34.842 -17.656  0.00  0.00           N  
ATOM   1223  CA  ARG A 184    -208.495 -34.711 -16.974  0.00  0.00           C  
ATOM   1224  CB  ARG A 184    -208.269 -34.091 -15.594  0.00  0.00           C  
ATOM   1225  CG  ARG A 184    -207.579 -35.032 -14.645  0.00  0.00           C  
ATOM   1226  CD  ARG A 184    -207.050 -34.170 -13.488  0.00  0.00           C  
ATOM   1227  NE  ARG A 184    -206.524 -34.909 -12.278  0.00  0.00           N  
ATOM   1228  CZ  ARG A 184    -207.132 -35.036 -11.130  0.00  0.00           C  
ATOM   1229  NH1 ARG A 184    -208.322 -34.703 -10.735  0.00  0.00           N  
ATOM   1230  NH2 ARG A 184    -206.351 -35.502 -10.258  0.00  0.00           N  
ATOM   1231  C   ARG A 184    -209.470 -33.814 -17.732  0.00  0.00           C  
ATOM   1232  O   ARG A 184    -210.671 -33.953 -17.615  0.00  0.00           O  
ATOM   1233  N   ALA A 185    -208.936 -32.990 -18.647  0.00  0.00           N  
ATOM   1234  CA  ALA A 185    -209.628 -32.349 -19.737  0.00  0.00           C  
ATOM   1235  CB  ALA A 185    -208.622 -31.511 -20.578  0.00  0.00           C  
ATOM   1236  C   ALA A 185    -210.335 -33.329 -20.628  0.00  0.00           C  
ATOM   1237  O   ALA A 185    -211.470 -33.087 -21.070  0.00  0.00           O  
ATOM   1238  N   ALA A 186    -209.691 -34.356 -21.125  0.00  0.00           N  
ATOM   1239  CA  ALA A 186    -210.360 -35.255 -22.092  0.00  0.00           C  
ATOM   1240  CB  ALA A 186    -209.155 -35.998 -22.806  0.00  0.00           C  
ATOM   1241  C   ALA A 186    -211.403 -36.206 -21.454  0.00  0.00           C  
ATOM   1242  O   ALA A 186    -212.421 -36.376 -22.096  0.00  0.00           O  
ATOM   1243  N   SER A 187    -211.373 -36.435 -20.213  0.00  0.00           N  
ATOM   1244  CA  SER A 187    -212.454 -37.022 -19.405  0.00  0.00           C  
ATOM   1245  CB  SER A 187    -211.855 -37.562 -18.077  0.00  0.00           C  
ATOM   1246  OG  SER A 187    -212.838 -38.117 -17.264  0.00  0.00           O  
ATOM   1247  C   SER A 187    -213.638 -36.034 -19.267  0.00  0.00           C  
ATOM   1248  O   SER A 187    -214.786 -36.438 -19.348  0.00  0.00           O  
ATOM   1249  N   ALA A 188    -213.289 -34.765 -19.006  0.00  0.00           N  
ATOM   1250  CA  ALA A 188    -214.282 -33.619 -19.036  0.00  0.00           C  
ATOM   1251  CB  ALA A 188    -213.671 -32.380 -18.455  0.00  0.00           C  
ATOM   1252  C   ALA A 188    -214.973 -33.406 -20.441  0.00  0.00           C  
ATOM   1253  O   ALA A 188    -216.202 -33.334 -20.478  0.00  0.00           O  
ATOM   1254  N   LYS A 189    -214.230 -33.511 -21.578  0.00  0.00           N  
ATOM   1255  CA  LYS A 189    -214.772 -33.340 -22.980  0.00  0.00           C  
ATOM   1256  CB  LYS A 189    -213.581 -32.976 -24.042  0.00  0.00           C  
ATOM   1257  CG  LYS A 189    -214.046 -32.380 -25.308  0.00  0.00           C  
ATOM   1258  CD  LYS A 189    -212.930 -31.624 -25.980  0.00  0.00           C  
ATOM   1259  CE  LYS A 189    -213.443 -31.052 -27.316  0.00  0.00           C  
ATOM   1260  NZ  LYS A 189    -212.418 -30.083 -27.936  0.00  0.00           N1+
ATOM   1261  C   LYS A 189    -215.624 -34.512 -23.411  0.00  0.00           C  
ATOM   1262  O   LYS A 189    -216.705 -34.325 -23.958  0.00  0.00           O  
ATOM   1263  N   ALA A 190    -215.272 -35.737 -23.060  0.00  0.00           N  
ATOM   1264  CA  ALA A 190    -216.265 -36.822 -23.213  0.00  0.00           C  
ATOM   1265  CB  ALA A 190    -215.615 -38.089 -22.758  0.00  0.00           C  
ATOM   1266  C   ALA A 190    -217.618 -36.592 -22.550  0.00  0.00           C  
ATOM   1267  O   ALA A 190    -218.638 -36.787 -23.228  0.00  0.00           O  
ATOM   1268  N   ALA A 191    -217.660 -36.084 -21.298  0.00  0.00           N  
ATOM   1269  CA  ALA A 191    -218.968 -35.825 -20.627  0.00  0.00           C  
ATOM   1270  CB  ALA A 191    -218.616 -35.342 -19.174  0.00  0.00           C  
ATOM   1271  C   ALA A 191    -219.749 -34.748 -21.419  0.00  0.00           C  
ATOM   1272  O   ALA A 191    -221.010 -34.873 -21.522  0.00  0.00           O  
ATOM   1273  N   ALA A 192    -219.079 -33.715 -21.977  0.00  0.00           N  
ATOM   1274  CA  ALA A 192    -219.812 -32.703 -22.781  0.00  0.00           C  
ATOM   1275  CB  ALA A 192    -218.853 -31.507 -22.909  0.00  0.00           C  
ATOM   1276  C   ALA A 192    -220.367 -33.247 -24.030  0.00  0.00           C  
ATOM   1277  O   ALA A 192    -221.501 -32.858 -24.412  0.00  0.00           O  
ATOM   1278  N   ARG A 193    -219.622 -33.988 -24.929  0.00  0.00           N  
ATOM   1279  CA  ARG A 193    -220.174 -34.686 -26.145  0.00  0.00           C  
ATOM   1280  CB  ARG A 193    -219.006 -35.421 -26.892  0.00  0.00           C  
ATOM   1281  CG  ARG A 193    -218.006 -34.490 -27.591  0.00  0.00           C  
ATOM   1282  CD  ARG A 193    -216.694 -35.225 -28.019  0.00  0.00           C  
ATOM   1283  NE  ARG A 193    -215.977 -34.382 -28.899  0.00  0.00           N  
ATOM   1284  CZ  ARG A 193    -214.717 -34.538 -29.310  0.00  0.00           C  
ATOM   1285  NH1 ARG A 193    -213.858 -35.203 -28.621  0.00  0.00           N  
ATOM   1286  NH2 ARG A 193    -214.319 -33.957 -30.388  0.00  0.00           N  
ATOM   1287  C   ARG A 193    -221.302 -35.590 -25.762  0.00  0.00           C  
ATOM   1288  O   ARG A 193    -222.218 -35.762 -26.585  0.00  0.00           O  
ATOM   1289  N   ALA A 194    -221.171 -36.310 -24.654  0.00  0.00           N  
ATOM   1290  CA  ALA A 194    -222.279 -37.232 -24.322  0.00  0.00           C  
ATOM   1291  CB  ALA A 194    -221.706 -38.116 -23.216  0.00  0.00           C  
ATOM   1292  C   ALA A 194    -223.543 -36.471 -23.868  0.00  0.00           C  
ATOM   1293  O   ALA A 194    -224.648 -36.954 -24.165  0.00  0.00           O  
ATOM   1294  N   ALA A 195    -223.341 -35.343 -23.218  0.00  0.00           N  
ATOM   1295  CA  ALA A 195    -224.497 -34.570 -22.667  0.00  0.00           C  
ATOM   1296  CB  ALA A 195    -224.049 -33.572 -21.554  0.00  0.00           C  
ATOM   1297  C   ALA A 195    -225.202 -33.825 -23.841  0.00  0.00           C  
ATOM   1298  O   ALA A 195    -226.406 -33.669 -23.893  0.00  0.00           O  
ATOM   1299  N   ALA A 196    -224.389 -33.268 -24.790  0.00  0.00           N  
ATOM   1300  CA  ALA A 196    -224.899 -32.543 -25.929  0.00  0.00           C  
ATOM   1301  CB  ALA A 196    -223.745 -31.965 -26.690  0.00  0.00           C  
ATOM   1302  C   ALA A 196    -225.782 -33.363 -26.909  0.00  0.00           C  
ATOM   1303  O   ALA A 196    -226.745 -32.829 -27.446  0.00  0.00           O  
ATOM   1304  N   ALA A 197    -225.484 -34.687 -27.087  0.00  0.00           N  
ATOM   1305  CA  ALA A 197    -226.273 -35.627 -27.910  0.00  0.00           C  
ATOM   1306  CB  ALA A 197    -225.437 -36.968 -28.065  0.00  0.00           C  
ATOM   1307  C   ALA A 197    -227.649 -35.969 -27.268  0.00  0.00           C  
ATOM   1308  O   ALA A 197    -228.685 -35.979 -27.872  0.00  0.00           O  
ATOM   1309  N   ALA A 198    -227.715 -36.249 -25.914  0.00  0.00           N  
ATOM   1310  CA  ALA A 198    -229.001 -36.380 -25.255  0.00  0.00           C  
ATOM   1311  CB  ALA A 198    -228.720 -36.963 -23.848  0.00  0.00           C  
ATOM   1312  C   ALA A 198    -229.833 -35.096 -25.249  0.00  0.00           C  
ATOM   1313  O   ALA A 198    -231.013 -35.125 -25.607  0.00  0.00           O  
ATOM   1314  N   LEU A 199    -229.228 -33.926 -25.027  0.00  0.00           N  
ATOM   1315  CA  LEU A 199    -229.929 -32.616 -25.080  0.00  0.00           C  
ATOM   1316  CB  LEU A 199    -228.928 -31.416 -24.758  0.00  0.00           C  
ATOM   1317  CG  LEU A 199    -229.592 -29.998 -24.726  0.00  0.00           C  
ATOM   1318  CD1 LEU A 199    -230.914 -29.936 -23.963  0.00  0.00           C  
ATOM   1319  CD2 LEU A 199    -228.557 -29.080 -24.072  0.00  0.00           C  
ATOM   1320  C   LEU A 199    -230.656 -32.441 -26.400  0.00  0.00           C  
ATOM   1321  O   LEU A 199    -231.786 -32.038 -26.476  0.00  0.00           O  
ATOM   1322  N   ALA A 200    -229.927 -32.680 -27.482  0.00  0.00           N  
ATOM   1323  CA  ALA A 200    -230.304 -32.361 -28.877  0.00  0.00           C  
ATOM   1324  CB  ALA A 200    -229.132 -32.234 -29.854  0.00  0.00           C  
ATOM   1325  C   ALA A 200    -231.492 -33.337 -29.406  0.00  0.00           C  
ATOM   1326  O   ALA A 200    -232.363 -32.934 -30.199  0.00  0.00           O  
ATOM   1327  N   SER A 201    -231.496 -34.584 -28.900  0.00  0.00           N  
ATOM   1328  CA  SER A 201    -232.556 -35.593 -29.139  0.00  0.00           C  
ATOM   1329  CB  SER A 201    -231.974 -37.055 -28.897  0.00  0.00           C  
ATOM   1330  OG  SER A 201    -232.958 -38.031 -29.175  0.00  0.00           O  
ATOM   1331  C   SER A 201    -233.739 -35.391 -28.272  0.00  0.00           C  
ATOM   1332  O   SER A 201    -234.894 -35.394 -28.666  0.00  0.00           O  
ATOM   1333  N   SER A 202    -233.471 -35.091 -27.017  0.00  0.00           N  
ATOM   1334  CA  SER A 202    -234.524 -34.651 -25.997  0.00  0.00           C  
ATOM   1335  CB  SER A 202    -233.878 -34.487 -24.628  0.00  0.00           C  
ATOM   1336  OG  SER A 202    -234.802 -34.325 -23.550  0.00  0.00           O  
ATOM   1337  C   SER A 202    -235.222 -33.378 -26.289  0.00  0.00           C  
ATOM   1338  O   SER A 202    -236.420 -33.348 -26.137  0.00  0.00           O  
ATOM   1339  N   LYS A 203    -234.508 -32.438 -26.965  0.00  0.00           N  
ATOM   1340  CA  LYS A 203    -235.227 -31.272 -27.604  0.00  0.00           C  
ATOM   1341  CB  LYS A 203    -234.168 -30.353 -28.208  0.00  0.00           C  
ATOM   1342  CG  LYS A 203    -234.507 -28.889 -28.370  0.00  0.00           C  
ATOM   1343  CD  LYS A 203    -233.249 -28.107 -28.843  0.00  0.00           C  
ATOM   1344  CE  LYS A 203    -233.607 -26.574 -28.723  0.00  0.00           C  
ATOM   1345  NZ  LYS A 203    -232.400 -25.767 -28.866  0.00  0.00           N1+
ATOM   1346  C   LYS A 203    -236.231 -31.618 -28.683  0.00  0.00           C  
ATOM   1347  O   LYS A 203    -237.375 -31.215 -28.672  0.00  0.00           O  
ATOM   1348  N   GLU A 204    -235.818 -32.421 -29.604  0.00  0.00           N  
ATOM   1349  CA  GLU A 204    -236.750 -32.917 -30.652  0.00  0.00           C  
ATOM   1350  CB  GLU A 204    -235.875 -33.631 -31.716  0.00  0.00           C  
ATOM   1351  CG  GLU A 204    -235.192 -32.702 -32.727  0.00  0.00           C  
ATOM   1352  CD  GLU A 204    -236.180 -32.287 -33.901  0.00  0.00           C  
ATOM   1353  OE1 GLU A 204    -236.565 -33.144 -34.721  0.00  0.00           O  
ATOM   1354  OE2 GLU A 204    -236.426 -31.091 -34.059  0.00  0.00           O  
ATOM   1355  C   GLU A 204    -237.904 -33.769 -30.127  0.00  0.00           C  
ATOM   1356  O   GLU A 204    -239.021 -33.548 -30.569  0.00  0.00           O  
ATOM   1357  N   ALA A 205    -237.634 -34.653 -29.184  0.00  0.00           N  
ATOM   1358  CA  ALA A 205    -238.587 -35.452 -28.469  0.00  0.00           C  
ATOM   1359  CB  ALA A 205    -237.887 -36.505 -27.604  0.00  0.00           C  
ATOM   1360  C   ALA A 205    -239.617 -34.548 -27.706  0.00  0.00           C  
ATOM   1361  O   ALA A 205    -240.811 -34.912 -27.738  0.00  0.00           O  
ATOM   1362  N   ALA A 206    -239.259 -33.347 -27.289  0.00  0.00           N  
ATOM   1363  CA  ALA A 206    -240.331 -32.433 -26.655  0.00  0.00           C  
ATOM   1364  CB  ALA A 206    -239.593 -31.317 -25.882  0.00  0.00           C  
ATOM   1365  C   ALA A 206    -241.252 -31.875 -27.730  0.00  0.00           C  
ATOM   1366  O   ALA A 206    -242.438 -31.690 -27.426  0.00  0.00           O  
ATOM   1367  N   THR A 207    -240.750 -31.558 -28.899  0.00  0.00           N  
ATOM   1368  CA  THR A 207    -241.496 -31.040 -30.003  0.00  0.00           C  
ATOM   1369  CB  THR A 207    -240.431 -30.538 -30.995  0.00  0.00           C  
ATOM   1370  CG2 THR A 207    -241.115 -30.014 -32.280  0.00  0.00           C  
ATOM   1371  OG1 THR A 207    -239.694 -29.396 -30.601  0.00  0.00           O  
ATOM   1372  C   THR A 207    -242.485 -32.101 -30.647  0.00  0.00           C  
ATOM   1373  O   THR A 207    -243.694 -31.786 -30.820  0.00  0.00           O  
ATOM   1374  N   ALA A 208    -241.948 -33.313 -30.872  0.00  0.00           N  
ATOM   1375  CA  ALA A 208    -242.808 -34.448 -31.257  0.00  0.00           C  
ATOM   1376  CB  ALA A 208    -242.023 -35.759 -31.455  0.00  0.00           C  
ATOM   1377  C   ALA A 208    -243.884 -34.653 -30.148  0.00  0.00           C  
ATOM   1378  O   ALA A 208    -245.114 -34.805 -30.429  0.00  0.00           O  
ATOM   1379  N   SER A 209    -243.587 -34.602 -28.813  0.00  0.00           N  
ATOM   1380  CA  SER A 209    -244.557 -34.854 -27.709  0.00  0.00           C  
ATOM   1381  CB  SER A 209    -243.854 -34.989 -26.347  0.00  0.00           C  
ATOM   1382  OG  SER A 209    -244.811 -35.210 -25.251  0.00  0.00           O  
ATOM   1383  C   SER A 209    -245.544 -33.671 -27.520  0.00  0.00           C  
ATOM   1384  O   SER A 209    -246.708 -33.914 -27.336  0.00  0.00           O  
ATOM   1385  N   ALA A 210    -245.152 -32.454 -27.899  0.00  0.00           N  
ATOM   1386  CA  ALA A 210    -246.055 -31.340 -27.632  0.00  0.00           C  
ATOM   1387  CB  ALA A 210    -245.314 -30.023 -27.503  0.00  0.00           C  
ATOM   1388  C   ALA A 210    -247.171 -31.220 -28.722  0.00  0.00           C  
ATOM   1389  O   ALA A 210    -248.346 -31.022 -28.474  0.00  0.00           O  
ATOM   1390  N   ARG A 211    -246.889 -31.732 -29.923  0.00  0.00           N  
ATOM   1391  CA  ARG A 211    -247.770 -31.607 -31.053  0.00  0.00           C  
ATOM   1392  CB  ARG A 211    -247.067 -31.893 -32.389  0.00  0.00           C  
ATOM   1393  CG  ARG A 211    -246.256 -30.681 -32.910  0.00  0.00           C  
ATOM   1394  CD  ARG A 211    -245.595 -31.199 -34.131  0.00  0.00           C  
ATOM   1395  NE  ARG A 211    -244.862 -30.177 -34.903  0.00  0.00           N  
ATOM   1396  CZ  ARG A 211    -245.257 -29.685 -36.038  0.00  0.00           C  
ATOM   1397  NH1 ARG A 211    -246.549 -29.689 -36.430  0.00  0.00           N  
ATOM   1398  NH2 ARG A 211    -244.432 -29.263 -36.943  0.00  0.00           N  
ATOM   1399  C   ARG A 211    -248.915 -32.590 -30.901  0.00  0.00           C  
ATOM   1400  O   ARG A 211    -250.019 -32.222 -31.175  0.00  0.00           O  
ATOM   1401  N   ASN A 212    -248.701 -33.727 -30.303  0.00  0.00           N  
ATOM   1402  CA  ASN A 212    -249.636 -34.799 -29.908  0.00  0.00           C  
ATOM   1403  CB  ASN A 212    -248.895 -36.062 -29.378  0.00  0.00           C  
ATOM   1404  CG  ASN A 212    -248.498 -37.020 -30.552  0.00  0.00           C  
ATOM   1405  OD1 ASN A 212    -248.110 -36.521 -31.577  0.00  0.00           O  
ATOM   1406  ND2 ASN A 212    -248.651 -38.307 -30.540  0.00  0.00           N  
ATOM   1407  C   ASN A 212    -250.648 -34.262 -28.875  0.00  0.00           C  
ATOM   1408  O   ASN A 212    -251.808 -34.699 -28.867  0.00  0.00           O  
ATOM   1409  N   ALA A 213    -250.181 -33.479 -27.910  0.00  0.00           N  
ATOM   1410  CA  ALA A 213    -250.984 -32.787 -26.989  0.00  0.00           C  
ATOM   1411  CB  ALA A 213    -250.082 -32.393 -25.830  0.00  0.00           C  
ATOM   1412  C   ALA A 213    -251.817 -31.623 -27.670  0.00  0.00           C  
ATOM   1413  O   ALA A 213    -253.009 -31.540 -27.465  0.00  0.00           O  
ATOM   1414  N   ALA A 214    -251.176 -30.868 -28.543  0.00  0.00           N  
ATOM   1415  CA  ALA A 214    -251.830 -29.779 -29.303  0.00  0.00           C  
ATOM   1416  CB  ALA A 214    -250.739 -28.925 -30.041  0.00  0.00           C  
ATOM   1417  C   ALA A 214    -252.952 -30.263 -30.201  0.00  0.00           C  
ATOM   1418  O   ALA A 214    -254.004 -29.652 -30.191  0.00  0.00           O  
ATOM   1419  N   GLU A 215    -252.740 -31.268 -31.035  0.00  0.00           N  
ATOM   1420  CA  GLU A 215    -253.746 -31.875 -31.861  0.00  0.00           C  
ATOM   1421  CB  GLU A 215    -253.053 -32.675 -32.887  0.00  0.00           C  
ATOM   1422  CG  GLU A 215    -253.833 -33.356 -34.077  0.00  0.00           C  
ATOM   1423  CD  GLU A 215    -253.127 -34.215 -35.142  0.00  0.00           C  
ATOM   1424  OE1 GLU A 215    -253.881 -34.783 -36.003  0.00  0.00           O  
ATOM   1425  OE2 GLU A 215    -251.903 -34.165 -35.099  0.00  0.00           O  
ATOM   1426  C   GLU A 215    -254.841 -32.643 -31.126  0.00  0.00           C  
ATOM   1427  O   GLU A 215    -255.967 -32.551 -31.594  0.00  0.00           O  
ATOM   1428  N   SER A 216    -254.562 -33.363 -30.073  0.00  0.00           N  
ATOM   1429  CA  SER A 216    -255.668 -34.054 -29.428  0.00  0.00           C  
ATOM   1430  CB  SER A 216    -255.091 -35.081 -28.409  0.00  0.00           C  
ATOM   1431  OG  SER A 216    -256.074 -35.774 -27.595  0.00  0.00           O  
ATOM   1432  C   SER A 216    -256.551 -33.024 -28.720  0.00  0.00           C  
ATOM   1433  O   SER A 216    -257.775 -33.219 -28.664  0.00  0.00           O  
ATOM   1434  N   GLU A 217    -255.954 -31.955 -28.146  0.00  0.00           N  
ATOM   1435  CA  GLU A 217    -256.776 -30.886 -27.561  0.00  0.00           C  
ATOM   1436  CB  GLU A 217    -255.860 -29.869 -26.858  0.00  0.00           C  
ATOM   1437  CG  GLU A 217    -255.420 -30.257 -25.387  0.00  0.00           C  
ATOM   1438  CD  GLU A 217    -253.980 -29.715 -25.132  0.00  0.00           C  
ATOM   1439  OE1 GLU A 217    -253.215 -30.365 -24.322  0.00  0.00           O  
ATOM   1440  OE2 GLU A 217    -253.585 -28.644 -25.687  0.00  0.00           O  
ATOM   1441  C   GLU A 217    -257.748 -30.296 -28.635  0.00  0.00           C  
ATOM   1442  O   GLU A 217    -258.926 -30.184 -28.411  0.00  0.00           O  
ATOM   1443  N   ALA A 218    -257.199 -30.022 -29.855  0.00  0.00           N  
ATOM   1444  CA  ALA A 218    -257.952 -29.343 -30.901  0.00  0.00           C  
ATOM   1445  CB  ALA A 218    -257.031 -28.920 -32.094  0.00  0.00           C  
ATOM   1446  C   ALA A 218    -259.076 -30.310 -31.443  0.00  0.00           C  
ATOM   1447  O   ALA A 218    -260.178 -29.861 -31.754  0.00  0.00           O  
ATOM   1448  N   ARG A 219    -258.834 -31.621 -31.513  0.00  0.00           N  
ATOM   1449  CA  ARG A 219    -259.796 -32.616 -31.907  0.00  0.00           C  
ATOM   1450  CB  ARG A 219    -259.147 -33.972 -32.244  0.00  0.00           C  
ATOM   1451  CG  ARG A 219    -258.466 -34.062 -33.593  0.00  0.00           C  
ATOM   1452  CD  ARG A 219    -258.037 -35.518 -33.944  0.00  0.00           C  
ATOM   1453  NE  ARG A 219    -257.035 -35.525 -35.024  0.00  0.00           N  
ATOM   1454  CZ  ARG A 219    -257.265 -35.566 -36.355  0.00  0.00           C  
ATOM   1455  NH1 ARG A 219    -258.417 -35.717 -36.845  0.00  0.00           N  
ATOM   1456  NH2 ARG A 219    -256.307 -35.388 -37.184  0.00  0.00           N  
ATOM   1457  C   ARG A 219    -260.867 -32.697 -30.826  0.00  0.00           C  
ATOM   1458  O   ARG A 219    -262.047 -32.862 -31.167  0.00  0.00           O  
ATOM   1459  N   ASN A 220    -260.485 -32.576 -29.546  0.00  0.00           N  
ATOM   1460  CA  ASN A 220    -261.496 -32.600 -28.407  0.00  0.00           C  
ATOM   1461  CB  ASN A 220    -260.718 -32.834 -27.120  0.00  0.00           C  
ATOM   1462  CG  ASN A 220    -261.565 -32.656 -25.811  0.00  0.00           C  
ATOM   1463  OD1 ASN A 220    -262.505 -33.387 -25.608  0.00  0.00           O  
ATOM   1464  ND2 ASN A 220    -261.419 -31.615 -25.006  0.00  0.00           N  
ATOM   1465  C   ASN A 220    -262.306 -31.331 -28.406  0.00  0.00           C  
ATOM   1466  O   ASN A 220    -263.486 -31.442 -28.149  0.00  0.00           O  
ATOM   1467  N   GLU A 221    -261.710 -30.191 -28.606  0.00  0.00           N  
ATOM   1468  CA  GLU A 221    -262.381 -28.957 -28.920  0.00  0.00           C  
ATOM   1469  CB  GLU A 221    -261.381 -27.763 -29.170  0.00  0.00           C  
ATOM   1470  CG  GLU A 221    -260.662 -27.244 -27.909  0.00  0.00           C  
ATOM   1471  CD  GLU A 221    -261.472 -26.046 -27.355  0.00  0.00           C  
ATOM   1472  OE1 GLU A 221    -262.711 -26.099 -27.441  0.00  0.00           O  
ATOM   1473  OE2 GLU A 221    -260.976 -24.977 -26.863  0.00  0.00           O  
ATOM   1474  C   GLU A 221    -263.467 -29.066 -30.018  0.00  0.00           C  
ATOM   1475  O   GLU A 221    -264.596 -28.724 -29.740  0.00  0.00           O  
ATOM   1476  N   VAL A 222    -263.138 -29.559 -31.182  0.00  0.00           N  
ATOM   1477  CA  VAL A 222    -264.055 -29.946 -32.236  0.00  0.00           C  
ATOM   1478  CB  VAL A 222    -263.263 -30.412 -33.505  0.00  0.00           C  
ATOM   1479  CG1 VAL A 222    -264.194 -31.132 -34.480  0.00  0.00           C  
ATOM   1480  CG2 VAL A 222    -262.592 -29.161 -34.174  0.00  0.00           C  
ATOM   1481  C   VAL A 222    -265.117 -30.915 -31.750  0.00  0.00           C  
ATOM   1482  O   VAL A 222    -266.271 -30.704 -32.059  0.00  0.00           O  
ATOM   1483  N   ALA A 223    -264.783 -31.968 -30.981  0.00  0.00           N  
ATOM   1484  CA  ALA A 223    -265.827 -32.913 -30.496  0.00  0.00           C  
ATOM   1485  CB  ALA A 223    -265.204 -34.161 -29.801  0.00  0.00           C  
ATOM   1486  C   ALA A 223    -266.785 -32.146 -29.509  0.00  0.00           C  
ATOM   1487  O   ALA A 223    -267.971 -32.464 -29.489  0.00  0.00           O  
ATOM   1488  N   VAL A 224    -266.297 -31.210 -28.629  0.00  0.00           N  
ATOM   1489  CA  VAL A 224    -267.184 -30.365 -27.805  0.00  0.00           C  
ATOM   1490  CB  VAL A 224    -266.436 -29.897 -26.596  0.00  0.00           C  
ATOM   1491  CG1 VAL A 224    -267.097 -28.885 -25.605  0.00  0.00           C  
ATOM   1492  CG2 VAL A 224    -266.096 -31.032 -25.627  0.00  0.00           C  
ATOM   1493  C   VAL A 224    -267.962 -29.231 -28.601  0.00  0.00           C  
ATOM   1494  O   VAL A 224    -269.046 -28.825 -28.198  0.00  0.00           O  
ATOM   1495  N   LEU A 225    -267.494 -28.804 -29.767  0.00  0.00           N  
ATOM   1496  CA  LEU A 225    -268.253 -27.961 -30.771  0.00  0.00           C  
ATOM   1497  CB  LEU A 225    -267.311 -27.312 -31.796  0.00  0.00           C  
ATOM   1498  CG  LEU A 225    -266.303 -26.320 -31.100  0.00  0.00           C  
ATOM   1499  CD1 LEU A 225    -265.213 -25.817 -32.071  0.00  0.00           C  
ATOM   1500  CD2 LEU A 225    -266.995 -25.064 -30.692  0.00  0.00           C  
ATOM   1501  C   LEU A 225    -269.327 -28.673 -31.532  0.00  0.00           C  
ATOM   1502  O   LEU A 225    -270.467 -28.082 -31.603  0.00  0.00           O  
ATOM   1503  N   ILE A 226    -269.122 -29.954 -31.936  0.00  0.00           N  
ATOM   1504  CA  ILE A 226    -270.355 -30.721 -32.234  0.00  0.00           C  
ATOM   1505  CB  ILE A 226    -270.023 -32.085 -32.797  0.00  0.00           C  
ATOM   1506  CG2 ILE A 226    -271.271 -32.907 -33.292  0.00  0.00           C  
ATOM   1507  CG1 ILE A 226    -268.991 -32.035 -33.970  0.00  0.00           C  
ATOM   1508  CD1 ILE A 226    -268.549 -33.445 -34.529  0.00  0.00           C  
ATOM   1509  C   ILE A 226    -271.472 -30.798 -31.099  0.00  0.00           C  
ATOM   1510  O   ILE A 226    -272.655 -30.761 -31.432  0.00  0.00           O  
ATOM   1511  N   ALA A 227    -271.061 -30.733 -29.825  0.00  0.00           N  
ATOM   1512  CA  ALA A 227    -271.973 -30.597 -28.737  0.00  0.00           C  
ATOM   1513  CB  ALA A 227    -271.379 -30.997 -27.366  0.00  0.00           C  
ATOM   1514  C   ALA A 227    -272.558 -29.146 -28.698  0.00  0.00           C  
ATOM   1515  O   ALA A 227    -273.628 -28.946 -28.114  0.00  0.00           O  
ATOM   1516  N   GLU A 228    -271.862 -28.122 -29.175  0.00  0.00           N  
ATOM   1517  CA  GLU A 228    -272.274 -26.660 -29.103  0.00  0.00           C  
ATOM   1518  CB  GLU A 228    -271.076 -25.730 -29.167  0.00  0.00           C  
ATOM   1519  CG  GLU A 228    -271.419 -24.239 -28.946  0.00  0.00           C  
ATOM   1520  CD  GLU A 228    -270.122 -23.485 -29.223  0.00  0.00           C  
ATOM   1521  OE1 GLU A 228    -269.245 -23.480 -28.334  0.00  0.00           O  
ATOM   1522  OE2 GLU A 228    -269.846 -22.850 -30.315  0.00  0.00           O  
ATOM   1523  C   GLU A 228    -273.348 -26.375 -30.163  0.00  0.00           C  
ATOM   1524  O   GLU A 228    -274.227 -25.554 -29.900  0.00  0.00           O  
ATOM   1525  N   ILE A 229    -273.368 -27.024 -31.331  0.00  0.00           N  
ATOM   1526  CA  ILE A 229    -274.537 -27.059 -32.231  0.00  0.00           C  
ATOM   1527  CB  ILE A 229    -274.125 -27.492 -33.721  0.00  0.00           C  
ATOM   1528  CG2 ILE A 229    -275.319 -27.656 -34.616  0.00  0.00           C  
ATOM   1529  CG1 ILE A 229    -273.258 -26.382 -34.347  0.00  0.00           C  
ATOM   1530  CD1 ILE A 229    -272.009 -26.730 -35.227  0.00  0.00           C  
ATOM   1531  C   ILE A 229    -275.715 -28.042 -31.744  0.00  0.00           C  
ATOM   1532  O   ILE A 229    -276.909 -27.676 -31.665  0.00  0.00           O  
ATOM   1533  N   ASP A 230    -275.335 -29.053 -31.016  0.00  0.00           N  
ATOM   1534  CA  ASP A 230    -276.354 -29.975 -30.369  0.00  0.00           C  
ATOM   1535  CB  ASP A 230    -275.744 -31.274 -29.813  0.00  0.00           C  
ATOM   1536  CG  ASP A 230    -276.728 -32.392 -29.395  0.00  0.00           C  
ATOM   1537  OD1 ASP A 230    -277.515 -32.970 -30.214  0.00  0.00           O  
ATOM   1538  OD2 ASP A 230    -276.681 -32.898 -28.274  0.00  0.00           O  
ATOM   1539  C   ASP A 230    -277.126 -29.259 -29.171  0.00  0.00           C  
ATOM   1540  O   ASP A 230    -278.345 -29.370 -29.185  0.00  0.00           O  
ATOM   1541  N   LYS A 231    -276.491 -28.457 -28.282  0.00  0.00           N  
ATOM   1542  CA  LYS A 231    -277.076 -27.618 -27.188  0.00  0.00           C  
ATOM   1543  CB  LYS A 231    -275.992 -26.688 -26.587  0.00  0.00           C  
ATOM   1544  CG  LYS A 231    -276.522 -25.722 -25.473  0.00  0.00           C  
ATOM   1545  CD  LYS A 231    -275.469 -24.894 -24.750  0.00  0.00           C  
ATOM   1546  CE  LYS A 231    -276.048 -24.236 -23.532  0.00  0.00           C  
ATOM   1547  NZ  LYS A 231    -275.071 -23.414 -22.765  0.00  0.00           N1+
ATOM   1548  C   LYS A 231    -278.202 -26.715 -27.768  0.00  0.00           C  
ATOM   1549  O   LYS A 231    -279.270 -26.565 -27.175  0.00  0.00           O  
ATOM   1550  N   LYS A 232    -278.017 -26.227 -29.050  0.00  0.00           N  
ATOM   1551  CA  LYS A 232    -278.967 -25.294 -29.750  0.00  0.00           C  
ATOM   1552  CB  LYS A 232    -278.224 -24.286 -30.682  0.00  0.00           C  
ATOM   1553  CG  LYS A 232    -277.534 -23.280 -29.858  0.00  0.00           C  
ATOM   1554  CD  LYS A 232    -277.007 -22.130 -30.678  0.00  0.00           C  
ATOM   1555  CE  LYS A 232    -276.636 -21.008 -29.681  0.00  0.00           C  
ATOM   1556  NZ  LYS A 232    -275.879 -20.007 -30.465  0.00  0.00           N1+
ATOM   1557  C   LYS A 232    -280.045 -26.054 -30.469  0.00  0.00           C  
ATOM   1558  O   LYS A 232    -281.127 -25.573 -30.586  0.00  0.00           O  
ATOM   1559  N   SER A 233    -279.691 -27.270 -30.918  0.00  0.00           N  
ATOM   1560  CA  SER A 233    -280.556 -28.113 -31.670  0.00  0.00           C  
ATOM   1561  CB  SER A 233    -279.844 -29.280 -32.307  0.00  0.00           C  
ATOM   1562  OG  SER A 233    -280.629 -30.190 -32.973  0.00  0.00           O  
ATOM   1563  C   SER A 233    -281.699 -28.622 -30.762  0.00  0.00           C  
ATOM   1564  O   SER A 233    -282.800 -28.657 -31.277  0.00  0.00           O  
ATOM   1565  N   ARG A 234    -281.414 -28.981 -29.510  0.00  0.00           N  
ATOM   1566  CA  ARG A 234    -282.405 -29.426 -28.481  0.00  0.00           C  
ATOM   1567  CB  ARG A 234    -281.731 -29.793 -27.180  0.00  0.00           C  
ATOM   1568  CG  ARG A 234    -280.906 -31.064 -27.315  0.00  0.00           C  
ATOM   1569  CD  ARG A 234    -279.950 -31.472 -26.107  0.00  0.00           C  
ATOM   1570  NE  ARG A 234    -279.020 -32.519 -26.441  0.00  0.00           N  
ATOM   1571  CZ  ARG A 234    -278.936 -33.756 -26.048  0.00  0.00           C  
ATOM   1572  NH1 ARG A 234    -279.692 -34.388 -25.223  0.00  0.00           N  
ATOM   1573  NH2 ARG A 234    -278.005 -34.449 -26.540  0.00  0.00           N  
ATOM   1574  C   ARG A 234    -283.390 -28.279 -28.180  0.00  0.00           C  
ATOM   1575  O   ARG A 234    -284.573 -28.590 -28.222  0.00  0.00           O  
ATOM   1576  N   GLU A 235    -282.932 -27.055 -27.862  0.00  0.00           N  
ATOM   1577  CA  GLU A 235    -283.830 -25.917 -27.750  0.00  0.00           C  
ATOM   1578  CB  GLU A 235    -283.024 -24.602 -27.356  0.00  0.00           C  
ATOM   1579  CG  GLU A 235    -282.773 -24.537 -25.808  0.00  0.00           C  
ATOM   1580  CD  GLU A 235    -281.892 -23.314 -25.317  0.00  0.00           C  
ATOM   1581  OE1 GLU A 235    -282.006 -22.969 -24.074  0.00  0.00           O  
ATOM   1582  OE2 GLU A 235    -281.145 -22.770 -26.109  0.00  0.00           O  
ATOM   1583  C   GLU A 235    -284.727 -25.594 -28.973  0.00  0.00           C  
ATOM   1584  O   GLU A 235    -285.907 -25.270 -28.843  0.00  0.00           O  
ATOM   1585  N   ILE A 236    -284.165 -25.742 -30.231  0.00  0.00           N  
ATOM   1586  CA  ILE A 236    -284.914 -25.633 -31.478  0.00  0.00           C  
ATOM   1587  CB  ILE A 236    -283.968 -25.497 -32.697  0.00  0.00           C  
ATOM   1588  CG2 ILE A 236    -284.839 -25.618 -33.976  0.00  0.00           C  
ATOM   1589  CG1 ILE A 236    -283.130 -24.204 -32.758  0.00  0.00           C  
ATOM   1590  CD1 ILE A 236    -281.851 -24.289 -33.631  0.00  0.00           C  
ATOM   1591  C   ILE A 236    -286.003 -26.618 -31.550  0.00  0.00           C  
ATOM   1592  O   ILE A 236    -287.223 -26.249 -31.685  0.00  0.00           O  
ATOM   1593  N   ASP A 237    -285.745 -27.988 -31.355  0.00  0.00           N  
ATOM   1594  CA  ASP A 237    -286.850 -28.991 -31.165  0.00  0.00           C  
ATOM   1595  CB  ASP A 237    -286.109 -30.379 -30.973  0.00  0.00           C  
ATOM   1596  CG  ASP A 237    -285.670 -31.169 -32.206  0.00  0.00           C  
ATOM   1597  OD1 ASP A 237    -285.602 -30.568 -33.333  0.00  0.00           O  
ATOM   1598  OD2 ASP A 237    -285.427 -32.417 -32.143  0.00  0.00           O  
ATOM   1599  C   ASP A 237    -287.871 -28.779 -30.026  0.00  0.00           C  
ATOM   1600  O   ASP A 237    -289.087 -29.098 -30.169  0.00  0.00           O  
ATOM   1601  N   ALA A 238    -287.426 -28.307 -28.843  0.00  0.00           N  
ATOM   1602  CA  ALA A 238    -288.218 -28.030 -27.697  0.00  0.00           C  
ATOM   1603  CB  ALA A 238    -287.329 -27.665 -26.527  0.00  0.00           C  
ATOM   1604  C   ALA A 238    -289.274 -26.891 -28.016  0.00  0.00           C  
ATOM   1605  O   ALA A 238    -290.487 -27.110 -28.006  0.00  0.00           O  
ATOM   1606  N   ALA A 239    -288.810 -25.778 -28.529  0.00  0.00           N  
ATOM   1607  CA  ALA A 239    -289.720 -24.722 -29.024  0.00  0.00           C  
ATOM   1608  CB  ALA A 239    -288.933 -23.605 -29.622  0.00  0.00           C  
ATOM   1609  C   ALA A 239    -290.629 -25.262 -30.100  0.00  0.00           C  
ATOM   1610  O   ALA A 239    -291.863 -24.926 -30.205  0.00  0.00           O  
ATOM   1611  N   THR A 240    -289.946 -25.910 -31.061  0.00  0.00           N  
ATOM   1612  CA  THR A 240    -290.625 -26.430 -32.303  0.00  0.00           C  
ATOM   1613  CB  THR A 240    -289.731 -27.182 -33.295  0.00  0.00           C  
ATOM   1614  CG2 THR A 240    -290.440 -28.103 -34.247  0.00  0.00           C  
ATOM   1615  OG1 THR A 240    -289.000 -26.320 -34.164  0.00  0.00           O  
ATOM   1616  C   THR A 240    -291.843 -27.331 -31.874  0.00  0.00           C  
ATOM   1617  O   THR A 240    -292.947 -27.041 -32.341  0.00  0.00           O  
ATOM   1618  N   SER A 241    -291.589 -28.228 -30.914  0.00  0.00           N  
ATOM   1619  CA  SER A 241    -292.631 -29.093 -30.312  0.00  0.00           C  
ATOM   1620  CB  SER A 241    -292.036 -30.161 -29.375  0.00  0.00           C  
ATOM   1621  OG  SER A 241    -291.100 -30.991 -29.960  0.00  0.00           O  
ATOM   1622  C   SER A 241    -293.716 -28.270 -29.611  0.00  0.00           C  
ATOM   1623  O   SER A 241    -294.912 -28.437 -29.843  0.00  0.00           O  
ATOM   1624  N   LEU A 242    -293.323 -27.531 -28.626  0.00  0.00           N  
ATOM   1625  CA  LEU A 242    -294.161 -26.623 -27.856  0.00  0.00           C  
ATOM   1626  CB  LEU A 242    -293.315 -25.896 -26.838  0.00  0.00           C  
ATOM   1627  CG  LEU A 242    -292.607 -26.672 -25.722  0.00  0.00           C  
ATOM   1628  CD1 LEU A 242    -291.662 -25.722 -24.941  0.00  0.00           C  
ATOM   1629  CD2 LEU A 242    -293.676 -27.246 -24.754  0.00  0.00           C  
ATOM   1630  C   LEU A 242    -295.053 -25.698 -28.638  0.00  0.00           C  
ATOM   1631  O   LEU A 242    -296.222 -25.653 -28.319  0.00  0.00           O  
ATOM   1632  N   ASN A 243    -294.649 -24.997 -29.739  0.00  0.00           N  
ATOM   1633  CA  ASN A 243    -295.478 -24.189 -30.630  0.00  0.00           C  
ATOM   1634  CB  ASN A 243    -294.594 -23.270 -31.564  0.00  0.00           C  
ATOM   1635  CG  ASN A 243    -293.812 -22.195 -30.792  0.00  0.00           C  
ATOM   1636  OD1 ASN A 243    -293.817 -22.228 -29.559  0.00  0.00           O  
ATOM   1637  ND2 ASN A 243    -293.206 -21.225 -31.342  0.00  0.00           N  
ATOM   1638  C   ASN A 243    -296.510 -24.981 -31.502  0.00  0.00           C  
ATOM   1639  O   ASN A 243    -297.639 -24.594 -31.723  0.00  0.00           O  
ATOM   1640  N   ALA A 244    -296.183 -26.227 -31.874  0.00  0.00           N  
ATOM   1641  CA  ALA A 244    -297.098 -27.185 -32.497  0.00  0.00           C  
ATOM   1642  CB  ALA A 244    -296.351 -28.301 -33.232  0.00  0.00           C  
ATOM   1643  C   ALA A 244    -298.050 -27.811 -31.525  0.00  0.00           C  
ATOM   1644  O   ALA A 244    -299.177 -27.933 -31.888  0.00  0.00           O  
ATOM   1645  N   ARG A 245    -297.780 -28.095 -30.274  0.00  0.00           N  
ATOM   1646  CA  ARG A 245    -298.689 -28.636 -29.260  0.00  0.00           C  
ATOM   1647  CB  ARG A 245    -297.744 -29.184 -28.103  0.00  0.00           C  
ATOM   1648  CG  ARG A 245    -297.353 -30.608 -28.300  0.00  0.00           C  
ATOM   1649  CD  ARG A 245    -296.143 -31.016 -27.465  0.00  0.00           C  
ATOM   1650  NE  ARG A 245    -296.170 -32.414 -26.982  0.00  0.00           N  
ATOM   1651  CZ  ARG A 245    -296.308 -32.902 -25.727  0.00  0.00           C  
ATOM   1652  NH1 ARG A 245    -296.441 -32.164 -24.668  0.00  0.00           N  
ATOM   1653  NH2 ARG A 245    -296.110 -34.126 -25.410  0.00  0.00           N  
ATOM   1654  C   ARG A 245    -299.764 -27.623 -28.916  0.00  0.00           C  
ATOM   1655  O   ARG A 245    -300.883 -28.007 -28.668  0.00  0.00           O  
ATOM   1656  N   ALA A 246    -299.502 -26.305 -28.874  0.00  0.00           N  
ATOM   1657  CA  ALA A 246    -300.416 -25.254 -28.540  0.00  0.00           C  
ATOM   1658  CB  ALA A 246    -299.650 -23.889 -28.481  0.00  0.00           C  
ATOM   1659  C   ALA A 246    -301.670 -25.281 -29.457  0.00  0.00           C  
ATOM   1660  O   ALA A 246    -302.766 -25.070 -28.886  0.00  0.00           O  
ATOM   1661  N   ALA A 247    -301.542 -25.523 -30.726  0.00  0.00           N  
ATOM   1662  CA  ALA A 247    -302.535 -25.796 -31.739  0.00  0.00           C  
ATOM   1663  CB  ALA A 247    -302.038 -25.626 -33.137  0.00  0.00           C  
ATOM   1664  C   ALA A 247    -303.210 -27.109 -31.449  0.00  0.00           C  
ATOM   1665  O   ALA A 247    -304.459 -27.211 -31.474  0.00  0.00           O  
ATOM   1666  N   ALA A 248    -302.477 -28.152 -31.090  0.00  0.00           N  
ATOM   1667  CA  ALA A 248    -303.051 -29.500 -30.825  0.00  0.00           C  
ATOM   1668  CB  ALA A 248    -302.007 -30.589 -30.615  0.00  0.00           C  
ATOM   1669  C   ALA A 248    -304.105 -29.519 -29.702  0.00  0.00           C  
ATOM   1670  O   ALA A 248    -304.992 -30.363 -29.719  0.00  0.00           O  
ATOM   1671  N   LYS A 249    -303.992 -28.571 -28.707  0.00  0.00           N  
ATOM   1672  CA  LYS A 249    -304.938 -28.285 -27.694  0.00  0.00           C  
ATOM   1673  CB  LYS A 249    -304.258 -27.404 -26.547  0.00  0.00           C  
ATOM   1674  CG  LYS A 249    -304.980 -27.312 -25.199  0.00  0.00           C  
ATOM   1675  CD  LYS A 249    -304.247 -26.414 -24.210  0.00  0.00           C  
ATOM   1676  CE  LYS A 249    -305.208 -26.133 -23.066  0.00  0.00           C  
ATOM   1677  NZ  LYS A 249    -304.623 -25.137 -22.091  0.00  0.00           N1+
ATOM   1678  C   LYS A 249    -306.254 -27.636 -28.133  0.00  0.00           C  
ATOM   1679  O   LYS A 249    -307.299 -28.025 -27.597  0.00  0.00           O  
ATOM   1680  N   ALA A 250    -306.263 -26.798 -29.173  0.00  0.00           N  
ATOM   1681  CA  ALA A 250    -307.550 -26.324 -29.702  0.00  0.00           C  
ATOM   1682  CB  ALA A 250    -307.416 -24.948 -30.362  0.00  0.00           C  
ATOM   1683  C   ALA A 250    -308.229 -27.345 -30.658  0.00  0.00           C  
ATOM   1684  O   ALA A 250    -309.454 -27.486 -30.588  0.00  0.00           O  
ATOM   1685  N   SER A 251    -307.458 -27.938 -31.628  0.00  0.00           N  
ATOM   1686  CA  SER A 251    -307.892 -28.880 -32.710  0.00  0.00           C  
ATOM   1687  CB  SER A 251    -306.647 -29.289 -33.437  0.00  0.00           C  
ATOM   1688  OG  SER A 251    -306.952 -29.905 -34.633  0.00  0.00           O  
ATOM   1689  C   SER A 251    -308.715 -30.127 -32.378  0.00  0.00           C  
ATOM   1690  O   SER A 251    -308.507 -30.758 -31.347  0.00  0.00           O  
ATOM   1691  N   SER A 252    -309.670 -30.422 -33.319  0.00  0.00           N  
ATOM   1692  CA  SER A 252    -310.475 -31.637 -33.298  0.00  0.00           C  
ATOM   1693  CB  SER A 252    -311.782 -31.295 -34.025  0.00  0.00           C  
ATOM   1694  OG  SER A 252    -311.431 -31.294 -35.376  0.00  0.00           O  
ATOM   1695  C   SER A 252    -309.687 -32.837 -33.809  0.00  0.00           C  
ATOM   1696  O   SER A 252    -310.165 -33.956 -33.662  0.00  0.00           O  
ATOM   1697  N   ARG A 253    -308.448 -32.602 -34.355  0.00  0.00           N  
ATOM   1698  CA  ARG A 253    -307.854 -33.665 -35.205  0.00  0.00           C  
ATOM   1699  CB  ARG A 253    -308.219 -33.480 -36.745  0.00  0.00           C  
ATOM   1700  CG  ARG A 253    -309.617 -32.922 -37.066  0.00  0.00           C  
ATOM   1701  CD  ARG A 253    -309.855 -33.003 -38.591  0.00  0.00           C  
ATOM   1702  NE  ARG A 253    -311.190 -32.651 -39.021  0.00  0.00           N  
ATOM   1703  CZ  ARG A 253    -311.601 -32.428 -40.224  0.00  0.00           C  
ATOM   1704  NH1 ARG A 253    -310.805 -32.610 -41.268  0.00  0.00           N  
ATOM   1705  NH2 ARG A 253    -312.715 -31.788 -40.385  0.00  0.00           N  
ATOM   1706  C   ARG A 253    -306.268 -33.784 -35.014  0.00  0.00           C  
ATOM   1707  O   ARG A 253    -305.733 -34.829 -34.839  0.00  0.00           O  
ATOM   1708  N   ASN A 254    -305.565 -32.610 -34.973  0.00  0.00           N  
ATOM   1709  CA  ASN A 254    -304.086 -32.608 -34.801  0.00  0.00           C  
ATOM   1710  CB  ASN A 254    -303.531 -31.178 -35.189  0.00  0.00           C  
ATOM   1711  CG  ASN A 254    -303.718 -30.744 -36.632  0.00  0.00           C  
ATOM   1712  OD1 ASN A 254    -304.612 -31.325 -37.347  0.00  0.00           O  
ATOM   1713  ND2 ASN A 254    -302.856 -29.825 -37.161  0.00  0.00           N  
ATOM   1714  C   ASN A 254    -303.495 -33.145 -33.427  0.00  0.00           C  
ATOM   1715  O   ASN A 254    -302.310 -33.013 -33.070  0.00  0.00           O  
ATOM   1716  N   VAL A 255    -304.371 -33.739 -32.643  0.00  0.00           N  
ATOM   1717  CA  VAL A 255    -304.030 -34.404 -31.392  0.00  0.00           C  
ATOM   1718  CB  VAL A 255    -305.205 -35.022 -30.651  0.00  0.00           C  
ATOM   1719  CG1 VAL A 255    -304.985 -35.717 -29.278  0.00  0.00           C  
ATOM   1720  CG2 VAL A 255    -306.236 -33.867 -30.344  0.00  0.00           C  
ATOM   1721  C   VAL A 255    -302.836 -35.436 -31.513  0.00  0.00           C  
ATOM   1722  O   VAL A 255    -301.956 -35.489 -30.672  0.00  0.00           O  
ATOM   1723  N   GLU A 256    -302.783 -36.109 -32.673  0.00  0.00           N  
ATOM   1724  CA  GLU A 256    -301.720 -37.047 -32.988  0.00  0.00           C  
ATOM   1725  CB  GLU A 256    -302.017 -37.529 -34.371  0.00  0.00           C  
ATOM   1726  CG  GLU A 256    -301.232 -38.747 -34.927  0.00  0.00           C  
ATOM   1727  CD  GLU A 256    -301.863 -40.083 -34.504  0.00  0.00           C  
ATOM   1728  OE1 GLU A 256    -302.974 -40.399 -34.968  0.00  0.00           O  
ATOM   1729  OE2 GLU A 256    -301.223 -40.903 -33.826  0.00  0.00           O  
ATOM   1730  C   GLU A 256    -300.380 -36.379 -33.047  0.00  0.00           C  
ATOM   1731  O   GLU A 256    -299.394 -36.998 -32.543  0.00  0.00           O  
ATOM   1732  N   THR A 257    -300.224 -35.126 -33.509  0.00  0.00           N  
ATOM   1733  CA  THR A 257    -298.940 -34.473 -33.688  0.00  0.00           C  
ATOM   1734  CB  THR A 257    -298.893 -33.067 -34.306  0.00  0.00           C  
ATOM   1735  CG2 THR A 257    -299.679 -33.008 -35.645  0.00  0.00           C  
ATOM   1736  OG1 THR A 257    -299.356 -32.110 -33.401  0.00  0.00           O  
ATOM   1737  C   THR A 257    -298.167 -34.385 -32.302  0.00  0.00           C  
ATOM   1738  O   THR A 257    -296.956 -34.480 -32.327  0.00  0.00           O  
ATOM   1739  N   ALA A 258    -298.927 -34.252 -31.173  0.00  0.00           N  
ATOM   1740  CA  ALA A 258    -298.409 -34.065 -29.774  0.00  0.00           C  
ATOM   1741  CB  ALA A 258    -299.704 -33.662 -28.950  0.00  0.00           C  
ATOM   1742  C   ALA A 258    -297.740 -35.383 -29.299  0.00  0.00           C  
ATOM   1743  O   ALA A 258    -297.177 -35.388 -28.219  0.00  0.00           O  
ATOM   1744  N   THR A 259    -297.880 -36.489 -30.000  0.00  0.00           N  
ATOM   1745  CA  THR A 259    -297.076 -37.706 -29.831  0.00  0.00           C  
ATOM   1746  CB  THR A 259    -297.821 -39.025 -29.848  0.00  0.00           C  
ATOM   1747  CG2 THR A 259    -299.122 -38.957 -28.994  0.00  0.00           C  
ATOM   1748  OG1 THR A 259    -298.248 -39.315 -31.177  0.00  0.00           O  
ATOM   1749  C   THR A 259    -295.809 -37.802 -30.751  0.00  0.00           C  
ATOM   1750  O   THR A 259    -295.009 -38.623 -30.443  0.00  0.00           O  
ATOM   1751  N   ILE A 260    -295.750 -36.835 -31.729  0.00  0.00           N  
ATOM   1752  CA  ILE A 260    -294.598 -36.808 -32.693  0.00  0.00           C  
ATOM   1753  CB  ILE A 260    -295.196 -36.679 -34.188  0.00  0.00           C  
ATOM   1754  CG2 ILE A 260    -294.144 -36.944 -35.292  0.00  0.00           C  
ATOM   1755  CG1 ILE A 260    -296.410 -37.658 -34.318  0.00  0.00           C  
ATOM   1756  CD1 ILE A 260    -297.179 -37.775 -35.601  0.00  0.00           C  
ATOM   1757  C   ILE A 260    -293.529 -35.787 -32.228  0.00  0.00           C  
ATOM   1758  O   ILE A 260    -292.308 -36.021 -32.263  0.00  0.00           O  
ATOM   1759  N   GLY A 261    -293.996 -34.583 -31.751  0.00  0.00           N  
ATOM   1760  CA  GLY A 261    -293.302 -33.526 -30.947  0.00  0.00           C  
ATOM   1761  C   GLY A 261    -293.149 -33.943 -29.477  0.00  0.00           C  
ATOM   1762  O   GLY A 261    -294.045 -33.793 -28.619  0.00  0.00           O  
ATOM   1763  N   ALA A 262    -292.154 -34.718 -29.098  0.00  0.00           N  
ATOM   1764  CA  ALA A 262    -292.097 -35.416 -27.787  0.00  0.00           C  
ATOM   1765  CB  ALA A 262    -292.399 -36.906 -27.901  0.00  0.00           C  
ATOM   1766  C   ALA A 262    -290.794 -35.194 -26.994  0.00  0.00           C  
ATOM   1767  O   ALA A 262    -290.582 -35.717 -25.900  0.00  0.00           O  
ATOM   1768  N   ASN A 263    -289.819 -34.488 -27.633  0.00  0.00           N  
ATOM   1769  CA  ASN A 263    -288.394 -34.262 -27.111  0.00  0.00           C  
ATOM   1770  CB  ASN A 263    -287.541 -33.850 -28.348  0.00  0.00           C  
ATOM   1771  CG  ASN A 263    -286.101 -34.067 -27.971  0.00  0.00           C  
ATOM   1772  OD1 ASN A 263    -285.665 -35.108 -27.525  0.00  0.00           O  
ATOM   1773  ND2 ASN A 263    -285.291 -33.073 -28.128  0.00  0.00           N  
ATOM   1774  C   ASN A 263    -288.312 -33.233 -25.949  0.00  0.00           C  
ATOM   1775  O   ASN A 263    -287.255 -32.726 -25.681  0.00  0.00           O  
ATOM   1776  N   ILE A 264    -289.460 -32.888 -25.296  0.00  0.00           N  
ATOM   1777  CA  ILE A 264    -289.525 -31.683 -24.411  0.00  0.00           C  
ATOM   1778  CB  ILE A 264    -291.012 -31.314 -24.194  0.00  0.00           C  
ATOM   1779  CG2 ILE A 264    -291.386 -30.377 -23.014  0.00  0.00           C  
ATOM   1780  CG1 ILE A 264    -291.531 -30.629 -25.514  0.00  0.00           C  
ATOM   1781  CD1 ILE A 264    -293.067 -30.580 -25.768  0.00  0.00           C  
ATOM   1782  C   ILE A 264    -288.654 -31.876 -23.098  0.00  0.00           C  
ATOM   1783  O   ILE A 264    -288.097 -30.983 -22.494  0.00  0.00           O  
ATOM   1784  N   ASP A 265    -288.494 -33.122 -22.694  0.00  0.00           N  
ATOM   1785  CA  ASP A 265    -287.700 -33.577 -21.564  0.00  0.00           C  
ATOM   1786  CB  ASP A 265    -288.084 -34.984 -21.174  0.00  0.00           C  
ATOM   1787  CG  ASP A 265    -289.313 -35.143 -20.268  0.00  0.00           C  
ATOM   1788  OD1 ASP A 265    -289.967 -34.153 -19.856  0.00  0.00           O  
ATOM   1789  OD2 ASP A 265    -289.716 -36.298 -20.157  0.00  0.00           O  
ATOM   1790  C   ASP A 265    -286.206 -33.531 -21.841  0.00  0.00           C  
ATOM   1791  O   ASP A 265    -285.391 -33.863 -20.988  0.00  0.00           O  
ATOM   1792  N   SER A 266    -285.681 -33.061 -22.958  0.00  0.00           N  
ATOM   1793  CA  SER A 266    -284.267 -33.240 -23.372  0.00  0.00           C  
ATOM   1794  CB  SER A 266    -284.044 -32.874 -24.819  0.00  0.00           C  
ATOM   1795  OG  SER A 266    -282.799 -33.229 -25.323  0.00  0.00           O  
ATOM   1796  C   SER A 266    -283.247 -32.393 -22.503  0.00  0.00           C  
ATOM   1797  O   SER A 266    -282.131 -32.854 -22.273  0.00  0.00           O  
ATOM   1798  N   SER A 267    -283.657 -31.229 -21.938  0.00  0.00           N  
ATOM   1799  CA  SER A 267    -282.818 -30.442 -21.050  0.00  0.00           C  
ATOM   1800  CB  SER A 267    -283.594 -29.251 -20.568  0.00  0.00           C  
ATOM   1801  OG  SER A 267    -284.903 -29.574 -19.993  0.00  0.00           O  
ATOM   1802  C   SER A 267    -282.357 -31.328 -19.787  0.00  0.00           C  
ATOM   1803  O   SER A 267    -281.304 -31.091 -19.206  0.00  0.00           O  
ATOM   1804  N   LYS A 268    -283.124 -32.423 -19.494  0.00  0.00           N  
ATOM   1805  CA  LYS A 268    -282.906 -33.482 -18.404  0.00  0.00           C  
ATOM   1806  CB  LYS A 268    -284.254 -34.142 -18.062  0.00  0.00           C  
ATOM   1807  CG  LYS A 268    -285.306 -33.246 -17.569  0.00  0.00           C  
ATOM   1808  CD  LYS A 268    -286.599 -33.889 -17.051  0.00  0.00           C  
ATOM   1809  CE  LYS A 268    -287.686 -32.869 -16.949  0.00  0.00           C  
ATOM   1810  NZ  LYS A 268    -288.994 -33.489 -16.601  0.00  0.00           N1+
ATOM   1811  C   LYS A 268    -281.784 -34.474 -18.786  0.00  0.00           C  
ATOM   1812  O   LYS A 268    -281.189 -35.112 -17.945  0.00  0.00           O  
ATOM   1813  N   GLN A 269    -281.460 -34.537 -20.096  0.00  0.00           N  
ATOM   1814  CA  GLN A 269    -280.459 -35.585 -20.567  0.00  0.00           C  
ATOM   1815  CB  GLN A 269    -281.170 -36.673 -21.436  0.00  0.00           C  
ATOM   1816  CG  GLN A 269    -282.223 -37.495 -20.638  0.00  0.00           C  
ATOM   1817  CD  GLN A 269    -282.732 -38.674 -21.526  0.00  0.00           C  
ATOM   1818  OE1 GLN A 269    -282.134 -38.998 -22.530  0.00  0.00           O  
ATOM   1819  NE2 GLN A 269    -283.850 -39.369 -21.259  0.00  0.00           N  
ATOM   1820  C   GLN A 269    -279.247 -34.966 -21.386  0.00  0.00           C  
ATOM   1821  O   GLN A 269    -278.950 -35.395 -22.523  0.00  0.00           O  
ATOM   1822  N   VAL A 270    -278.471 -34.009 -20.842  0.00  0.00           N  
ATOM   1823  CA  VAL A 270    -277.309 -33.338 -21.510  0.00  0.00           C  
ATOM   1824  CB  VAL A 270    -277.350 -31.777 -21.295  0.00  0.00           C  
ATOM   1825  CG1 VAL A 270    -276.281 -30.877 -21.924  0.00  0.00           C  
ATOM   1826  CG2 VAL A 270    -278.603 -31.156 -21.873  0.00  0.00           C  
ATOM   1827  C   VAL A 270    -275.962 -33.881 -21.022  0.00  0.00           C  
ATOM   1828  O   VAL A 270    -275.726 -34.150 -19.905  0.00  0.00           O  
ATOM   1829  N   VAL A 271    -274.993 -33.867 -22.001  0.00  0.00           N  
ATOM   1830  CA  VAL A 271    -273.611 -34.404 -21.872  0.00  0.00           C  
ATOM   1831  CB  VAL A 271    -272.894 -34.605 -23.269  0.00  0.00           C  
ATOM   1832  CG1 VAL A 271    -271.423 -35.080 -23.142  0.00  0.00           C  
ATOM   1833  CG2 VAL A 271    -273.636 -35.631 -24.097  0.00  0.00           C  
ATOM   1834  C   VAL A 271    -272.799 -33.568 -20.888  0.00  0.00           C  
ATOM   1835  O   VAL A 271    -272.229 -32.506 -21.185  0.00  0.00           O  
ATOM   1836  N   SER A 272    -272.536 -34.189 -19.721  0.00  0.00           N  
ATOM   1837  CA  SER A 272    -271.382 -33.682 -18.941  0.00  0.00           C  
ATOM   1838  CB  SER A 272    -271.460 -34.125 -17.467  0.00  0.00           C  
ATOM   1839  OG  SER A 272    -272.822 -34.078 -17.012  0.00  0.00           O  
ATOM   1840  C   SER A 272    -270.022 -33.936 -19.668  0.00  0.00           C  
ATOM   1841  O   SER A 272    -269.692 -35.059 -19.867  0.00  0.00           O  
ATOM   1842  N   ILE A 273    -269.281 -32.820 -19.895  0.00  0.00           N  
ATOM   1843  CA  ILE A 273    -267.903 -32.922 -20.326  0.00  0.00           C  
ATOM   1844  CB  ILE A 273    -267.375 -31.541 -20.711  0.00  0.00           C  
ATOM   1845  CG2 ILE A 273    -265.888 -31.697 -21.091  0.00  0.00           C  
ATOM   1846  CG1 ILE A 273    -268.226 -30.865 -21.880  0.00  0.00           C  
ATOM   1847  CD1 ILE A 273    -268.053 -29.360 -22.107  0.00  0.00           C  
ATOM   1848  C   ILE A 273    -267.038 -33.629 -19.243  0.00  0.00           C  
ATOM   1849  O   ILE A 273    -266.900 -33.080 -18.095  0.00  0.00           O  
ATOM   1850  N   PRO A 274    -266.475 -34.855 -19.545  0.00  0.00           N  
ATOM   1851  CD  PRO A 274    -266.812 -35.697 -20.672  0.00  0.00           C  
ATOM   1852  CG  PRO A 274    -266.743 -37.098 -20.159  0.00  0.00           C  
ATOM   1853  CB  PRO A 274    -265.511 -36.991 -19.273  0.00  0.00           C  
ATOM   1854  CA  PRO A 274    -265.659 -35.630 -18.608  0.00  0.00           C  
ATOM   1855  C   PRO A 274    -264.327 -34.950 -18.265  0.00  0.00           C  
ATOM   1856  O   PRO A 274    -263.764 -35.281 -17.194  0.00  0.00           O  
ATOM   1857  N   VAL A 275    -263.683 -34.303 -19.238  0.00  0.00           N  
ATOM   1858  CA  VAL A 275    -262.430 -33.491 -19.198  0.00  0.00           C  
ATOM   1859  CB  VAL A 275    -261.904 -33.068 -20.667  0.00  0.00           C  
ATOM   1860  CG1 VAL A 275    -260.378 -32.782 -20.659  0.00  0.00           C  
ATOM   1861  CG2 VAL A 275    -262.045 -34.274 -21.615  0.00  0.00           C  
ATOM   1862  C   VAL A 275    -262.630 -32.267 -18.297  0.00  0.00           C  
ATOM   1863  O   VAL A 275    -263.363 -31.368 -18.625  0.00  0.00           O  
ATOM   1864  N   GLU A 276    -261.970 -32.372 -17.095  0.00  0.00           N  
ATOM   1865  CA  GLU A 276    -261.806 -31.361 -16.065  0.00  0.00           C  
ATOM   1866  CB  GLU A 276    -262.841 -31.415 -14.911  0.00  0.00           C  
ATOM   1867  CG  GLU A 276    -262.826 -30.136 -14.030  0.00  0.00           C  
ATOM   1868  CD  GLU A 276    -264.159 -29.822 -13.293  0.00  0.00           C  
ATOM   1869  OE1 GLU A 276    -265.204 -30.308 -13.668  0.00  0.00           O  
ATOM   1870  OE2 GLU A 276    -264.071 -29.199 -12.235  0.00  0.00           O  
ATOM   1871  C   GLU A 276    -260.400 -31.140 -15.594  0.00  0.00           C  
ATOM   1872  O   GLU A 276    -260.185 -30.644 -14.559  0.00  0.00           O  
ATOM   1873  N   ILE A 277    -259.422 -31.389 -16.528  0.00  0.00           N  
ATOM   1874  CA  ILE A 277    -257.986 -31.293 -16.153  0.00  0.00           C  
ATOM   1875  CB  ILE A 277    -257.209 -31.855 -17.375  0.00  0.00           C  
ATOM   1876  CG2 ILE A 277    -255.710 -31.628 -17.205  0.00  0.00           C  
ATOM   1877  CG1 ILE A 277    -257.476 -33.359 -17.657  0.00  0.00           C  
ATOM   1878  CD1 ILE A 277    -256.677 -34.132 -18.732  0.00  0.00           C  
ATOM   1879  C   ILE A 277    -257.555 -29.886 -15.840  0.00  0.00           C  
ATOM   1880  O   ILE A 277    -257.825 -28.890 -16.522  0.00  0.00           O  
ATOM   1881  N   LYS A 278    -256.668 -29.884 -14.839  0.00  0.00           N  
ATOM   1882  CA  LYS A 278    -255.858 -28.656 -14.506  0.00  0.00           C  
ATOM   1883  CB  LYS A 278    -255.948 -28.562 -12.973  0.00  0.00           C  
ATOM   1884  CG  LYS A 278    -257.384 -28.226 -12.525  0.00  0.00           C  
ATOM   1885  CD  LYS A 278    -257.517 -28.348 -11.028  0.00  0.00           C  
ATOM   1886  CE  LYS A 278    -258.976 -28.571 -10.717  0.00  0.00           C  
ATOM   1887  NZ  LYS A 278    -259.323 -28.281  -9.289  0.00  0.00           N1+
ATOM   1888  C   LYS A 278    -254.506 -28.592 -15.178  0.00  0.00           C  
ATOM   1889  O   LYS A 278    -253.794 -29.562 -15.106  0.00  0.00           O  
ATOM   1890  N   LYS A 279    -254.101 -27.515 -15.837  0.00  0.00           N  
ATOM   1891  CA  LYS A 279    -252.871 -27.344 -16.503  0.00  0.00           C  
ATOM   1892  CB  LYS A 279    -252.820 -25.957 -17.157  0.00  0.00           C  
ATOM   1893  CG  LYS A 279    -253.708 -26.057 -18.487  0.00  0.00           C  
ATOM   1894  CD  LYS A 279    -254.230 -24.621 -18.645  0.00  0.00           C  
ATOM   1895  CE  LYS A 279    -255.020 -24.572 -19.927  0.00  0.00           C  
ATOM   1896  NZ  LYS A 279    -255.601 -23.150 -20.104  0.00  0.00           N1+
ATOM   1897  C   LYS A 279    -251.754 -27.594 -15.468  0.00  0.00           C  
ATOM   1898  O   LYS A 279    -251.802 -27.040 -14.340  0.00  0.00           O  
ATOM   1899  N   PHE A 280    -250.706 -28.334 -15.962  0.00  0.00           N  
ATOM   1900  CA  PHE A 280    -249.532 -28.556 -15.242  0.00  0.00           C  
ATOM   1901  CB  PHE A 280    -248.781 -29.811 -15.715  0.00  0.00           C  
ATOM   1902  CG  PHE A 280    -249.493 -31.043 -15.356  0.00  0.00           C  
ATOM   1903  CD1 PHE A 280    -250.021 -31.357 -14.071  0.00  0.00           C  
ATOM   1904  CE1 PHE A 280    -250.744 -32.608 -13.906  0.00  0.00           C  
ATOM   1905  CZ  PHE A 280    -250.838 -33.616 -14.892  0.00  0.00           C  
ATOM   1906  CE2 PHE A 280    -250.324 -33.217 -16.144  0.00  0.00           C  
ATOM   1907  CD2 PHE A 280    -249.679 -31.979 -16.355  0.00  0.00           C  
ATOM   1908  C   PHE A 280    -248.589 -27.342 -15.197  0.00  0.00           C  
ATOM   1909  O   PHE A 280    -248.522 -26.657 -16.249  0.00  0.00           O  
ATOM   1910  N   PRO A 281    -247.808 -27.038 -14.131  0.00  0.00           N  
ATOM   1911  CD  PRO A 281    -247.822 -27.684 -12.843  0.00  0.00           C  
ATOM   1912  CG  PRO A 281    -246.471 -27.412 -12.212  0.00  0.00           C  
ATOM   1913  CB  PRO A 281    -246.241 -25.926 -12.656  0.00  0.00           C  
ATOM   1914  CA  PRO A 281    -246.848 -25.965 -14.065  0.00  0.00           C  
ATOM   1915  C   PRO A 281    -245.767 -26.099 -15.195  0.00  0.00           C  
ATOM   1916  O   PRO A 281    -245.365 -27.227 -15.577  0.00  0.00           O  
ATOM   1917  N   GLU A 282    -245.207 -24.969 -15.630  0.00  0.00           N  
ATOM   1918  CA  GLU A 282    -244.009 -24.894 -16.418  0.00  0.00           C  
ATOM   1919  CB  GLU A 282    -243.871 -23.467 -17.000  0.00  0.00           C  
ATOM   1920  CG  GLU A 282    -244.375 -23.146 -18.487  0.00  0.00           C  
ATOM   1921  CD  GLU A 282    -243.335 -23.645 -19.459  0.00  0.00           C  
ATOM   1922  OE1 GLU A 282    -243.610 -24.635 -20.168  0.00  0.00           O  
ATOM   1923  OE2 GLU A 282    -242.161 -23.178 -19.323  0.00  0.00           O  
ATOM   1924  C   GLU A 282    -242.819 -25.333 -15.513  0.00  0.00           C  
ATOM   1925  O   GLU A 282    -242.615 -24.886 -14.370  0.00  0.00           O  
ATOM   1926  N   PRO A 283    -241.879 -26.119 -16.150  0.00  0.00           N  
ATOM   1927  CD  PRO A 283    -241.982 -26.752 -17.504  0.00  0.00           C  
ATOM   1928  CG  PRO A 283    -240.651 -27.560 -17.725  0.00  0.00           C  
ATOM   1929  CB  PRO A 283    -239.962 -27.632 -16.322  0.00  0.00           C  
ATOM   1930  CA  PRO A 283    -240.578 -26.404 -15.566  0.00  0.00           C  
ATOM   1931  C   PRO A 283    -239.627 -25.193 -15.505  0.00  0.00           C  
ATOM   1932  O   PRO A 283    -239.768 -24.230 -16.284  0.00  0.00           O  
ATOM   1933  N   GLU A 284    -238.733 -25.287 -14.538  0.00  0.00           N  
ATOM   1934  CA  GLU A 284    -237.782 -24.222 -14.114  0.00  0.00           C  
ATOM   1935  CB  GLU A 284    -238.110 -23.618 -12.770  0.00  0.00           C  
ATOM   1936  CG  GLU A 284    -239.552 -22.984 -12.779  0.00  0.00           C  
ATOM   1937  CD  GLU A 284    -239.988 -22.515 -11.386  0.00  0.00           C  
ATOM   1938  OE1 GLU A 284    -240.410 -21.345 -11.399  0.00  0.00           O  
ATOM   1939  OE2 GLU A 284    -239.866 -23.286 -10.363  0.00  0.00           O  
ATOM   1940  C   GLU A 284    -236.299 -24.752 -14.030  0.00  0.00           C  
ATOM   1941  O   GLU A 284    -236.186 -25.919 -13.579  0.00  0.00           O  
ATOM   1942  N   LEU A 285    -235.302 -23.921 -14.352  0.00  0.00           N  
ATOM   1943  CA  LEU A 285    -233.899 -24.070 -13.977  0.00  0.00           C  
ATOM   1944  CB  LEU A 285    -233.012 -23.294 -14.922  0.00  0.00           C  
ATOM   1945  CG  LEU A 285    -233.082 -23.708 -16.374  0.00  0.00           C  
ATOM   1946  CD1 LEU A 285    -232.561 -22.495 -17.207  0.00  0.00           C  
ATOM   1947  CD2 LEU A 285    -232.270 -24.935 -16.806  0.00  0.00           C  
ATOM   1948  C   LEU A 285    -233.607 -23.611 -12.465  0.00  0.00           C  
ATOM   1949  O   LEU A 285    -234.192 -22.685 -11.890  0.00  0.00           O  
ATOM   1950  N   SER A 286    -232.575 -24.231 -11.843  0.00  0.00           N  
ATOM   1951  CA  SER A 286    -232.098 -23.960 -10.463  0.00  0.00           C  
ATOM   1952  CB  SER A 286    -231.100 -25.055 -10.024  0.00  0.00           C  
ATOM   1953  OG  SER A 286    -230.640 -24.921  -8.716  0.00  0.00           O  
ATOM   1954  C   SER A 286    -231.617 -22.554 -10.329  0.00  0.00           C  
ATOM   1955  O   SER A 286    -231.097 -21.886 -11.178  0.00  0.00           O  
ATOM   1956  N   THR A 287    -231.778 -21.998  -9.090  0.00  0.00           N  
ATOM   1957  CA  THR A 287    -231.406 -20.626  -8.658  0.00  0.00           C  
ATOM   1958  CB  THR A 287    -232.015 -20.246  -7.335  0.00  0.00           C  
ATOM   1959  CG2 THR A 287    -233.502 -20.136  -7.391  0.00  0.00           C  
ATOM   1960  OG1 THR A 287    -231.621 -21.146  -6.264  0.00  0.00           O  
ATOM   1961  C   THR A 287    -229.919 -20.310  -8.677  0.00  0.00           C  
ATOM   1962  O   THR A 287    -229.579 -19.169  -8.430  0.00  0.00           O  
ATOM   1963  N   SER A 288    -229.052 -21.286  -9.011  0.00  0.00           N  
ATOM   1964  CA  SER A 288    -227.604 -21.023  -9.327  0.00  0.00           C  
ATOM   1965  CB  SER A 288    -226.834 -22.342  -9.091  0.00  0.00           C  
ATOM   1966  OG  SER A 288    -227.574 -23.412  -9.707  0.00  0.00           O  
ATOM   1967  C   SER A 288    -227.291 -20.430 -10.750  0.00  0.00           C  
ATOM   1968  O   SER A 288    -226.133 -20.135 -11.067  0.00  0.00           O  
ATOM   1969  N   TRP A 289    -228.206 -20.246 -11.693  0.00  0.00           N  
ATOM   1970  CA  TRP A 289    -227.854 -19.776 -13.014  0.00  0.00           C  
ATOM   1971  CB  TRP A 289    -229.007 -19.879 -14.099  0.00  0.00           C  
ATOM   1972  CG  TRP A 289    -229.847 -18.640 -14.229  0.00  0.00           C  
ATOM   1973  CD1 TRP A 289    -229.790 -17.812 -15.329  0.00  0.00           C  
ATOM   1974  NE1 TRP A 289    -230.882 -16.943 -15.436  0.00  0.00           N  
ATOM   1975  CE2 TRP A 289    -231.648 -17.013 -14.350  0.00  0.00           C  
ATOM   1976  CZ2 TRP A 289    -232.807 -16.321 -14.028  0.00  0.00           C  
ATOM   1977  CH2 TRP A 289    -233.489 -16.742 -12.843  0.00  0.00           C  
ATOM   1978  CZ3 TRP A 289    -232.951 -17.796 -12.014  0.00  0.00           C  
ATOM   1979  CE3 TRP A 289    -231.742 -18.394 -12.372  0.00  0.00           C  
ATOM   1980  CD2 TRP A 289    -231.057 -18.134 -13.575  0.00  0.00           C  
ATOM   1981  C   TRP A 289    -227.289 -18.371 -13.036  0.00  0.00           C  
ATOM   1982  O   TRP A 289    -226.434 -18.078 -13.863  0.00  0.00           O  
ATOM   1983  N   ARG A 290    -227.800 -17.424 -12.174  0.00  0.00           N  
ATOM   1984  CA  ARG A 290    -227.260 -16.058 -11.951  0.00  0.00           C  
ATOM   1985  CB  ARG A 290    -228.293 -15.208 -11.201  0.00  0.00           C  
ATOM   1986  CG  ARG A 290    -229.586 -14.860 -12.024  0.00  0.00           C  
ATOM   1987  CD  ARG A 290    -230.505 -13.824 -11.366  0.00  0.00           C  
ATOM   1988  NE  ARG A 290    -231.255 -13.160 -12.408  0.00  0.00           N  
ATOM   1989  CZ  ARG A 290    -231.937 -12.058 -12.300  0.00  0.00           C  
ATOM   1990  NH1 ARG A 290    -231.909 -11.230 -11.238  0.00  0.00           N  
ATOM   1991  NH2 ARG A 290    -232.679 -11.706 -13.328  0.00  0.00           N  
ATOM   1992  C   ARG A 290    -225.890 -16.078 -11.232  0.00  0.00           C  
ATOM   1993  O   ARG A 290    -225.071 -15.224 -11.546  0.00  0.00           O  
ATOM   1994  N   GLU A 291    -225.642 -17.062 -10.352  0.00  0.00           N  
ATOM   1995  CA  GLU A 291    -224.288 -17.302  -9.742  0.00  0.00           C  
ATOM   1996  CB  GLU A 291    -224.492 -18.145  -8.415  0.00  0.00           C  
ATOM   1997  CG  GLU A 291    -225.490 -17.634  -7.276  0.00  0.00           C  
ATOM   1998  CD  GLU A 291    -225.563 -18.743  -6.147  0.00  0.00           C  
ATOM   1999  OE1 GLU A 291    -226.656 -18.852  -5.592  0.00  0.00           O  
ATOM   2000  OE2 GLU A 291    -224.570 -19.468  -5.871  0.00  0.00           O  
ATOM   2001  C   GLU A 291    -223.192 -17.807 -10.694  0.00  0.00           C  
ATOM   2002  O   GLU A 291    -222.061 -17.349 -10.607  0.00  0.00           O  
ATOM   2003  N   ASP A 292    -223.527 -18.686 -11.651  0.00  0.00           N  
ATOM   2004  CA  ASP A 292    -222.539 -19.070 -12.701  0.00  0.00           C  
ATOM   2005  CB  ASP A 292    -223.189 -20.193 -13.465  0.00  0.00           C  
ATOM   2006  CG  ASP A 292    -223.387 -21.566 -12.777  0.00  0.00           C  
ATOM   2007  OD1 ASP A 292    -222.743 -21.916 -11.734  0.00  0.00           O  
ATOM   2008  OD2 ASP A 292    -224.386 -22.309 -13.133  0.00  0.00           O  
ATOM   2009  C   ASP A 292    -221.997 -17.851 -13.510  0.00  0.00           C  
ATOM   2010  O   ASP A 292    -220.800 -17.650 -13.816  0.00  0.00           O  
ATOM   2011  N   GLU A 293    -222.814 -16.783 -13.736  0.00  0.00           N  
ATOM   2012  CA  GLU A 293    -222.392 -15.428 -14.221  0.00  0.00           C  
ATOM   2013  CB  GLU A 293    -223.691 -14.671 -14.610  0.00  0.00           C  
ATOM   2014  CG  GLU A 293    -223.391 -13.337 -15.334  0.00  0.00           C  
ATOM   2015  CD  GLU A 293    -224.711 -12.586 -15.575  0.00  0.00           C  
ATOM   2016  OE1 GLU A 293    -225.715 -13.275 -16.061  0.00  0.00           O  
ATOM   2017  OE2 GLU A 293    -224.797 -11.326 -15.343  0.00  0.00           O  
ATOM   2018  C   GLU A 293    -221.591 -14.625 -13.280  0.00  0.00           C  
ATOM   2019  O   GLU A 293    -220.748 -13.855 -13.706  0.00  0.00           O  
ATOM   2020  N   GLU A 294    -221.775 -14.671 -11.939  0.00  0.00           N  
ATOM   2021  CA  GLU A 294    -220.911 -13.838 -11.031  0.00  0.00           C  
ATOM   2022  CB  GLU A 294    -221.338 -14.028  -9.524  0.00  0.00           C  
ATOM   2023  CG  GLU A 294    -222.448 -12.979  -9.227  0.00  0.00           C  
ATOM   2024  CD  GLU A 294    -222.619 -12.866  -7.681  0.00  0.00           C  
ATOM   2025  OE1 GLU A 294    -222.742 -11.807  -7.075  0.00  0.00           O  
ATOM   2026  OE2 GLU A 294    -222.738 -13.944  -7.008  0.00  0.00           O  
ATOM   2027  C   GLU A 294    -219.429 -14.392 -11.233  0.00  0.00           C  
ATOM   2028  O   GLU A 294    -218.426 -13.677 -11.051  0.00  0.00           O  
ATOM   2029  N   VAL A 295    -219.231 -15.688 -11.330  0.00  0.00           N  
ATOM   2030  CA  VAL A 295    -217.941 -16.478 -11.545  0.00  0.00           C  
ATOM   2031  CB  VAL A 295    -218.175 -18.036 -11.408  0.00  0.00           C  
ATOM   2032  CG1 VAL A 295    -216.933 -18.918 -11.787  0.00  0.00           C  
ATOM   2033  CG2 VAL A 295    -218.523 -18.395  -9.975  0.00  0.00           C  
ATOM   2034  C   VAL A 295    -217.227 -16.141 -12.925  0.00  0.00           C  
ATOM   2035  O   VAL A 295    -216.104 -15.616 -12.900  0.00  0.00           O  
ATOM   2036  N   THR A 296    -217.917 -16.291 -14.083  0.00  0.00           N  
ATOM   2037  CA  THR A 296    -217.492 -15.873 -15.424  0.00  0.00           C  
ATOM   2038  CB  THR A 296    -218.499 -16.120 -16.542  0.00  0.00           C  
ATOM   2039  CG2 THR A 296    -218.881 -17.562 -16.694  0.00  0.00           C  
ATOM   2040  OG1 THR A 296    -219.629 -15.444 -16.292  0.00  0.00           O  
ATOM   2041  C   THR A 296    -216.995 -14.378 -15.512  0.00  0.00           C  
ATOM   2042  O   THR A 296    -215.979 -14.167 -16.160  0.00  0.00           O  
ATOM   2043  N   LYS A 297    -217.685 -13.462 -14.769  0.00  0.00           N  
ATOM   2044  CA  LYS A 297    -217.331 -12.024 -14.763  0.00  0.00           C  
ATOM   2045  CB  LYS A 297    -218.547 -11.170 -14.330  0.00  0.00           C  
ATOM   2046  CG  LYS A 297    -219.470 -10.916 -15.490  0.00  0.00           C  
ATOM   2047  CD  LYS A 297    -220.749 -10.357 -15.102  0.00  0.00           C  
ATOM   2048  CE  LYS A 297    -221.701 -10.054 -16.265  0.00  0.00           C  
ATOM   2049  NZ  LYS A 297    -222.957  -9.336 -15.840  0.00  0.00           N1+
ATOM   2050  C   LYS A 297    -216.178 -11.806 -13.839  0.00  0.00           C  
ATOM   2051  O   LYS A 297    -215.300 -11.013 -14.147  0.00  0.00           O  
ATOM   2052  N   GLY A 298    -216.133 -12.410 -12.631  0.00  0.00           N  
ATOM   2053  CA  GLY A 298    -215.218 -11.893 -11.614  0.00  0.00           C  
ATOM   2054  C   GLY A 298    -213.685 -12.098 -11.743  0.00  0.00           C  
ATOM   2055  O   GLY A 298    -212.873 -11.403 -11.146  0.00  0.00           O  
ATOM   2056  N   LYS A 299    -213.299 -13.033 -12.676  0.00  0.00           N  
ATOM   2057  CA  LYS A 299    -211.884 -13.212 -13.043  0.00  0.00           C  
ATOM   2058  CB  LYS A 299    -211.713 -14.704 -13.550  0.00  0.00           C  
ATOM   2059  CG  LYS A 299    -211.955 -15.773 -12.429  0.00  0.00           C  
ATOM   2060  CD  LYS A 299    -211.771 -17.201 -12.937  0.00  0.00           C  
ATOM   2061  CE  LYS A 299    -211.498 -18.213 -11.810  0.00  0.00           C  
ATOM   2062  NZ  LYS A 299    -210.073 -18.105 -11.277  0.00  0.00           N1+
ATOM   2063  C   LYS A 299    -211.233 -12.207 -14.032  0.00  0.00           C  
ATOM   2064  O   LYS A 299    -210.025 -12.270 -14.263  0.00  0.00           O  
ATOM   2065  N   LYS A 300    -212.017 -11.231 -14.565  0.00  0.00           N  
ATOM   2066  CA  LYS A 300    -211.372 -10.006 -15.142  0.00  0.00           C  
ATOM   2067  CB  LYS A 300    -212.449  -8.966 -15.536  0.00  0.00           C  
ATOM   2068  CG  LYS A 300    -213.344  -9.422 -16.678  0.00  0.00           C  
ATOM   2069  CD  LYS A 300    -214.236  -8.287 -17.237  0.00  0.00           C  
ATOM   2070  CE  LYS A 300    -215.196  -8.800 -18.388  0.00  0.00           C  
ATOM   2071  NZ  LYS A 300    -216.122  -7.811 -18.935  0.00  0.00           N1+
ATOM   2072  C   LYS A 300    -210.234  -9.370 -14.339  0.00  0.00           C  
ATOM   2073  O   LYS A 300    -209.215  -8.850 -14.876  0.00  0.00           O  
ATOM   2074  N   GLU A 301    -210.337  -9.361 -13.009  0.00  0.00           N  
ATOM   2075  CA  GLU A 301    -209.281  -9.047 -12.038  0.00  0.00           C  
ATOM   2076  CB  GLU A 301    -209.934  -8.760 -10.660  0.00  0.00           C  
ATOM   2077  CG  GLU A 301    -210.862  -7.526 -10.788  0.00  0.00           C  
ATOM   2078  CD  GLU A 301    -211.415  -6.895  -9.442  0.00  0.00           C  
ATOM   2079  OE1 GLU A 301    -212.383  -7.423  -8.830  0.00  0.00           O  
ATOM   2080  OE2 GLU A 301    -210.835  -5.928  -8.962  0.00  0.00           O  
ATOM   2081  C   GLU A 301    -208.078  -9.987 -11.924  0.00  0.00           C  
ATOM   2082  O   GLU A 301    -206.973  -9.505 -11.760  0.00  0.00           O  
ATOM   2083  N   ASP A 302    -208.333 -11.282 -12.073  0.00  0.00           N  
ATOM   2084  CA  ASP A 302    -207.267 -12.284 -12.172  0.00  0.00           C  
ATOM   2085  CB  ASP A 302    -207.783 -13.699 -12.152  0.00  0.00           C  
ATOM   2086  CG  ASP A 302    -208.446 -14.228 -10.836  0.00  0.00           C  
ATOM   2087  OD1 ASP A 302    -208.798 -13.374  -9.941  0.00  0.00           O  
ATOM   2088  OD2 ASP A 302    -208.583 -15.487 -10.795  0.00  0.00           O  
ATOM   2089  C   ASP A 302    -206.416 -12.190 -13.452  0.00  0.00           C  
ATOM   2090  O   ASP A 302    -205.184 -12.071 -13.445  0.00  0.00           O  
ATOM   2091  N   ILE A 303    -207.056 -12.136 -14.636  0.00  0.00           N  
ATOM   2092  CA  ILE A 303    -206.499 -12.186 -16.000  0.00  0.00           C  
ATOM   2093  CB  ILE A 303    -206.332 -13.618 -16.604  0.00  0.00           C  
ATOM   2094  CG2 ILE A 303    -205.505 -13.520 -17.945  0.00  0.00           C  
ATOM   2095  CG1 ILE A 303    -205.546 -14.521 -15.598  0.00  0.00           C  
ATOM   2096  CD1 ILE A 303    -205.362 -15.960 -16.129  0.00  0.00           C  
ATOM   2097  C   ILE A 303    -207.224 -11.228 -16.880  0.00  0.00           C  
ATOM   2098  O   ILE A 303    -208.427 -11.429 -17.088  0.00  0.00           O  
ATOM   2099  N   ASN A 304    -206.506 -10.329 -17.609  0.00  0.00           N  
ATOM   2100  CA  ASN A 304    -207.007  -9.429 -18.667  0.00  0.00           C  
ATOM   2101  CB  ASN A 304    -207.026  -7.913 -18.232  0.00  0.00           C  
ATOM   2102  CG  ASN A 304    -207.457  -6.958 -19.331  0.00  0.00           C  
ATOM   2103  OD1 ASN A 304    -207.726  -7.210 -20.485  0.00  0.00           O  
ATOM   2104  ND2 ASN A 304    -207.463  -5.694 -19.000  0.00  0.00           N  
ATOM   2105  C   ASN A 304    -205.946  -9.435 -19.865  0.00  0.00           C  
ATOM   2106  O   ASN A 304    -204.790  -9.180 -19.680  0.00  0.00           O  
ATOM   2107  N   LEU A 305    -206.399  -9.914 -21.008  0.00  0.00           N  
ATOM   2108  CA  LEU A 305    -205.642 -10.195 -22.219  0.00  0.00           C  
ATOM   2109  CB  LEU A 305    -206.629 -10.776 -23.268  0.00  0.00           C  
ATOM   2110  CG  LEU A 305    -207.362 -12.083 -23.007  0.00  0.00           C  
ATOM   2111  CD1 LEU A 305    -208.617 -12.220 -23.955  0.00  0.00           C  
ATOM   2112  CD2 LEU A 305    -206.457 -13.303 -23.181  0.00  0.00           C  
ATOM   2113  C   LEU A 305    -204.990  -8.898 -22.849  0.00  0.00           C  
ATOM   2114  O   LEU A 305    -203.937  -8.927 -23.460  0.00  0.00           O  
ATOM   2115  N   ASN A 306    -205.649  -7.738 -22.685  0.00  0.00           N  
ATOM   2116  CA  ASN A 306    -205.298  -6.436 -23.259  0.00  0.00           C  
ATOM   2117  CB  ASN A 306    -206.518  -5.409 -23.040  0.00  0.00           C  
ATOM   2118  CG  ASN A 306    -207.850  -5.762 -23.713  0.00  0.00           C  
ATOM   2119  OD1 ASN A 306    -208.087  -5.419 -24.861  0.00  0.00           O  
ATOM   2120  ND2 ASN A 306    -208.586  -6.716 -23.164  0.00  0.00           N  
ATOM   2121  C   ASN A 306    -203.989  -5.784 -22.803  0.00  0.00           C  
ATOM   2122  O   ASN A 306    -203.261  -5.095 -23.537  0.00  0.00           O  
ATOM   2123  N   GLY A 307    -203.698  -6.149 -21.531  0.00  0.00           N  
ATOM   2124  CA  GLY A 307    -202.485  -5.640 -20.777  0.00  0.00           C  
ATOM   2125  C   GLY A 307    -201.149  -6.260 -20.978  0.00  0.00           C  
ATOM   2126  O   GLY A 307    -200.288  -6.038 -20.153  0.00  0.00           O  
ATOM   2127  N   PHE A 308    -200.943  -7.007 -22.052  0.00  0.00           N  
ATOM   2128  OAT PHE A 308    -197.911  -7.201 -23.965  1.00 20.00           O  
ATOM   2129  CA  PHE A 308    -199.685  -7.701 -22.520  0.00  0.00           C  
ATOM   2130  CB  PHE A 308    -199.911  -9.246 -22.357  0.00  0.00           C  
ATOM   2131  CG  PHE A 308    -199.984  -9.757 -20.925  0.00  0.00           C  
ATOM   2132  CD1 PHE A 308    -198.787 -10.243 -20.321  0.00  0.00           C  
ATOM   2133  CE1 PHE A 308    -198.744 -10.837 -19.110  0.00  0.00           C  
ATOM   2134  CZ  PHE A 308    -199.974 -10.958 -18.381  0.00  0.00           C  
ATOM   2135  CE2 PHE A 308    -201.174 -10.629 -18.974  0.00  0.00           C  
ATOM   2136  CD2 PHE A 308    -201.178  -9.979 -20.257  0.00  0.00           C  
ATOM   2137  C   PHE A 308    -199.132  -7.337 -23.910  0.00  0.00           C  
ATOM   2138  O   PHE A 308    -199.979  -7.227 -24.795  0.00  0.00           O  
TER    2139      PHE A 308 
ATOM   2140  N   ARG B 309      34.342 -19.717  18.085  0.00  0.00           N1+
ATOM   2141  CA  ARG B 309      33.842 -20.459  19.329  0.00  0.00           C  
ATOM   2142  CB  ARG B 309      33.135 -21.824  18.998  0.00  0.00           C  
ATOM   2143  CG  ARG B 309      31.864 -21.836  18.081  0.00  0.00           C  
ATOM   2144  CD  ARG B 309      31.341 -23.259  17.895  0.00  0.00           C  
ATOM   2145  NE  ARG B 309      29.972 -23.375  17.387  0.00  0.00           N  
ATOM   2146  CZ  ARG B 309      29.281 -24.480  17.298  0.00  0.00           C  
ATOM   2147  NH1 ARG B 309      29.751 -25.724  17.534  0.00  0.00           N  
ATOM   2148  NH2 ARG B 309      28.073 -24.379  16.859  0.00  0.00           N  
ATOM   2149  C   ARG B 309      35.060 -20.629  20.316  0.00  0.00           C  
ATOM   2150  O   ARG B 309      36.136 -21.080  19.936  0.00  0.00           O  
ATOM   2151  N   VAL B 310      34.979 -20.204  21.605  0.00  0.00           N  
ATOM   2152  CA  VAL B 310      33.882 -19.729  22.470  0.00  0.00           C  
ATOM   2153  CB  VAL B 310      33.593 -18.129  22.369  0.00  0.00           C  
ATOM   2154  CG1 VAL B 310      34.885 -17.396  22.105  0.00  0.00           C  
ATOM   2155  CG2 VAL B 310      32.529 -17.816  21.334  0.00  0.00           C  
ATOM   2156  C   VAL B 310      32.782 -20.709  22.878  0.00  0.00           C  
ATOM   2157  O   VAL B 310      31.744 -20.239  23.388  0.00  0.00           O  
ATOM   2158  N   ILE B 311      32.857 -22.040  22.730  0.00  0.00           N  
ATOM   2159  CA  ILE B 311      31.910 -23.050  23.285  0.00  0.00           C  
ATOM   2160  CB  ILE B 311      30.772 -23.657  22.353  0.00  0.00           C  
ATOM   2161  CG2 ILE B 311      29.819 -24.651  23.131  0.00  0.00           C  
ATOM   2162  CG1 ILE B 311      29.915 -22.479  21.641  0.00  0.00           C  
ATOM   2163  CD1 ILE B 311      28.909 -22.767  20.543  0.00  0.00           C  
ATOM   2164  C   ILE B 311      32.856 -24.208  23.747  0.00  0.00           C  
ATOM   2165  O   ILE B 311      33.881 -24.366  23.084  0.00  0.00           O  
ATOM   2166  N   ASN B 312      32.539 -24.953  24.839  0.00  0.00           N  
ATOM   2167  CA  ASN B 312      33.275 -26.012  25.561  0.00  0.00           C  
ATOM   2168  CB  ASN B 312      33.255 -27.339  24.697  0.00  0.00           C  
ATOM   2169  CG  ASN B 312      31.837 -27.765  24.171  0.00  0.00           C  
ATOM   2170  OD1 ASN B 312      30.795 -27.826  24.841  0.00  0.00           O  
ATOM   2171  ND2 ASN B 312      31.857 -28.123  22.914  0.00  0.00           N  
ATOM   2172  C   ASN B 312      34.637 -25.587  26.131  0.00  0.00           C  
ATOM   2173  O   ASN B 312      35.088 -26.174  27.142  0.00  0.00           O  
ATOM   2174  N   HIS B 313      35.362 -24.616  25.594  1.00 20.00           N  
ATOM   2175  CA  HIS B 313      36.658 -24.143  26.059  1.00 20.00           C  
ATOM   2176  C   HIS B 313      37.796 -25.120  25.751  1.00 20.00           C  
ATOM   2177  O   HIS B 313      37.646 -25.894  24.812  1.00 20.00           O  
ATOM   2178  CB  HIS B 313      36.831 -23.960  27.604  1.00 20.00           C  
ATOM   2179  CG  HIS B 313      35.999 -22.885  28.244  1.00 20.00           C  
ATOM   2180  ND1 HIS B 313      36.165 -22.488  29.501  1.00 20.00           N  
ATOM   2181  CD2 HIS B 313      34.991 -22.144  27.650  1.00 20.00           C  
ATOM   2182  CE1 HIS B 313      35.286 -21.516  29.728  1.00 20.00           C  
ATOM   2183  NE2 HIS B 313      34.590 -21.321  28.613  1.00 20.00           N  
ATOM   2184  N   GLU B 314      36.771 -22.583  28.543  0.00  0.00           N  
ATOM   2185  CA  GLU B 314      36.608 -21.651  29.722  0.00  0.00           C  
ATOM   2186  CB  GLU B 314      36.648 -22.545  30.986  0.00  0.00           C  
ATOM   2187  CG  GLU B 314      35.609 -23.600  31.225  0.00  0.00           C  
ATOM   2188  CD  GLU B 314      35.152 -23.736  32.618  0.00  0.00           C  
ATOM   2189  OE1 GLU B 314      34.227 -23.029  33.057  0.00  0.00           O  
ATOM   2190  OE2 GLU B 314      35.726 -24.572  33.371  0.00  0.00           O  
ATOM   2191  C   GLU B 314      37.684 -20.570  29.839  0.00  0.00           C  
ATOM   2192  O   GLU B 314      38.806 -20.852  29.446  0.00  0.00           O  
ATOM   2193  N   SER B 315      37.340 -19.337  30.258  0.00  0.00           N  
ATOM   2194  CA  SER B 315      38.262 -18.230  30.553  0.00  0.00           C  
ATOM   2195  CB  SER B 315      37.660 -16.823  30.280  0.00  0.00           C  
ATOM   2196  OG  SER B 315      36.290 -16.723  30.849  0.00  0.00           O  
ATOM   2197  C   SER B 315      38.751 -18.274  31.997  0.00  0.00           C  
ATOM   2198  O   SER B 315      37.931 -18.405  32.854  0.00  0.00           O  
ATOM   2199  N   LEU B 316      40.017 -18.115  32.268  0.00  0.00           N  
ATOM   2200  CA  LEU B 316      40.615 -18.381  33.565  0.00  0.00           C  
ATOM   2201  CB  LEU B 316      41.829 -19.289  33.517  0.00  0.00           C  
ATOM   2202  CG  LEU B 316      41.418 -20.647  32.967  0.00  0.00           C  
ATOM   2203  CD1 LEU B 316      42.650 -21.537  32.844  0.00  0.00           C  
ATOM   2204  CD2 LEU B 316      40.303 -21.328  33.743  0.00  0.00           C  
ATOM   2205  C   LEU B 316      40.902 -17.086  34.306  0.00  0.00           C  
ATOM   2206  O   LEU B 316      41.249 -16.037  33.736  0.00  0.00           O  
ATOM   2207  N   LYS B 317      40.892 -17.145  35.648  0.00  0.00           N  
ATOM   2208  CA  LYS B 317      41.021 -16.038  36.623  0.00  0.00           C  
ATOM   2209  CB  LYS B 317      39.575 -15.682  37.155  0.00  0.00           C  
ATOM   2210  CG  LYS B 317      38.785 -15.019  36.051  0.00  0.00           C  
ATOM   2211  CD  LYS B 317      37.598 -14.329  36.695  0.00  0.00           C  
ATOM   2212  CE  LYS B 317      37.148 -13.211  35.814  0.00  0.00           C  
ATOM   2213  NZ  LYS B 317      36.340 -12.182  36.529  0.00  0.00           N1+
ATOM   2214  C   LYS B 317      41.884 -16.536  37.831  0.00  0.00           C  
ATOM   2215  O   LYS B 317      41.963 -17.767  37.969  0.00  0.00           O  
ATOM   2216  N   THR B 318      42.428 -15.751  38.754  0.00  0.00           N  
ATOM   2217  CA  THR B 318      42.383 -14.321  39.011  0.00  0.00           C  
ATOM   2218  CB  THR B 318      41.544 -14.072  40.292  0.00  0.00           C  
ATOM   2219  CG2 THR B 318      41.015 -12.666  40.405  0.00  0.00           C  
ATOM   2220  OG1 THR B 318      40.398 -14.890  40.460  0.00  0.00           O  
ATOM   2221  C   THR B 318      43.759 -13.463  39.092  0.00  0.00           C  
ATOM   2222  O   THR B 318      43.739 -12.239  39.049  0.00  0.00           O  
ATOM   2223  N   SER B 319      44.825 -14.134  39.437  0.00  0.00           N  
ATOM   2224  CA  SER B 319      45.927 -13.530  40.285  0.00  0.00           C  
ATOM   2225  CB  SER B 319      46.986 -14.669  40.565  0.00  0.00           C  
ATOM   2226  OG  SER B 319      46.587 -15.787  41.210  0.00  0.00           O  
ATOM   2227  C   SER B 319      46.669 -12.474  39.467  0.00  0.00           C  
ATOM   2228  O   SER B 319      46.764 -12.569  38.241  0.00  0.00           O  
ATOM   2229  N   GLU B 320      47.228 -11.461  40.174  0.00  0.00           N  
ATOM   2230  CA  GLU B 320      47.974 -10.340  39.640  0.00  0.00           C  
ATOM   2231  CB  GLU B 320      47.848  -9.141  40.653  0.00  0.00           C  
ATOM   2232  CG  GLU B 320      46.392  -8.575  40.779  0.00  0.00           C  
ATOM   2233  CD  GLU B 320      46.256  -7.349  41.660  0.00  0.00           C  
ATOM   2234  OE1 GLU B 320      45.757  -7.458  42.765  0.00  0.00           O  
ATOM   2235  OE2 GLU B 320      46.413  -6.220  41.186  0.00  0.00           O  
ATOM   2236  C   GLU B 320      49.429 -10.684  39.252  0.00  0.00           C  
ATOM   2237  O   GLU B 320      50.121  -9.805  38.780  0.00  0.00           O  
ATOM   2238  N   ASP B 321      49.864 -11.958  39.483  0.00  0.00           N  
ATOM   2239  CA  ASP B 321      51.167 -12.476  39.108  0.00  0.00           C  
ATOM   2240  CB  ASP B 321      51.189 -13.067  37.642  0.00  0.00           C  
ATOM   2241  CG  ASP B 321      50.087 -14.043  37.382  0.00  0.00           C  
ATOM   2242  OD1 ASP B 321      49.821 -14.995  38.150  0.00  0.00           O  
ATOM   2243  OD2 ASP B 321      49.441 -13.955  36.304  0.00  0.00           O  
ATOM   2244  C   ASP B 321      52.377 -11.501  39.395  0.00  0.00           C  
ATOM   2245  O   ASP B 321      53.077 -11.061  38.462  0.00  0.00           O  
ATOM   2246  N   ILE B 322      52.649 -11.070  40.705  0.00  0.00           N  
ATOM   2247  CA  ILE B 322      51.929 -11.590  41.908  0.00  0.00           C  
ATOM   2248  CB  ILE B 322      52.686 -12.678  42.843  0.00  0.00           C  
ATOM   2249  CG2 ILE B 322      51.923 -12.879  44.151  0.00  0.00           C  
ATOM   2250  CG1 ILE B 322      53.012 -13.944  42.084  0.00  0.00           C  
ATOM   2251  CD1 ILE B 322      54.166 -14.818  42.787  0.00  0.00           C  
ATOM   2252  C   ILE B 322      51.538 -10.396  42.784  0.00  0.00           C  
ATOM   2253  O   ILE B 322      50.349 -10.279  43.167  0.00  0.00           O  
ATOM   2254  N   GLN B 323      52.531  -9.590  43.086  0.00  0.00           N  
ATOM   2255  CA  GLN B 323      52.379  -8.432  44.056  0.00  0.00           C  
ATOM   2256  CB  GLN B 323      52.586  -8.839  45.521  0.00  0.00           C  
ATOM   2257  CG  GLN B 323      51.303  -9.232  46.275  0.00  0.00           C  
ATOM   2258  CD  GLN B 323      51.345  -8.562  47.624  0.00  0.00           C  
ATOM   2259  OE1 GLN B 323      50.938  -7.400  47.794  0.00  0.00           O  
ATOM   2260  NE2 GLN B 323      51.867  -9.258  48.647  0.00  0.00           N  
ATOM   2261  C   GLN B 323      53.358  -7.302  43.827  0.00  0.00           C  
ATOM   2262  O   GLN B 323      54.554  -7.551  43.599  0.00  0.00           O  
ATOM   2263  N   GLY B 324      52.912  -6.030  43.954  0.00  0.00           N  
ATOM   2264  CA  GLY B 324      53.646  -4.801  43.822  0.00  0.00           C  
ATOM   2265  C   GLY B 324      54.598  -4.311  44.960  0.00  0.00           C  
ATOM   2266  O   GLY B 324      54.605  -4.751  46.142  0.00  0.00           O  
ATOM   2267  N   GLY B 325      55.413  -3.334  44.568  0.00  0.00           N  
ATOM   2268  CA  GLY B 325      56.463  -2.646  45.354  0.00  0.00           C  
ATOM   2269  C   GLY B 325      57.532  -2.024  44.500  0.00  0.00           C  
ATOM   2270  O   GLY B 325      57.441  -1.947  43.276  0.00  0.00           O  
ATOM   2271  N   TYR B 326      58.532  -1.437  45.205  0.00  0.00           N  
ATOM   2272  CA  TYR B 326      59.802  -1.054  44.586  0.00  0.00           C  
ATOM   2273  CB  TYR B 326      60.292   0.372  45.082  0.00  0.00           C  
ATOM   2274  CG  TYR B 326      59.289   1.477  44.826  0.00  0.00           C  
ATOM   2275  CD1 TYR B 326      58.872   1.751  43.446  0.00  0.00           C  
ATOM   2276  CE1 TYR B 326      57.756   2.652  43.240  0.00  0.00           C  
ATOM   2277  CZ  TYR B 326      57.219   3.336  44.362  0.00  0.00           C  
ATOM   2278  OH  TYR B 326      56.333   4.359  44.277  0.00  0.00           O  
ATOM   2279  CE2 TYR B 326      57.516   2.939  45.629  0.00  0.00           C  
ATOM   2280  CD2 TYR B 326      58.604   2.053  45.895  0.00  0.00           C  
ATOM   2281  C   TYR B 326      60.948  -1.996  44.856  0.00  0.00           C  
ATOM   2282  O   TYR B 326      60.758  -2.867  45.687  0.00  0.00           O  
ATOM   2283  N   SER B 327      62.077  -1.855  44.144  0.00  0.00           N  
ATOM   2284  CA  SER B 327      63.255  -2.719  44.267  0.00  0.00           C  
ATOM   2285  CB  SER B 327      63.439  -3.740  43.124  0.00  0.00           C  
ATOM   2286  OG  SER B 327      64.360  -4.885  43.425  0.00  0.00           O  
ATOM   2287  C   SER B 327      64.447  -1.800  44.494  0.00  0.00           C  
ATOM   2288  O   SER B 327      64.291  -0.609  44.197  0.00  0.00           O  
ATOM   2289  N   ALA B 328      65.585  -2.359  44.929  0.00  0.00           N  
ATOM   2290  CA  ALA B 328      66.922  -1.715  45.009  0.00  0.00           C  
ATOM   2291  CB  ALA B 328      66.942  -1.035  46.370  0.00  0.00           C  
ATOM   2292  C   ALA B 328      67.995  -2.806  44.850  0.00  0.00           C  
ATOM   2293  O   ALA B 328      67.775  -4.024  45.139  0.00  0.00           O  
ATOM   2294  N   GLY B 329      69.237  -2.456  44.530  0.00  0.00           N  
ATOM   2295  CA  GLY B 329      69.858  -1.123  44.577  0.00  0.00           C  
ATOM   2296  C   GLY B 329      71.049  -1.105  45.609  0.00  0.00           C  
ATOM   2297  O   GLY B 329      71.712  -0.100  45.782  0.00  0.00           O  
ATOM   2298  N   ILE B 330      71.427  -2.249  46.219  0.00  0.00           N  
ATOM   2299  CA  ILE B 330      72.682  -2.349  46.994  0.00  0.00           C  
ATOM   2300  CB  ILE B 330      72.673  -3.732  47.779  0.00  0.00           C  
ATOM   2301  CG2 ILE B 330      73.866  -4.019  48.692  0.00  0.00           C  
ATOM   2302  CG1 ILE B 330      71.432  -3.693  48.633  0.00  0.00           C  
ATOM   2303  CD1 ILE B 330      70.996  -5.054  49.198  0.00  0.00           C  
ATOM   2304  C   ILE B 330      73.870  -2.320  46.015  0.00  0.00           C  
ATOM   2305  O   ILE B 330      73.876  -3.039  45.008  0.00  0.00           O  
ATOM   2306  N   VAL B 331      74.910  -1.469  46.403  0.00  0.00           N  
ATOM   2307  CA  VAL B 331      76.270  -1.431  45.846  0.00  0.00           C  
ATOM   2308  CB  VAL B 331      76.817  -0.008  45.791  0.00  0.00           C  
ATOM   2309  CG1 VAL B 331      75.928   0.714  44.762  0.00  0.00           C  
ATOM   2310  CG2 VAL B 331      76.907   0.790  47.103  0.00  0.00           C  
ATOM   2311  C   VAL B 331      77.207  -2.227  46.703  0.00  0.00           C  
ATOM   2312  O   VAL B 331      77.086  -2.420  47.884  0.00  0.00           O  
ATOM   2313  N   GLY B 332      78.337  -2.827  46.246  0.00  0.00           N  
ATOM   2314  CA  GLY B 332      78.911  -2.753  44.912  0.00  0.00           C  
ATOM   2315  C   GLY B 332      79.923  -3.777  44.596  0.00  0.00           C  
ATOM   2316  O   GLY B 332      79.835  -4.872  45.246  0.00  0.00           O  
ATOM   2317  N   ASP B 333      80.874  -3.559  43.665  0.00  0.00           N  
ATOM   2318  CA  ASP B 333      81.988  -4.564  43.503  0.00  0.00           C  
ATOM   2319  CB  ASP B 333      81.526  -5.622  42.432  0.00  0.00           C  
ATOM   2320  CG  ASP B 333      82.531  -6.711  41.978  0.00  0.00           C  
ATOM   2321  OD1 ASP B 333      83.629  -6.845  42.557  0.00  0.00           O  
ATOM   2322  OD2 ASP B 333      82.169  -7.461  40.988  0.00  0.00           O  
ATOM   2323  C   ASP B 333      83.335  -3.883  43.130  0.00  0.00           C  
ATOM   2324  O   ASP B 333      83.385  -2.827  42.438  0.00  0.00           O  
ATOM   2325  N   GLY B 334      84.527  -4.427  43.437  0.00  0.00           N  
ATOM   2326  CA  GLY B 334      85.850  -3.709  43.137  0.00  0.00           C  
ATOM   2327  C   GLY B 334      86.611  -4.232  41.885  0.00  0.00           C  
ATOM   2328  O   GLY B 334      86.423  -5.387  41.350  0.00  0.00           O  
ATOM   2329  N   SER B 335      87.570  -3.391  41.395  0.00  0.00           N  
ATOM   2330  CA  SER B 335      88.545  -3.643  40.292  0.00  0.00           C  
ATOM   2331  CB  SER B 335      88.670  -2.462  39.337  0.00  0.00           C  
ATOM   2332  OG  SER B 335      87.445  -1.981  38.725  0.00  0.00           O  
ATOM   2333  C   SER B 335      89.897  -4.189  40.790  0.00  0.00           C  
ATOM   2334  O   SER B 335      90.486  -3.667  41.746  0.00  0.00           O  
ATOM   2335  N   ASP B 336      90.373  -5.236  40.073  0.00  0.00           N  
ATOM   2336  CA  ASP B 336      91.707  -5.903  40.320  0.00  0.00           C  
ATOM   2337  CB  ASP B 336      91.559  -7.349  39.891  0.00  0.00           C  
ATOM   2338  CG  ASP B 336      92.597  -8.304  40.439  0.00  0.00           C  
ATOM   2339  OD1 ASP B 336      93.090  -8.114  41.568  0.00  0.00           O  
ATOM   2340  OD2 ASP B 336      92.720  -9.367  39.802  0.00  0.00           O  
ATOM   2341  C   ASP B 336      93.010  -5.217  39.804  0.00  0.00           C  
ATOM   2342  O   ASP B 336      93.821  -5.798  39.093  0.00  0.00           O  
ATOM   2343  N   ALA B 337      93.091  -3.918  40.240  0.00  0.00           N  
ATOM   2344  CA  ALA B 337      94.075  -2.920  39.839  0.00  0.00           C  
ATOM   2345  CB  ALA B 337      93.514  -1.461  40.190  0.00  0.00           C  
ATOM   2346  C   ALA B 337      95.593  -3.138  40.279  0.00  0.00           C  
ATOM   2347  O   ALA B 337      96.538  -2.637  39.645  0.00  0.00           O  
ATOM   2348  N   LEU B 338      95.794  -4.037  41.258  0.00  0.00           N  
ATOM   2349  CA  LEU B 338      97.142  -4.523  41.682  0.00  0.00           C  
ATOM   2350  CB  LEU B 338      97.086  -5.147  43.148  0.00  0.00           C  
ATOM   2351  CG  LEU B 338      96.950  -4.071  44.260  0.00  0.00           C  
ATOM   2352  CD1 LEU B 338      97.138  -4.757  45.682  0.00  0.00           C  
ATOM   2353  CD2 LEU B 338      98.100  -2.989  44.144  0.00  0.00           C  
ATOM   2354  C   LEU B 338      97.733  -5.504  40.674  0.00  0.00           C  
ATOM   2355  O   LEU B 338      97.099  -6.547  40.414  0.00  0.00           O  
ATOM   2356  N   GLY B 339      98.886  -5.144  40.064  0.00  0.00           N  
ATOM   2357  CA  GLY B 339      99.573  -6.028  39.167  0.00  0.00           C  
ATOM   2358  C   GLY B 339      99.145  -5.985  37.676  0.00  0.00           C  
ATOM   2359  O   GLY B 339      99.006  -7.027  37.045  0.00  0.00           O  
ATOM   2360  N   SER B 340      98.924  -4.744  37.096  0.00  0.00           N  
ATOM   2361  CA  SER B 340      98.493  -4.553  35.681  0.00  0.00           C  
ATOM   2362  CB  SER B 340      98.198  -3.119  35.221  0.00  0.00           C  
ATOM   2363  OG  SER B 340      99.394  -2.369  35.428  0.00  0.00           O  
ATOM   2364  C   SER B 340      99.576  -5.265  34.741  0.00  0.00           C  
ATOM   2365  O   SER B 340     100.816  -5.161  34.971  0.00  0.00           O  
ATOM   2366  N   SER B 341      99.113  -5.933  33.668  0.00  0.00           N  
ATOM   2367  CA  SER B 341      99.868  -6.859  32.711  0.00  0.00           C  
ATOM   2368  CB  SER B 341      98.984  -7.953  32.231  0.00  0.00           C  
ATOM   2369  OG  SER B 341      97.833  -7.438  31.565  0.00  0.00           O  
ATOM   2370  C   SER B 341     100.564  -6.053  31.600  0.00  0.00           C  
ATOM   2371  O   SER B 341     101.313  -6.665  30.782  0.00  0.00           O  
ATOM   2372  N   ILE B 342     100.463  -4.700  31.619  0.00  0.00           N  
ATOM   2373  CA  ILE B 342     101.006  -3.695  30.642  0.00  0.00           C  
ATOM   2374  CB  ILE B 342     100.785  -2.229  31.123  0.00  0.00           C  
ATOM   2375  CG2 ILE B 342     101.232  -1.271  30.018  0.00  0.00           C  
ATOM   2376  CG1 ILE B 342      99.341  -1.956  31.466  0.00  0.00           C  
ATOM   2377  CD1 ILE B 342      99.046  -0.631  32.261  0.00  0.00           C  
ATOM   2378  C   ILE B 342     102.439  -3.899  30.136  0.00  0.00           C  
ATOM   2379  O   ILE B 342     102.550  -3.894  28.930  0.00  0.00           O  
ATOM   2380  N   GLU B 343     103.420  -4.307  30.954  0.00  0.00           N  
ATOM   2381  CA  GLU B 343     104.814  -4.677  30.515  0.00  0.00           C  
ATOM   2382  CB  GLU B 343     105.757  -5.088  31.724  0.00  0.00           C  
ATOM   2383  CG  GLU B 343     106.435  -3.915  32.325  0.00  0.00           C  
ATOM   2384  CD  GLU B 343     107.186  -4.183  33.662  0.00  0.00           C  
ATOM   2385  OE1 GLU B 343     106.657  -3.930  34.796  0.00  0.00           O  
ATOM   2386  OE2 GLU B 343     108.394  -4.656  33.537  0.00  0.00           O  
ATOM   2387  C   GLU B 343     104.769  -5.864  29.538  0.00  0.00           C  
ATOM   2388  O   GLU B 343     105.607  -5.753  28.624  0.00  0.00           O  
ATOM   2389  N   ASN B 344     103.829  -6.807  29.513  0.00  0.00           N  
ATOM   2390  CA  ASN B 344     103.633  -7.712  28.353  0.00  0.00           C  
ATOM   2391  CB  ASN B 344     103.144  -9.004  28.941  0.00  0.00           C  
ATOM   2392  CG  ASN B 344     103.906  -9.483  30.114  0.00  0.00           C  
ATOM   2393  OD1 ASN B 344     105.090  -9.730  30.141  0.00  0.00           O  
ATOM   2394  ND2 ASN B 344     103.193  -9.480  31.180  0.00  0.00           N  
ATOM   2395  C   ASN B 344     102.709  -7.170  27.239  0.00  0.00           C  
ATOM   2396  O   ASN B 344     102.715  -7.759  26.154  0.00  0.00           O  
ATOM   2397  N   ALA B 345     101.767  -6.291  27.528  0.00  0.00           N  
ATOM   2398  CA  ALA B 345     100.672  -6.019  26.562  0.00  0.00           C  
ATOM   2399  CB  ALA B 345      99.575  -5.257  27.304  0.00  0.00           C  
ATOM   2400  C   ALA B 345     101.037  -5.197  25.327  0.00  0.00           C  
ATOM   2401  O   ALA B 345     100.597  -5.678  24.303  0.00  0.00           O  
ATOM   2402  N   GLN B 346     101.920  -4.178  25.365  0.00  0.00           N  
ATOM   2403  CA  GLN B 346     102.547  -3.328  24.283  0.00  0.00           C  
ATOM   2404  CB  GLN B 346     103.352  -2.299  24.979  0.00  0.00           C  
ATOM   2405  CG  GLN B 346     102.449  -1.486  25.914  0.00  0.00           C  
ATOM   2406  CD  GLN B 346     103.183  -0.163  26.255  0.00  0.00           C  
ATOM   2407  OE1 GLN B 346     104.420   0.076  26.255  0.00  0.00           O  
ATOM   2408  NE2 GLN B 346     102.421   0.882  26.626  0.00  0.00           N  
ATOM   2409  C   GLN B 346     103.209  -4.133  23.090  0.00  0.00           C  
ATOM   2410  O   GLN B 346     103.020  -3.832  21.893  0.00  0.00           O  
ATOM   2411  N   LYS B 347     103.861  -5.239  23.423  0.00  0.00           N  
ATOM   2412  CA  LYS B 347     104.438  -6.225  22.500  0.00  0.00           C  
ATOM   2413  CB  LYS B 347     105.321  -7.234  23.295  0.00  0.00           C  
ATOM   2414  CG  LYS B 347     106.452  -6.652  24.168  0.00  0.00           C  
ATOM   2415  CD  LYS B 347     107.345  -7.615  24.934  0.00  0.00           C  
ATOM   2416  CE  LYS B 347     108.449  -6.841  25.561  0.00  0.00           C  
ATOM   2417  NZ  LYS B 347     109.532  -7.780  26.072  0.00  0.00           N1+
ATOM   2418  C   LYS B 347     103.362  -6.975  21.693  0.00  0.00           C  
ATOM   2419  O   LYS B 347     103.621  -7.252  20.521  0.00  0.00           O  
ATOM   2420  N   VAL B 348     102.137  -7.252  22.251  0.00  0.00           N  
ATOM   2421  CA  VAL B 348     101.029  -8.044  21.666  0.00  0.00           C  
ATOM   2422  CB  VAL B 348     100.394  -8.968  22.741  0.00  0.00           C  
ATOM   2423  CG1 VAL B 348      99.230  -9.896  22.186  0.00  0.00           C  
ATOM   2424  CG2 VAL B 348     101.506  -9.811  23.491  0.00  0.00           C  
ATOM   2425  C   VAL B 348      99.979  -7.194  20.924  0.00  0.00           C  
ATOM   2426  O   VAL B 348      99.572  -7.705  19.894  0.00  0.00           O  
ATOM   2427  N   ALA B 349      99.744  -5.909  21.312  0.00  0.00           N  
ATOM   2428  CA  ALA B 349      98.993  -5.085  20.400  0.00  0.00           C  
ATOM   2429  CB  ALA B 349      98.422  -3.948  21.257  0.00  0.00           C  
ATOM   2430  C   ALA B 349      99.755  -4.678  19.048  0.00  0.00           C  
ATOM   2431  O   ALA B 349      99.131  -4.617  18.025  0.00  0.00           O  
ATOM   2432  N   ARG B 350     101.134  -4.720  19.103  0.00  0.00           N  
ATOM   2433  CA  ARG B 350     101.945  -4.648  17.852  0.00  0.00           C  
ATOM   2434  CB  ARG B 350     103.360  -4.279  18.255  0.00  0.00           C  
ATOM   2435  CG  ARG B 350     103.417  -2.821  18.727  0.00  0.00           C  
ATOM   2436  CD  ARG B 350     104.936  -2.488  18.954  0.00  0.00           C  
ATOM   2437  NE  ARG B 350     105.108  -1.037  19.170  0.00  0.00           N  
ATOM   2438  CZ  ARG B 350     105.533  -0.027  18.421  0.00  0.00           C  
ATOM   2439  NH1 ARG B 350     105.776  -0.191  17.161  0.00  0.00           N  
ATOM   2440  NH2 ARG B 350     105.684   1.180  18.863  0.00  0.00           N  
ATOM   2441  C   ARG B 350     101.960  -5.933  16.949  0.00  0.00           C  
ATOM   2442  O   ARG B 350     102.163  -5.718  15.780  0.00  0.00           O  
ATOM   2443  N   ALA B 351     101.627  -7.123  17.452  0.00  0.00           N  
ATOM   2444  CA  ALA B 351     101.195  -8.236  16.554  0.00  0.00           C  
ATOM   2445  CB  ALA B 351     101.546  -9.603  17.215  0.00  0.00           C  
ATOM   2446  C   ALA B 351      99.740  -8.150  16.109  0.00  0.00           C  
ATOM   2447  O   ALA B 351      99.376  -8.263  14.953  0.00  0.00           O  
ATOM   2448  N   ALA B 352      98.831  -7.820  17.028  0.00  0.00           N  
ATOM   2449  CA  ALA B 352      97.339  -7.830  16.794  0.00  0.00           C  
ATOM   2450  CB  ALA B 352      96.574  -7.453  18.035  0.00  0.00           C  
ATOM   2451  C   ALA B 352      96.898  -6.873  15.569  0.00  0.00           C  
ATOM   2452  O   ALA B 352      95.949  -7.135  14.776  0.00  0.00           O  
ATOM   2453  N   GLU B 353      97.534  -5.793  15.453  0.00  0.00           N  
ATOM   2454  CA  GLU B 353      97.417  -4.852  14.339  0.00  0.00           C  
ATOM   2455  CB  GLU B 353      98.155  -3.498  14.561  0.00  0.00           C  
ATOM   2456  CG  GLU B 353      98.294  -2.669  13.251  0.00  0.00           C  
ATOM   2457  CD  GLU B 353      96.963  -2.070  12.722  0.00  0.00           C  
ATOM   2458  OE1 GLU B 353      96.980  -1.458  11.606  0.00  0.00           O  
ATOM   2459  OE2 GLU B 353      95.989  -2.032  13.546  0.00  0.00           O  
ATOM   2460  C   GLU B 353      97.800  -5.610  13.045  0.00  0.00           C  
ATOM   2461  O   GLU B 353      97.049  -5.418  12.034  0.00  0.00           O  
ATOM   2462  N   ASN B 354      98.914  -6.292  12.919  0.00  0.00           N  
ATOM   2463  CA  ASN B 354      99.206  -7.129  11.744  0.00  0.00           C  
ATOM   2464  CB  ASN B 354     100.642  -7.663  11.927  0.00  0.00           C  
ATOM   2465  CG  ASN B 354     101.157  -8.619  10.894  0.00  0.00           C  
ATOM   2466  OD1 ASN B 354     100.772  -8.689   9.755  0.00  0.00           O  
ATOM   2467  ND2 ASN B 354     102.126  -9.449  11.260  0.00  0.00           N  
ATOM   2468  C   ASN B 354      98.133  -8.251  11.467  0.00  0.00           C  
ATOM   2469  O   ASN B 354      97.629  -8.369  10.363  0.00  0.00           O  
ATOM   2470  N   VAL B 355      97.772  -9.097  12.503  0.00  0.00           N  
ATOM   2471  CA  VAL B 355      96.774 -10.203  12.379  0.00  0.00           C  
ATOM   2472  CB  VAL B 355      96.601 -11.073  13.634  0.00  0.00           C  
ATOM   2473  CG1 VAL B 355      95.531 -12.102  13.401  0.00  0.00           C  
ATOM   2474  CG2 VAL B 355      97.918 -11.790  14.023  0.00  0.00           C  
ATOM   2475  C   VAL B 355      95.508  -9.616  11.774  0.00  0.00           C  
ATOM   2476  O   VAL B 355      95.080 -10.128  10.749  0.00  0.00           O  
ATOM   2477  N   GLY B 356      94.856  -8.551  12.386  0.00  0.00           N  
ATOM   2478  CA  GLY B 356      93.569  -7.983  12.049  0.00  0.00           C  
ATOM   2479  C   GLY B 356      93.561  -7.251  10.742  0.00  0.00           C  
ATOM   2480  O   GLY B 356      92.509  -7.081  10.183  0.00  0.00           O  
ATOM   2481  N   LEU B 357      94.713  -6.915  10.111  0.00  0.00           N  
ATOM   2482  CA  LEU B 357      94.937  -6.532   8.706  0.00  0.00           C  
ATOM   2483  CB  LEU B 357      96.357  -5.887   8.543  0.00  0.00           C  
ATOM   2484  CG  LEU B 357      96.342  -4.358   8.734  0.00  0.00           C  
ATOM   2485  CD1 LEU B 357      97.775  -3.785   8.745  0.00  0.00           C  
ATOM   2486  CD2 LEU B 357      95.738  -3.577   7.575  0.00  0.00           C  
ATOM   2487  C   LEU B 357      94.776  -7.776   7.668  0.00  0.00           C  
ATOM   2488  O   LEU B 357      94.346  -7.561   6.546  0.00  0.00           O  
ATOM   2489  N   ASN B 358      95.076  -9.009   8.039  0.00  0.00           N  
ATOM   2490  CA  ASN B 358      94.815 -10.165   7.225  0.00  0.00           C  
ATOM   2491  CB  ASN B 358      95.869 -11.298   7.390  0.00  0.00           C  
ATOM   2492  CG  ASN B 358      97.266 -10.841   6.904  0.00  0.00           C  
ATOM   2493  OD1 ASN B 358      97.424  -9.854   6.232  0.00  0.00           O  
ATOM   2494  ND2 ASN B 358      98.291 -11.361   7.489  0.00  0.00           N  
ATOM   2495  C   ASN B 358      93.381 -10.723   7.537  0.00  0.00           C  
ATOM   2496  O   ASN B 358      92.858 -11.392   6.683  0.00  0.00           O  
ATOM   2497  N   LEU B 359      92.727 -10.445   8.707  0.00  0.00           N  
ATOM   2498  CA  LEU B 359      91.380 -10.969   9.054  0.00  0.00           C  
ATOM   2499  CB  LEU B 359      90.996 -10.665  10.519  0.00  0.00           C  
ATOM   2500  CG  LEU B 359      91.668 -11.380  11.709  0.00  0.00           C  
ATOM   2501  CD1 LEU B 359      91.114 -10.854  13.018  0.00  0.00           C  
ATOM   2502  CD2 LEU B 359      91.455 -12.918  11.702  0.00  0.00           C  
ATOM   2503  C   LEU B 359      90.291 -10.479   8.067  0.00  0.00           C  
ATOM   2504  O   LEU B 359      89.389 -11.272   7.785  0.00  0.00           O  
ATOM   2505  N   GLU B 360      90.388  -9.253   7.578  0.00  0.00           N  
ATOM   2506  CA  GLU B 360      89.444  -8.845   6.521  0.00  0.00           C  
ATOM   2507  CB  GLU B 360      89.970  -7.457   6.005  0.00  0.00           C  
ATOM   2508  CG  GLU B 360      89.796  -6.351   7.031  0.00  0.00           C  
ATOM   2509  CD  GLU B 360      88.392  -5.816   7.164  0.00  0.00           C  
ATOM   2510  OE1 GLU B 360      87.832  -5.213   6.148  0.00  0.00           O  
ATOM   2511  OE2 GLU B 360      87.814  -6.014   8.263  0.00  0.00           O  
ATOM   2512  C   GLU B 360      89.391  -9.730   5.299  0.00  0.00           C  
ATOM   2513  O   GLU B 360      88.316  -9.700   4.592  0.00  0.00           O  
ATOM   2514  N   LEU B 361      90.383 -10.546   4.953  0.00  0.00           N  
ATOM   2515  CA  LEU B 361      90.308 -11.670   3.950  0.00  0.00           C  
ATOM   2516  CB  LEU B 361      91.579 -11.728   3.008  0.00  0.00           C  
ATOM   2517  CG  LEU B 361      91.939 -10.331   2.481  0.00  0.00           C  
ATOM   2518  CD1 LEU B 361      92.969 -10.556   1.356  0.00  0.00           C  
ATOM   2519  CD2 LEU B 361      90.758  -9.615   1.761  0.00  0.00           C  
ATOM   2520  C   LEU B 361      90.062 -13.047   4.567  0.00  0.00           C  
ATOM   2521  O   LEU B 361      89.050 -13.639   4.273  0.00  0.00           O  
ATOM   2522  N   GLY B 362      90.937 -13.582   5.456  0.00  0.00           N  
ATOM   2523  CA  GLY B 362      90.851 -14.904   6.064  0.00  0.00           C  
ATOM   2524  C   GLY B 362      89.492 -15.173   6.707  0.00  0.00           C  
ATOM   2525  O   GLY B 362      88.798 -16.079   6.339  0.00  0.00           O  
ATOM   2526  N   ALA B 363      89.263 -14.378   7.752  0.00  0.00           N  
ATOM   2527  CA  ALA B 363      87.909 -14.390   8.465  0.00  0.00           C  
ATOM   2528  CB  ALA B 363      88.002 -13.513   9.756  0.00  0.00           C  
ATOM   2529  C   ALA B 363      86.747 -13.919   7.548  0.00  0.00           C  
ATOM   2530  O   ALA B 363      85.650 -14.392   7.660  0.00  0.00           O  
ATOM   2531  N   GLY B 364      87.019 -13.037   6.579  0.00  0.00           N  
ATOM   2532  CA  GLY B 364      86.094 -12.610   5.593  0.00  0.00           C  
ATOM   2533  C   GLY B 364      85.591 -13.805   4.775  0.00  0.00           C  
ATOM   2534  O   GLY B 364      84.429 -13.972   4.418  0.00  0.00           O  
ATOM   2535  N   ALA B 365      86.428 -14.803   4.462  0.00  0.00           N  
ATOM   2536  CA  ALA B 365      86.019 -16.026   3.714  0.00  0.00           C  
ATOM   2537  CB  ALA B 365      87.331 -16.741   3.353  0.00  0.00           C  
ATOM   2538  C   ALA B 365      85.064 -16.952   4.584  0.00  0.00           C  
ATOM   2539  O   ALA B 365      83.983 -17.337   4.116  0.00  0.00           O  
ATOM   2540  N   ARG B 366      85.453 -17.098   5.822  0.00  0.00           N  
ATOM   2541  CA  ARG B 366      84.549 -17.794   6.845  0.00  0.00           C  
ATOM   2542  CB  ARG B 366      85.429 -17.904   8.160  0.00  0.00           C  
ATOM   2543  CG  ARG B 366      86.667 -18.888   8.109  0.00  0.00           C  
ATOM   2544  CD  ARG B 366      87.362 -18.999   9.398  0.00  0.00           C  
ATOM   2545  NE  ARG B 366      88.650 -19.790   9.216  0.00  0.00           N  
ATOM   2546  CZ  ARG B 366      89.142 -20.793   9.914  0.00  0.00           C  
ATOM   2547  NH1 ARG B 366      88.536 -21.446  10.873  0.00  0.00           N  
ATOM   2548  NH2 ARG B 366      90.221 -21.334   9.518  0.00  0.00           N  
ATOM   2549  C   ARG B 366      83.290 -16.969   7.120  0.00  0.00           C  
ATOM   2550  O   ARG B 366      82.232 -17.628   7.216  0.00  0.00           O  
ATOM   2551  N   ALA B 367      83.301 -15.676   7.156  0.00  0.00           N  
ATOM   2552  CA  ALA B 367      82.106 -14.891   7.487  0.00  0.00           C  
ATOM   2553  CB  ALA B 367      82.428 -13.480   7.864  0.00  0.00           C  
ATOM   2554  C   ALA B 367      81.016 -15.042   6.318  0.00  0.00           C  
ATOM   2555  O   ALA B 367      79.920 -15.519   6.624  0.00  0.00           O  
ATOM   2556  N   ALA B 368      81.400 -14.897   5.050  0.00  0.00           N  
ATOM   2557  CA  ALA B 368      80.617 -15.273   3.816  0.00  0.00           C  
ATOM   2558  CB  ALA B 368      81.504 -14.981   2.618  0.00  0.00           C  
ATOM   2559  C   ALA B 368      80.186 -16.717   3.766  0.00  0.00           C  
ATOM   2560  O   ALA B 368      79.082 -16.984   3.382  0.00  0.00           O  
ATOM   2561  N   SER B 369      80.975 -17.699   4.269  0.00  0.00           N  
ATOM   2562  CA  SER B 369      80.512 -19.063   4.422  0.00  0.00           C  
ATOM   2563  CB  SER B 369      81.691 -19.921   4.711  0.00  0.00           C  
ATOM   2564  OG  SER B 369      81.314 -21.310   4.639  0.00  0.00           O  
ATOM   2565  C   SER B 369      79.275 -19.173   5.371  0.00  0.00           C  
ATOM   2566  O   SER B 369      78.215 -19.737   5.073  0.00  0.00           O  
ATOM   2567  N   VAL B 370      79.419 -18.622   6.578  0.00  0.00           N  
ATOM   2568  CA  VAL B 370      78.319 -18.461   7.539  0.00  0.00           C  
ATOM   2569  CB  VAL B 370      78.741 -18.050   8.964  0.00  0.00           C  
ATOM   2570  CG1 VAL B 370      77.501 -18.273   9.866  0.00  0.00           C  
ATOM   2571  CG2 VAL B 370      79.797 -18.904   9.582  0.00  0.00           C  
ATOM   2572  C   VAL B 370      77.107 -17.744   6.902  0.00  0.00           C  
ATOM   2573  O   VAL B 370      76.000 -18.190   7.124  0.00  0.00           O  
ATOM   2574  N   ALA B 371      77.292 -16.652   6.170  0.00  0.00           N  
ATOM   2575  CA  ALA B 371      76.174 -15.788   5.836  0.00  0.00           C  
ATOM   2576  CB  ALA B 371      76.761 -14.431   5.372  0.00  0.00           C  
ATOM   2577  C   ALA B 371      75.477 -16.468   4.642  0.00  0.00           C  
ATOM   2578  O   ALA B 371      74.248 -16.380   4.565  0.00  0.00           O  
ATOM   2579  N   ALA B 372      76.146 -17.189   3.736  0.00  0.00           N  
ATOM   2580  CA  ALA B 372      75.532 -18.035   2.701  0.00  0.00           C  
ATOM   2581  CB  ALA B 372      76.588 -18.435   1.659  0.00  0.00           C  
ATOM   2582  C   ALA B 372      74.629 -19.180   3.313  0.00  0.00           C  
ATOM   2583  O   ALA B 372      73.533 -19.375   2.923  0.00  0.00           O  
ATOM   2584  N   ALA B 373      75.169 -19.871   4.353  0.00  0.00           N  
ATOM   2585  CA  ALA B 373      74.510 -20.946   5.039  0.00  0.00           C  
ATOM   2586  CB  ALA B 373      75.581 -21.615   5.937  0.00  0.00           C  
ATOM   2587  C   ALA B 373      73.217 -20.458   5.776  0.00  0.00           C  
ATOM   2588  O   ALA B 373      72.157 -21.034   5.576  0.00  0.00           O  
ATOM   2589  N   ALA B 374      73.358 -19.369   6.569  0.00  0.00           N  
ATOM   2590  CA  ALA B 374      72.245 -18.658   7.220  0.00  0.00           C  
ATOM   2591  CB  ALA B 374      72.777 -17.552   8.162  0.00  0.00           C  
ATOM   2592  C   ALA B 374      71.254 -18.044   6.217  0.00  0.00           C  
ATOM   2593  O   ALA B 374      70.086 -17.858   6.549  0.00  0.00           O  
ATOM   2594  N   GLN B 375      71.691 -17.714   4.996  0.00  0.00           N  
ATOM   2595  CA  GLN B 375      70.728 -17.198   4.011  0.00  0.00           C  
ATOM   2596  CB  GLN B 375      71.426 -16.194   3.037  0.00  0.00           C  
ATOM   2597  CG  GLN B 375      70.502 -15.742   1.861  0.00  0.00           C  
ATOM   2598  CD  GLN B 375      69.189 -15.181   2.324  0.00  0.00           C  
ATOM   2599  OE1 GLN B 375      69.083 -14.586   3.332  0.00  0.00           O  
ATOM   2600  NE2 GLN B 375      68.091 -15.337   1.613  0.00  0.00           N  
ATOM   2601  C   GLN B 375      70.020 -18.348   3.307  0.00  0.00           C  
ATOM   2602  O   GLN B 375      68.799 -18.332   3.274  0.00  0.00           O  
ATOM   2603  N   ALA B 376      70.649 -19.491   2.875  0.00  0.00           N  
ATOM   2604  CA  ALA B 376      69.921 -20.604   2.292  0.00  0.00           C  
ATOM   2605  CB  ALA B 376      70.997 -21.562   1.827  0.00  0.00           C  
ATOM   2606  C   ALA B 376      69.000 -21.325   3.238  0.00  0.00           C  
ATOM   2607  O   ALA B 376      68.020 -21.941   2.840  0.00  0.00           O  
ATOM   2608  N   LYS B 377      69.218 -21.287   4.605  0.00  0.00           N  
ATOM   2609  CA  LYS B 377      68.216 -21.882   5.552  0.00  0.00           C  
ATOM   2610  CB  LYS B 377      68.727 -22.005   6.974  0.00  0.00           C  
ATOM   2611  CG  LYS B 377      69.625 -23.303   7.106  0.00  0.00           C  
ATOM   2612  CD  LYS B 377      70.231 -23.458   8.489  0.00  0.00           C  
ATOM   2613  CE  LYS B 377      71.163 -24.689   8.367  0.00  0.00           C  
ATOM   2614  NZ  LYS B 377      72.067 -24.795   9.560  0.00  0.00           N1+
ATOM   2615  C   LYS B 377      66.857 -21.116   5.470  0.00  0.00           C  
ATOM   2616  O   LYS B 377      65.787 -21.685   5.438  0.00  0.00           O  
ATOM   2617  N   ASN B 378      66.918 -19.795   5.396  0.00  0.00           N  
ATOM   2618  CA  ASN B 378      65.720 -19.021   5.213  0.00  0.00           C  
ATOM   2619  CB  ASN B 378      66.111 -17.494   5.185  0.00  0.00           C  
ATOM   2620  CG  ASN B 378      66.276 -16.832   6.521  0.00  0.00           C  
ATOM   2621  OD1 ASN B 378      65.728 -17.278   7.530  0.00  0.00           O  
ATOM   2622  ND2 ASN B 378      67.101 -15.850   6.631  0.00  0.00           N  
ATOM   2623  C   ASN B 378      65.048 -19.507   3.923  0.00  0.00           C  
ATOM   2624  O   ASN B 378      63.859 -19.895   3.974  0.00  0.00           O  
ATOM   2625  N   THR B 379      65.717 -19.375   2.743  0.00  0.00           N  
ATOM   2626  CA  THR B 379      65.246 -19.909   1.444  0.00  0.00           C  
ATOM   2627  CB  THR B 379      66.387 -20.097   0.434  0.00  0.00           C  
ATOM   2628  CG2 THR B 379      66.128 -20.940  -0.832  0.00  0.00           C  
ATOM   2629  OG1 THR B 379      66.700 -18.774   0.064  0.00  0.00           O  
ATOM   2630  C   THR B 379      64.569 -21.287   1.458  0.00  0.00           C  
ATOM   2631  O   THR B 379      63.390 -21.477   1.062  0.00  0.00           O  
ATOM   2632  N   GLU B 380      65.205 -22.229   2.160  0.00  0.00           N  
ATOM   2633  CA  GLU B 380      64.878 -23.654   2.154  0.00  0.00           C  
ATOM   2634  CB  GLU B 380      65.942 -24.390   2.859  0.00  0.00           C  
ATOM   2635  CG  GLU B 380      65.601 -25.889   2.914  0.00  0.00           C  
ATOM   2636  CD  GLU B 380      66.857 -26.659   3.459  0.00  0.00           C  
ATOM   2637  OE1 GLU B 380      66.902 -26.939   4.704  0.00  0.00           O  
ATOM   2638  OE2 GLU B 380      67.888 -26.902   2.748  0.00  0.00           O  
ATOM   2639  C   GLU B 380      63.509 -23.965   2.771  0.00  0.00           C  
ATOM   2640  O   GLU B 380      62.689 -24.818   2.287  0.00  0.00           O  
ATOM   2641  N   ALA B 381      63.184 -23.223   3.841  0.00  0.00           N  
ATOM   2642  CA  ALA B 381      61.870 -23.175   4.549  0.00  0.00           C  
ATOM   2643  CB  ALA B 381      62.014 -22.723   5.963  0.00  0.00           C  
ATOM   2644  C   ALA B 381      60.825 -22.479   3.665  0.00  0.00           C  
ATOM   2645  O   ALA B 381      59.650 -22.903   3.468  0.00  0.00           O  
ATOM   2646  N   ALA B 382      61.194 -21.434   2.863  0.00  0.00           N  
ATOM   2647  CA  ALA B 382      60.201 -20.807   1.896  0.00  0.00           C  
ATOM   2648  CB  ALA B 382      60.879 -19.489   1.313  0.00  0.00           C  
ATOM   2649  C   ALA B 382      59.818 -21.715   0.715  0.00  0.00           C  
ATOM   2650  O   ALA B 382      58.625 -21.920   0.448  0.00  0.00           O  
ATOM   2651  N   GLU B 383      60.825 -22.328   0.054  0.00  0.00           N  
ATOM   2652  CA  GLU B 383      60.692 -23.335  -0.959  0.00  0.00           C  
ATOM   2653  CB  GLU B 383      62.057 -23.908  -1.476  0.00  0.00           C  
ATOM   2654  CG  GLU B 383      62.579 -22.899  -2.580  0.00  0.00           C  
ATOM   2655  CD  GLU B 383      61.828 -23.008  -3.870  0.00  0.00           C  
ATOM   2656  OE1 GLU B 383      60.774 -22.324  -3.957  0.00  0.00           O  
ATOM   2657  OE2 GLU B 383      62.168 -23.801  -4.804  0.00  0.00           O  
ATOM   2658  C   GLU B 383      59.936 -24.602  -0.533  0.00  0.00           C  
ATOM   2659  O   GLU B 383      59.091 -25.005  -1.338  0.00  0.00           O  
ATOM   2660  N   ALA B 384      60.140 -25.094   0.693  0.00  0.00           N  
ATOM   2661  CA  ALA B 384      59.450 -26.249   1.308  0.00  0.00           C  
ATOM   2662  CB  ALA B 384      60.072 -26.633   2.681  0.00  0.00           C  
ATOM   2663  C   ALA B 384      57.951 -25.848   1.490  0.00  0.00           C  
ATOM   2664  O   ALA B 384      57.108 -26.443   0.880  0.00  0.00           O  
ATOM   2665  N   GLY B 385      57.641 -24.693   2.156  0.00  0.00           N  
ATOM   2666  CA  GLY B 385      56.246 -24.159   2.303  0.00  0.00           C  
ATOM   2667  C   GLY B 385      55.595 -23.843   1.009  0.00  0.00           C  
ATOM   2668  O   GLY B 385      54.414 -24.049   0.846  0.00  0.00           O  
ATOM   2669  N   ALA B 386      56.341 -23.329   0.055  0.00  0.00           N  
ATOM   2670  CA  ALA B 386      55.914 -22.901  -1.236  0.00  0.00           C  
ATOM   2671  CB  ALA B 386      56.815 -21.912  -1.939  0.00  0.00           C  
ATOM   2672  C   ALA B 386      55.597 -24.148  -2.142  0.00  0.00           C  
ATOM   2673  O   ALA B 386      54.714 -24.092  -3.053  0.00  0.00           O  
ATOM   2674  N   ASN B 387      56.248 -25.403  -1.927  0.00  0.00           N  
ATOM   2675  CA  ASN B 387      55.935 -26.734  -2.462  0.00  0.00           C  
ATOM   2676  CB  ASN B 387      57.181 -27.663  -2.482  0.00  0.00           C  
ATOM   2677  CG  ASN B 387      58.302 -27.268  -3.429  0.00  0.00           C  
ATOM   2678  OD1 ASN B 387      58.185 -26.741  -4.495  0.00  0.00           O  
ATOM   2679  ND2 ASN B 387      59.540 -27.576  -3.051  0.00  0.00           N  
ATOM   2680  C   ASN B 387      54.720 -27.342  -1.803  0.00  0.00           C  
ATOM   2681  O   ASN B 387      53.769 -27.793  -2.482  0.00  0.00           O  
ATOM   2682  N   ALA B 388      54.607 -27.201  -0.523  0.00  0.00           N  
ATOM   2683  CA  ALA B 388      53.357 -27.564   0.269  0.00  0.00           C  
ATOM   2684  CB  ALA B 388      53.704 -27.658   1.786  0.00  0.00           C  
ATOM   2685  C   ALA B 388      52.102 -26.644   0.066  0.00  0.00           C  
ATOM   2686  O   ALA B 388      50.933 -27.157  -0.078  0.00  0.00           O  
ATOM   2687  N   ALA B 389      52.333 -25.341  -0.167  0.00  0.00           N  
ATOM   2688  CA  ALA B 389      51.361 -24.352  -0.438  0.00  0.00           C  
ATOM   2689  CB  ALA B 389      51.855 -22.880  -0.334  0.00  0.00           C  
ATOM   2690  C   ALA B 389      50.706 -24.551  -1.805  0.00  0.00           C  
ATOM   2691  O   ALA B 389      49.485 -24.565  -1.925  0.00  0.00           O  
ATOM   2692  N   LEU B 390      51.545 -24.938  -2.807  0.00  0.00           N  
ATOM   2693  CA  LEU B 390      51.136 -25.198  -4.233  0.00  0.00           C  
ATOM   2694  CB  LEU B 390      52.344 -25.082  -5.202  0.00  0.00           C  
ATOM   2695  CG  LEU B 390      51.996 -25.184  -6.668  0.00  0.00           C  
ATOM   2696  CD1 LEU B 390      51.069 -24.054  -7.169  0.00  0.00           C  
ATOM   2697  CD2 LEU B 390      53.259 -25.231  -7.504  0.00  0.00           C  
ATOM   2698  C   LEU B 390      50.294 -26.454  -4.419  0.00  0.00           C  
ATOM   2699  O   LEU B 390      49.349 -26.549  -5.191  0.00  0.00           O  
ATOM   2700  N   ALA B 391      50.678 -27.504  -3.662  0.00  0.00           N  
ATOM   2701  CA  ALA B 391      49.935 -28.746  -3.511  0.00  0.00           C  
ATOM   2702  CB  ALA B 391      50.893 -29.752  -2.866  0.00  0.00           C  
ATOM   2703  C   ALA B 391      48.611 -28.630  -2.741  0.00  0.00           C  
ATOM   2704  O   ALA B 391      47.547 -29.074  -3.250  0.00  0.00           O  
ATOM   2705  N   ALA B 392      48.492 -27.780  -1.661  0.00  0.00           N  
ATOM   2706  CA  ALA B 392      47.282 -27.474  -0.893  0.00  0.00           C  
ATOM   2707  CB  ALA B 392      47.594 -26.824   0.525  0.00  0.00           C  
ATOM   2708  C   ALA B 392      46.242 -26.668  -1.663  0.00  0.00           C  
ATOM   2709  O   ALA B 392      45.070 -26.892  -1.377  0.00  0.00           O  
ATOM   2710  N   ALA B 393      46.609 -25.790  -2.586  0.00  0.00           N  
ATOM   2711  CA  ALA B 393      45.701 -25.018  -3.397  0.00  0.00           C  
ATOM   2712  CB  ALA B 393      46.428 -23.893  -4.229  0.00  0.00           C  
ATOM   2713  C   ALA B 393      44.917 -25.932  -4.320  0.00  0.00           C  
ATOM   2714  O   ALA B 393      43.806 -25.646  -4.676  0.00  0.00           O  
ATOM   2715  N   ILE B 394      45.552 -27.025  -4.724  0.00  0.00           N  
ATOM   2716  CA  ILE B 394      44.876 -28.050  -5.583  0.00  0.00           C  
ATOM   2717  CB  ILE B 394      45.844 -29.136  -6.151  0.00  0.00           C  
ATOM   2718  CG2 ILE B 394      44.989 -30.168  -6.981  0.00  0.00           C  
ATOM   2719  CG1 ILE B 394      46.836 -28.488  -7.049  0.00  0.00           C  
ATOM   2720  CD1 ILE B 394      47.977 -29.368  -7.457  0.00  0.00           C  
ATOM   2721  C   ILE B 394      43.843 -28.847  -4.802  0.00  0.00           C  
ATOM   2722  O   ILE B 394      42.734 -29.069  -5.317  0.00  0.00           O  
ATOM   2723  N   ALA B 395      44.093 -29.166  -3.542  0.00  0.00           N  
ATOM   2724  CA  ALA B 395      43.168 -29.861  -2.695  0.00  0.00           C  
ATOM   2725  CB  ALA B 395      43.933 -30.499  -1.476  0.00  0.00           C  
ATOM   2726  C   ALA B 395      41.947 -29.017  -2.385  0.00  0.00           C  
ATOM   2727  O   ALA B 395      40.794 -29.474  -2.263  0.00  0.00           O  
ATOM   2728  N   LYS B 396      42.117 -27.631  -2.222  0.00  0.00           N  
ATOM   2729  CA  LYS B 396      40.982 -26.706  -2.057  0.00  0.00           C  
ATOM   2730  CB  LYS B 396      41.449 -25.586  -1.197  0.00  0.00           C  
ATOM   2731  CG  LYS B 396      41.989 -25.997   0.163  0.00  0.00           C  
ATOM   2732  CD  LYS B 396      40.893 -26.716   1.042  0.00  0.00           C  
ATOM   2733  CE  LYS B 396      41.350 -26.973   2.448  0.00  0.00           C  
ATOM   2734  NZ  LYS B 396      40.315 -27.677   3.226  0.00  0.00           N1+
ATOM   2735  C   LYS B 396      40.167 -26.397  -3.307  0.00  0.00           C  
ATOM   2736  O   LYS B 396      38.973 -26.335  -3.199  0.00  0.00           O  
ATOM   2737  N   ARG B 397      40.738 -26.291  -4.529  0.00  0.00           N  
ATOM   2738  CA  ARG B 397      40.084 -26.380  -5.883  0.00  0.00           C  
ATOM   2739  CB  ARG B 397      41.050 -26.013  -6.994  0.00  0.00           C  
ATOM   2740  CG  ARG B 397      41.136 -24.487  -7.080  0.00  0.00           C  
ATOM   2741  CD  ARG B 397      41.932 -23.932  -8.287  0.00  0.00           C  
ATOM   2742  NE  ARG B 397      41.880 -22.403  -8.351  0.00  0.00           N  
ATOM   2743  CZ  ARG B 397      42.642 -21.608  -9.111  0.00  0.00           C  
ATOM   2744  NH1 ARG B 397      43.538 -22.009  -9.979  0.00  0.00           N  
ATOM   2745  NH2 ARG B 397      42.405 -20.377  -9.126  0.00  0.00           N  
ATOM   2746  C   ARG B 397      39.193 -27.669  -6.043  0.00  0.00           C  
ATOM   2747  O   ARG B 397      38.013 -27.604  -6.323  0.00  0.00           O  
ATOM   2748  N   GLU B 398      39.741 -28.824  -5.725  0.00  0.00           N  
ATOM   2749  CA  GLU B 398      38.980 -30.058  -5.839  0.00  0.00           C  
ATOM   2750  CB  GLU B 398      39.804 -31.289  -5.428  0.00  0.00           C  
ATOM   2751  CG  GLU B 398      40.709 -31.807  -6.603  0.00  0.00           C  
ATOM   2752  CD  GLU B 398      41.333 -33.215  -6.188  0.00  0.00           C  
ATOM   2753  OE1 GLU B 398      41.333 -33.646  -4.964  0.00  0.00           O  
ATOM   2754  OE2 GLU B 398      41.729 -34.002  -7.089  0.00  0.00           O  
ATOM   2755  C   GLU B 398      37.742 -30.107  -4.945  0.00  0.00           C  
ATOM   2756  O   GLU B 398      36.699 -30.564  -5.437  0.00  0.00           O  
ATOM   2757  N   GLU B 399      37.836 -29.684  -3.663  0.00  0.00           N  
ATOM   2758  CA  GLU B 399      36.710 -29.648  -2.727  0.00  0.00           C  
ATOM   2759  CB  GLU B 399      37.117 -29.187  -1.283  0.00  0.00           C  
ATOM   2760  CG  GLU B 399      37.271 -30.323  -0.276  0.00  0.00           C  
ATOM   2761  CD  GLU B 399      37.789 -29.861   1.135  0.00  0.00           C  
ATOM   2762  OE1 GLU B 399      38.871 -29.253   1.360  0.00  0.00           O  
ATOM   2763  OE2 GLU B 399      37.105 -30.247   2.187  0.00  0.00           O  
ATOM   2764  C   GLU B 399      35.696 -28.575  -3.238  0.00  0.00           C  
ATOM   2765  O   GLU B 399      34.505 -28.842  -3.242  0.00  0.00           O  
ATOM   2766  N   ALA B 400      36.109 -27.405  -3.751  0.00  0.00           N  
ATOM   2767  CA  ALA B 400      35.334 -26.481  -4.518  0.00  0.00           C  
ATOM   2768  CB  ALA B 400      36.185 -25.288  -5.010  0.00  0.00           C  
ATOM   2769  C   ALA B 400      34.602 -27.160  -5.722  0.00  0.00           C  
ATOM   2770  O   ALA B 400      33.496 -26.735  -5.949  0.00  0.00           O  
ATOM   2771  N   ILE B 401      35.182 -28.077  -6.451  0.00  0.00           N  
ATOM   2772  CA  ILE B 401      34.493 -28.884  -7.450  0.00  0.00           C  
ATOM   2773  CB  ILE B 401      35.433 -29.796  -8.373  0.00  0.00           C  
ATOM   2774  CG2 ILE B 401      34.717 -30.785  -9.303  0.00  0.00           C  
ATOM   2775  CG1 ILE B 401      36.511 -28.874  -9.085  0.00  0.00           C  
ATOM   2776  CD1 ILE B 401      37.691 -29.612  -9.683  0.00  0.00           C  
ATOM   2777  C   ILE B 401      33.268 -29.697  -6.846  0.00  0.00           C  
ATOM   2778  O   ILE B 401      32.158 -29.666  -7.407  0.00  0.00           O  
ATOM   2779  N   LYS B 402      33.366 -30.329  -5.666  0.00  0.00           N  
ATOM   2780  CA  LYS B 402      32.367 -31.156  -5.011  0.00  0.00           C  
ATOM   2781  CB  LYS B 402      32.988 -32.000  -3.857  0.00  0.00           C  
ATOM   2782  CG  LYS B 402      33.809 -33.202  -4.361  0.00  0.00           C  
ATOM   2783  CD  LYS B 402      33.896 -34.237  -3.198  0.00  0.00           C  
ATOM   2784  CE  LYS B 402      35.094 -35.234  -3.339  0.00  0.00           C  
ATOM   2785  NZ  LYS B 402      35.150 -36.257  -2.182  0.00  0.00           N1+
ATOM   2786  C   LYS B 402      31.231 -30.378  -4.435  0.00  0.00           C  
ATOM   2787  O   LYS B 402      30.062 -30.830  -4.511  0.00  0.00           O  
ATOM   2788  N   ALA B 403      31.589 -29.200  -3.876  0.00  0.00           N  
ATOM   2789  CA  ALA B 403      30.559 -28.149  -3.566  0.00  0.00           C  
ATOM   2790  CB  ALA B 403      31.188 -27.040  -2.675  0.00  0.00           C  
ATOM   2791  C   ALA B 403      29.801 -27.674  -4.822  0.00  0.00           C  
ATOM   2792  O   ALA B 403      28.573 -27.463  -4.645  0.00  0.00           O  
ATOM   2793  N   SER B 404      30.447 -27.415  -5.913  0.00  0.00           N  
ATOM   2794  CA  SER B 404      29.719 -27.087  -7.137  0.00  0.00           C  
ATOM   2795  CB  SER B 404      30.666 -26.548  -8.206  0.00  0.00           C  
ATOM   2796  OG  SER B 404      31.487 -25.499  -7.642  0.00  0.00           O  
ATOM   2797  C   SER B 404      28.842 -28.289  -7.670  0.00  0.00           C  
ATOM   2798  O   SER B 404      27.708 -28.105  -7.990  0.00  0.00           O  
ATOM   2799  N   GLU B 405      29.347 -29.529  -7.669  0.00  0.00           N  
ATOM   2800  CA  GLU B 405      28.563 -30.797  -7.876  0.00  0.00           C  
ATOM   2801  CB  GLU B 405      29.494 -32.012  -7.722  0.00  0.00           C  
ATOM   2802  CG  GLU B 405      30.783 -32.224  -8.497  0.00  0.00           C  
ATOM   2803  CD  GLU B 405      30.990 -33.657  -8.957  0.00  0.00           C  
ATOM   2804  OE1 GLU B 405      31.091 -33.893 -10.187  0.00  0.00           O  
ATOM   2805  OE2 GLU B 405      31.077 -34.497  -8.037  0.00  0.00           O  
ATOM   2806  C   GLU B 405      27.341 -30.982  -7.046  0.00  0.00           C  
ATOM   2807  O   GLU B 405      26.242 -31.312  -7.527  0.00  0.00           O  
ATOM   2808  N   ILE B 406      27.414 -30.747  -5.766  0.00  0.00           N  
ATOM   2809  CA  ILE B 406      26.247 -30.909  -4.848  0.00  0.00           C  
ATOM   2810  CB  ILE B 406      26.715 -31.150  -3.357  0.00  0.00           C  
ATOM   2811  CG2 ILE B 406      25.566 -31.038  -2.322  0.00  0.00           C  
ATOM   2812  CG1 ILE B 406      27.270 -32.509  -3.292  0.00  0.00           C  
ATOM   2813  CD1 ILE B 406      27.942 -32.903  -1.975  0.00  0.00           C  
ATOM   2814  C   ILE B 406      25.314 -29.682  -4.967  0.00  0.00           C  
ATOM   2815  O   ILE B 406      24.104 -29.753  -4.950  0.00  0.00           O  
ATOM   2816  N   ALA B 407      25.861 -28.484  -5.304  0.00  0.00           N  
ATOM   2817  CA  ALA B 407      24.936 -27.376  -5.766  0.00  0.00           C  
ATOM   2818  CB  ALA B 407      25.811 -26.135  -5.825  0.00  0.00           C  
ATOM   2819  C   ALA B 407      24.185 -27.693  -7.019  0.00  0.00           C  
ATOM   2820  O   ALA B 407      23.032 -27.386  -7.189  0.00  0.00           O  
ATOM   2821  N   ASN B 408      24.835 -28.372  -7.933  0.00  0.00           N  
ATOM   2822  CA  ASN B 408      24.180 -28.627  -9.206  0.00  0.00           C  
ATOM   2823  CB  ASN B 408      25.331 -29.032 -10.174  0.00  0.00           C  
ATOM   2824  CG  ASN B 408      25.008 -28.586 -11.598  0.00  0.00           C  
ATOM   2825  OD1 ASN B 408      24.832 -27.424 -11.912  0.00  0.00           O  
ATOM   2826  ND2 ASN B 408      24.910 -29.528 -12.575  0.00  0.00           N  
ATOM   2827  C   ASN B 408      23.058 -29.659  -9.129  0.00  0.00           C  
ATOM   2828  O   ASN B 408      21.949 -29.401  -9.623  0.00  0.00           O  
ATOM   2829  N   GLN B 409      23.263 -30.716  -8.339  0.00  0.00           N  
ATOM   2830  CA  GLN B 409      22.275 -31.764  -7.940  0.00  0.00           C  
ATOM   2831  CB  GLN B 409      22.891 -32.903  -7.137  0.00  0.00           C  
ATOM   2832  CG  GLN B 409      23.969 -33.802  -7.851  0.00  0.00           C  
ATOM   2833  CD  GLN B 409      24.662 -34.774  -6.887  0.00  0.00           C  
ATOM   2834  OE1 GLN B 409      24.174 -35.735  -6.248  0.00  0.00           O  
ATOM   2835  NE2 GLN B 409      25.975 -34.659  -6.876  0.00  0.00           N  
ATOM   2836  C   GLN B 409      21.114 -31.022  -7.212  0.00  0.00           C  
ATOM   2837  O   GLN B 409      19.915 -31.345  -7.391  0.00  0.00           O  
ATOM   2838  N   LEU B 410      21.312 -30.096  -6.232  0.00  0.00           N  
ATOM   2839  CA  LEU B 410      20.239 -29.294  -5.541  0.00  0.00           C  
ATOM   2840  CB  LEU B 410      20.962 -28.638  -4.321  0.00  0.00           C  
ATOM   2841  CG  LEU B 410      21.380 -29.470  -3.051  0.00  0.00           C  
ATOM   2842  CD1 LEU B 410      21.909 -28.554  -2.022  0.00  0.00           C  
ATOM   2843  CD2 LEU B 410      20.157 -30.174  -2.364  0.00  0.00           C  
ATOM   2844  C   LEU B 410      19.427 -28.308  -6.367  0.00  0.00           C  
ATOM   2845  O   LEU B 410      18.218 -28.190  -6.265  0.00  0.00           O  
ATOM   2846  N   LEU B 411      20.129 -27.568  -7.236  0.00  0.00           N  
ATOM   2847  CA  LEU B 411      19.473 -26.866  -8.315  0.00  0.00           C  
ATOM   2848  CB  LEU B 411      20.524 -26.177  -9.134  0.00  0.00           C  
ATOM   2849  CG  LEU B 411      21.232 -24.951  -8.611  0.00  0.00           C  
ATOM   2850  CD1 LEU B 411      22.638 -24.685  -9.300  0.00  0.00           C  
ATOM   2851  CD2 LEU B 411      20.340 -23.675  -8.704  0.00  0.00           C  
ATOM   2852  C   LEU B 411      18.574 -27.716  -9.219  0.00  0.00           C  
ATOM   2853  O   LEU B 411      17.476 -27.181  -9.474  0.00  0.00           O  
ATOM   2854  N   THR B 412      18.906 -28.939  -9.661  0.00  0.00           N  
ATOM   2855  CA  THR B 412      17.987 -29.788 -10.448  0.00  0.00           C  
ATOM   2856  CB  THR B 412      18.694 -31.057 -10.940  0.00  0.00           C  
ATOM   2857  CG2 THR B 412      17.904 -31.842 -12.032  0.00  0.00           C  
ATOM   2858  OG1 THR B 412      19.923 -30.878 -11.536  0.00  0.00           O  
ATOM   2859  C   THR B 412      16.666 -30.131  -9.724  0.00  0.00           C  
ATOM   2860  O   THR B 412      15.608 -30.000 -10.266  0.00  0.00           O  
ATOM   2861  N   ASN B 413      16.793 -30.625  -8.479  0.00  0.00           N  
ATOM   2862  CA  ASN B 413      15.623 -30.870  -7.637  0.00  0.00           C  
ATOM   2863  CB  ASN B 413      16.105 -31.583  -6.291  0.00  0.00           C  
ATOM   2864  CG  ASN B 413      16.624 -32.990  -6.459  0.00  0.00           C  
ATOM   2865  OD1 ASN B 413      15.880 -33.968  -6.811  0.00  0.00           O  
ATOM   2866  ND2 ASN B 413      17.889 -33.191  -6.238  0.00  0.00           N  
ATOM   2867  C   ASN B 413      14.790 -29.681  -7.319  0.00  0.00           C  
ATOM   2868  O   ASN B 413      13.608 -29.830  -7.125  0.00  0.00           O  
ATOM   2869  N   ALA B 414      15.319 -28.457  -7.271  0.00  0.00           N  
ATOM   2870  CA  ALA B 414      14.582 -27.221  -7.164  0.00  0.00           C  
ATOM   2871  CB  ALA B 414      15.577 -26.153  -6.621  0.00  0.00           C  
ATOM   2872  C   ALA B 414      13.871 -26.747  -8.521  0.00  0.00           C  
ATOM   2873  O   ALA B 414      12.672 -26.493  -8.652  0.00  0.00           O  
ATOM   2874  N   ALA B 415      14.633 -26.982  -9.648  0.00  0.00           N  
ATOM   2875  CA  ALA B 415      14.160 -26.853 -10.999  0.00  0.00           C  
ATOM   2876  CB  ALA B 415      15.410 -26.953 -11.890  0.00  0.00           C  
ATOM   2877  C   ALA B 415      13.012 -27.825 -11.461  0.00  0.00           C  
ATOM   2878  O   ALA B 415      12.085 -27.449 -12.131  0.00  0.00           O  
ATOM   2879  N   LYS B 416      13.067 -29.092 -10.941  0.00  0.00           N  
ATOM   2880  CA  LYS B 416      12.052 -30.117 -11.109  0.00  0.00           C  
ATOM   2881  CB  LYS B 416      12.598 -31.487 -10.569  0.00  0.00           C  
ATOM   2882  CG  LYS B 416      13.313 -32.366 -11.613  0.00  0.00           C  
ATOM   2883  CD  LYS B 416      13.762 -33.757 -11.094  0.00  0.00           C  
ATOM   2884  CE  LYS B 416      14.583 -34.341 -12.255  0.00  0.00           C  
ATOM   2885  NZ  LYS B 416      15.321 -35.570 -11.814  0.00  0.00           N1+
ATOM   2886  C   LYS B 416      10.741 -29.755 -10.261  0.00  0.00           C  
ATOM   2887  O   LYS B 416       9.640 -29.855 -10.792  0.00  0.00           O  
ATOM   2888  N   ALA B 417      10.931 -29.300  -9.022  0.00  0.00           N  
ATOM   2889  CA  ALA B 417       9.795 -28.705  -8.164  0.00  0.00           C  
ATOM   2890  CB  ALA B 417      10.357 -28.422  -6.776  0.00  0.00           C  
ATOM   2891  C   ALA B 417       9.118 -27.455  -8.907  0.00  0.00           C  
ATOM   2892  O   ALA B 417       7.893 -27.499  -9.212  0.00  0.00           O  
ATOM   2893  N   ALA B 418       9.896 -26.532  -9.514  0.00  0.00           N  
ATOM   2894  CA  ALA B 418       9.382 -25.368 -10.273  0.00  0.00           C  
ATOM   2895  CB  ALA B 418      10.577 -24.523 -10.598  0.00  0.00           C  
ATOM   2896  C   ALA B 418       8.797 -25.839 -11.634  0.00  0.00           C  
ATOM   2897  O   ALA B 418       7.847 -25.226 -12.087  0.00  0.00           O  
ATOM   2898  N   GLU B 419       9.303 -26.903 -12.325  0.00  0.00           N  
ATOM   2899  CA  GLU B 419       8.541 -27.520 -13.426  0.00  0.00           C  
ATOM   2900  CB  GLU B 419       9.427 -28.603 -14.048  0.00  0.00           C  
ATOM   2901  CG  GLU B 419       8.688 -29.480 -15.025  0.00  0.00           C  
ATOM   2902  CD  GLU B 419       9.640 -29.964 -16.167  0.00  0.00           C  
ATOM   2903  OE1 GLU B 419       9.958 -29.143 -17.071  0.00  0.00           O  
ATOM   2904  OE2 GLU B 419      10.095 -31.134 -16.288  0.00  0.00           O  
ATOM   2905  C   GLU B 419       7.208 -28.008 -12.941  0.00  0.00           C  
ATOM   2906  O   GLU B 419       6.139 -27.655 -13.462  0.00  0.00           O  
ATOM   2907  N   ALA B 420       7.180 -28.900 -11.922  0.00  0.00           N  
ATOM   2908  CA  ALA B 420       5.906 -29.568 -11.377  0.00  0.00           C  
ATOM   2909  CB  ALA B 420       6.289 -30.436 -10.163  0.00  0.00           C  
ATOM   2910  C   ALA B 420       4.903 -28.543 -10.981  0.00  0.00           C  
ATOM   2911  O   ALA B 420       3.702 -28.713 -11.251  0.00  0.00           O  
ATOM   2912  N   THR B 421       5.383 -27.389 -10.393  0.00  0.00           N  
ATOM   2913  CA  THR B 421       4.517 -26.248 -10.088  0.00  0.00           C  
ATOM   2914  CB  THR B 421       5.207 -25.009  -9.352  0.00  0.00           C  
ATOM   2915  CG2 THR B 421       4.198 -23.932  -9.014  0.00  0.00           C  
ATOM   2916  OG1 THR B 421       5.635 -25.412  -8.065  0.00  0.00           O  
ATOM   2917  C   THR B 421       3.782 -25.691 -11.394  0.00  0.00           C  
ATOM   2918  O   THR B 421       2.587 -25.498 -11.419  0.00  0.00           O  
ATOM   2919  N   VAL B 422       4.577 -25.508 -12.462  0.00  0.00           N  
ATOM   2920  CA  VAL B 422       4.052 -24.918 -13.665  0.00  0.00           C  
ATOM   2921  CB  VAL B 422       5.111 -24.714 -14.814  0.00  0.00           C  
ATOM   2922  CG1 VAL B 422       4.501 -24.468 -16.220  0.00  0.00           C  
ATOM   2923  CG2 VAL B 422       5.909 -23.498 -14.537  0.00  0.00           C  
ATOM   2924  C   VAL B 422       2.887 -25.720 -14.167  0.00  0.00           C  
ATOM   2925  O   VAL B 422       1.812 -25.117 -14.330  0.00  0.00           O  
ATOM   2926  N   SER B 423       3.019 -27.062 -14.202  0.00  0.00           N  
ATOM   2927  CA  SER B 423       1.977 -27.940 -14.844  0.00  0.00           C  
ATOM   2928  CB  SER B 423       2.690 -29.212 -15.144  0.00  0.00           C  
ATOM   2929  OG  SER B 423       3.714 -29.117 -16.203  0.00  0.00           O  
ATOM   2930  C   SER B 423       0.793 -28.054 -13.924  0.00  0.00           C  
ATOM   2931  O   SER B 423      -0.348 -27.881 -14.309  0.00  0.00           O  
ATOM   2932  N   ALA B 424       1.055 -28.040 -12.618  0.00  0.00           N  
ATOM   2933  CA  ALA B 424      -0.065 -28.061 -11.630  0.00  0.00           C  
ATOM   2934  CB  ALA B 424       0.527 -28.277 -10.247  0.00  0.00           C  
ATOM   2935  C   ALA B 424      -1.002 -26.875 -11.738  0.00  0.00           C  
ATOM   2936  O   ALA B 424      -2.166 -27.058 -11.531  0.00  0.00           O  
ATOM   2937  N   THR B 425      -0.453 -25.663 -11.871  0.00  0.00           N  
ATOM   2938  CA  THR B 425      -1.185 -24.379 -11.889  0.00  0.00           C  
ATOM   2939  CB  THR B 425      -0.223 -23.266 -11.356  0.00  0.00           C  
ATOM   2940  CG2 THR B 425       0.473 -23.471 -10.031  0.00  0.00           C  
ATOM   2941  OG1 THR B 425       0.803 -23.040 -12.294  0.00  0.00           O  
ATOM   2942  C   THR B 425      -1.745 -24.098 -13.291  0.00  0.00           C  
ATOM   2943  O   THR B 425      -2.885 -23.656 -13.453  0.00  0.00           O  
ATOM   2944  N   LYS B 426      -1.076 -24.542 -14.383  0.00  0.00           N  
ATOM   2945  CA  LYS B 426      -1.550 -24.681 -15.808  0.00  0.00           C  
ATOM   2946  CB  LYS B 426      -0.449 -25.056 -16.715  0.00  0.00           C  
ATOM   2947  CG  LYS B 426      -0.900 -25.050 -18.177  0.00  0.00           C  
ATOM   2948  CD  LYS B 426       0.269 -24.772 -19.125  0.00  0.00           C  
ATOM   2949  CE  LYS B 426      -0.159 -24.542 -20.541  0.00  0.00           C  
ATOM   2950  NZ  LYS B 426       0.872 -24.431 -21.604  0.00  0.00           N1+
ATOM   2951  C   LYS B 426      -2.807 -25.619 -15.931  0.00  0.00           C  
ATOM   2952  O   LYS B 426      -3.917 -25.279 -16.257  0.00  0.00           O  
ATOM   2953  N   ARG B 427      -2.670 -26.922 -15.600  0.00  0.00           N  
ATOM   2954  CA  ARG B 427      -3.776 -27.930 -15.685  0.00  0.00           C  
ATOM   2955  CB  ARG B 427      -3.297 -29.437 -15.338  0.00  0.00           C  
ATOM   2956  CG  ARG B 427      -2.249 -29.906 -16.345  0.00  0.00           C  
ATOM   2957  CD  ARG B 427      -1.767 -31.382 -16.157  0.00  0.00           C  
ATOM   2958  NE  ARG B 427      -0.465 -31.639 -16.780  0.00  0.00           N  
ATOM   2959  CZ  ARG B 427       0.226 -32.736 -16.518  0.00  0.00           C  
ATOM   2960  NH1 ARG B 427      -0.224 -33.704 -15.868  0.00  0.00           N  
ATOM   2961  NH2 ARG B 427       1.416 -32.821 -16.978  0.00  0.00           N  
ATOM   2962  C   ARG B 427      -4.932 -27.597 -14.777  0.00  0.00           C  
ATOM   2963  O   ARG B 427      -6.029 -27.910 -15.182  0.00  0.00           O  
ATOM   2964  N   ALA B 428      -4.802 -26.882 -13.670  0.00  0.00           N  
ATOM   2965  CA  ALA B 428      -5.855 -26.181 -12.843  0.00  0.00           C  
ATOM   2966  CB  ALA B 428      -5.170 -25.859 -11.505  0.00  0.00           C  
ATOM   2967  C   ALA B 428      -6.468 -24.896 -13.445  0.00  0.00           C  
ATOM   2968  O   ALA B 428      -7.670 -24.648 -13.237  0.00  0.00           O  
ATOM   2969  N   ALA B 429      -5.771 -24.027 -14.167  0.00  0.00           N  
ATOM   2970  CA  ALA B 429      -6.326 -22.884 -14.953  0.00  0.00           C  
ATOM   2971  CB  ALA B 429      -5.212 -21.886 -15.238  0.00  0.00           C  
ATOM   2972  C   ALA B 429      -7.123 -23.299 -16.204  0.00  0.00           C  
ATOM   2973  O   ALA B 429      -8.234 -22.899 -16.360  0.00  0.00           O  
ATOM   2974  N   GLN B 430      -6.596 -24.271 -16.976  0.00  0.00           N  
ATOM   2975  CA  GLN B 430      -7.424 -24.909 -18.079  0.00  0.00           C  
ATOM   2976  CB  GLN B 430      -6.581 -25.931 -18.789  0.00  0.00           C  
ATOM   2977  CG  GLN B 430      -5.412 -25.307 -19.581  0.00  0.00           C  
ATOM   2978  CD  GLN B 430      -4.816 -26.197 -20.655  0.00  0.00           C  
ATOM   2979  OE1 GLN B 430      -4.705 -27.350 -20.481  0.00  0.00           O  
ATOM   2980  NE2 GLN B 430      -4.341 -25.565 -21.747  0.00  0.00           N  
ATOM   2981  C   GLN B 430      -8.777 -25.511 -17.613  0.00  0.00           C  
ATOM   2982  O   GLN B 430      -9.794 -25.369 -18.322  0.00  0.00           O  
ATOM   2983  N   LEU B 431      -8.808 -26.023 -16.366  0.00  0.00           N  
ATOM   2984  CA  LEU B 431     -10.013 -26.371 -15.622  0.00  0.00           C  
ATOM   2985  CB  LEU B 431      -9.673 -27.445 -14.528  0.00  0.00           C  
ATOM   2986  CG  LEU B 431      -9.254 -28.880 -15.010  0.00  0.00           C  
ATOM   2987  CD1 LEU B 431      -8.967 -29.704 -13.685  0.00  0.00           C  
ATOM   2988  CD2 LEU B 431     -10.412 -29.502 -15.777  0.00  0.00           C  
ATOM   2989  C   LEU B 431     -10.721 -25.191 -14.894  0.00  0.00           C  
ATOM   2990  O   LEU B 431     -11.915 -25.235 -14.787  0.00  0.00           O  
ATOM   2991  N   THR B 432     -10.103 -24.079 -14.535  0.00  0.00           N  
ATOM   2992  CA  THR B 432     -10.834 -22.802 -14.147  0.00  0.00           C  
ATOM   2993  CB  THR B 432      -9.925 -21.803 -13.356  0.00  0.00           C  
ATOM   2994  CG2 THR B 432     -10.647 -20.539 -12.973  0.00  0.00           C  
ATOM   2995  OG1 THR B 432      -9.504 -22.499 -12.260  0.00  0.00           O  
ATOM   2996  C   THR B 432     -11.442 -22.158 -15.421  0.00  0.00           C  
ATOM   2997  O   THR B 432     -12.500 -21.561 -15.248  0.00  0.00           O  
ATOM   2998  N   ALA B 433     -10.976 -22.421 -16.605  0.00  0.00           N  
ATOM   2999  CA  ALA B 433     -11.759 -22.059 -17.781  0.00  0.00           C  
ATOM   3000  CB  ALA B 433     -10.901 -22.119 -19.021  0.00  0.00           C  
ATOM   3001  C   ALA B 433     -13.129 -22.882 -17.782  0.00  0.00           C  
ATOM   3002  O   ALA B 433     -14.171 -22.369 -18.107  0.00  0.00           O  
ATOM   3003  N   ALA B 434     -13.051 -24.225 -17.618  0.00  0.00           N  
ATOM   3004  CA  ALA B 434     -14.200 -25.185 -17.450  0.00  0.00           C  
ATOM   3005  CB  ALA B 434     -13.657 -26.648 -17.297  0.00  0.00           C  
ATOM   3006  C   ALA B 434     -15.186 -24.946 -16.298  0.00  0.00           C  
ATOM   3007  O   ALA B 434     -16.357 -25.223 -16.386  0.00  0.00           O  
ATOM   3008  N   ALA B 435     -14.641 -24.392 -15.180  0.00  0.00           N  
ATOM   3009  CA  ALA B 435     -15.491 -23.951 -14.112  0.00  0.00           C  
ATOM   3010  CB  ALA B 435     -14.608 -23.741 -12.869  0.00  0.00           C  
ATOM   3011  C   ALA B 435     -16.335 -22.716 -14.517  0.00  0.00           C  
ATOM   3012  O   ALA B 435     -17.539 -22.622 -14.256  0.00  0.00           O  
ATOM   3013  N   LYS B 436     -15.670 -21.807 -15.223  0.00  0.00           N  
ATOM   3014  CA  LYS B 436     -16.392 -20.660 -15.845  0.00  0.00           C  
ATOM   3015  CB  LYS B 436     -15.274 -19.734 -16.409  0.00  0.00           C  
ATOM   3016  CG  LYS B 436     -16.008 -18.522 -17.069  0.00  0.00           C  
ATOM   3017  CD  LYS B 436     -15.328 -18.041 -18.323  0.00  0.00           C  
ATOM   3018  CE  LYS B 436     -16.330 -17.215 -19.229  0.00  0.00           C  
ATOM   3019  NZ  LYS B 436     -15.635 -16.157 -20.147  0.00  0.00           N1+
ATOM   3020  C   LYS B 436     -17.483 -21.101 -16.812  0.00  0.00           C  
ATOM   3021  O   LYS B 436     -18.588 -20.575 -16.804  0.00  0.00           O  
ATOM   3022  N   GLU B 437     -17.274 -22.140 -17.623  0.00  0.00           N  
ATOM   3023  CA  GLU B 437     -18.367 -22.534 -18.557  0.00  0.00           C  
ATOM   3024  CB  GLU B 437     -17.730 -23.309 -19.760  0.00  0.00           C  
ATOM   3025  CG  GLU B 437     -18.754 -23.553 -20.916  0.00  0.00           C  
ATOM   3026  CD  GLU B 437     -19.371 -22.315 -21.743  0.00  0.00           C  
ATOM   3027  OE1 GLU B 437     -18.834 -21.184 -21.511  0.00  0.00           O  
ATOM   3028  OE2 GLU B 437     -20.313 -22.505 -22.545  0.00  0.00           O  
ATOM   3029  C   GLU B 437     -19.515 -23.281 -17.819  0.00  0.00           C  
ATOM   3030  O   GLU B 437     -20.711 -23.074 -18.071  0.00  0.00           O  
ATOM   3031  N   ALA B 438     -19.159 -24.090 -16.824  0.00  0.00           N  
ATOM   3032  CA  ALA B 438     -20.110 -24.676 -15.945  0.00  0.00           C  
ATOM   3033  CB  ALA B 438     -19.298 -25.580 -15.007  0.00  0.00           C  
ATOM   3034  C   ALA B 438     -20.984 -23.720 -15.178  0.00  0.00           C  
ATOM   3035  O   ALA B 438     -22.176 -24.017 -15.175  0.00  0.00           O  
ATOM   3036  N   THR B 439     -20.454 -22.602 -14.587  0.00  0.00           N  
ATOM   3037  CA  THR B 439     -21.251 -21.526 -13.962  0.00  0.00           C  
ATOM   3038  CB  THR B 439     -20.399 -20.829 -12.890  0.00  0.00           C  
ATOM   3039  CG2 THR B 439     -19.979 -21.756 -11.751  0.00  0.00           C  
ATOM   3040  OG1 THR B 439     -19.230 -20.216 -13.447  0.00  0.00           O  
ATOM   3041  C   THR B 439     -22.025 -20.587 -14.972  0.00  0.00           C  
ATOM   3042  O   THR B 439     -23.188 -20.333 -14.799  0.00  0.00           O  
ATOM   3043  N   ARG B 440     -21.400 -20.181 -16.064  0.00  0.00           N  
ATOM   3044  CA  ARG B 440     -21.991 -19.434 -17.231  0.00  0.00           C  
ATOM   3045  CB  ARG B 440     -20.857 -19.105 -18.247  0.00  0.00           C  
ATOM   3046  CG  ARG B 440     -21.252 -18.433 -19.545  0.00  0.00           C  
ATOM   3047  CD  ARG B 440     -20.026 -17.902 -20.233  0.00  0.00           C  
ATOM   3048  NE  ARG B 440     -20.335 -17.194 -21.524  0.00  0.00           N  
ATOM   3049  CZ  ARG B 440     -20.214 -17.665 -22.757  0.00  0.00           C  
ATOM   3050  NH1 ARG B 440     -19.817 -18.825 -23.058  0.00  0.00           N  
ATOM   3051  NH2 ARG B 440     -20.623 -16.970 -23.771  0.00  0.00           N  
ATOM   3052  C   ARG B 440     -23.132 -20.191 -17.990  0.00  0.00           C  
ATOM   3053  O   ARG B 440     -24.109 -19.601 -18.474  0.00  0.00           O  
ATOM   3054  N   ALA B 441     -22.997 -21.537 -18.108  0.00  0.00           N  
ATOM   3055  CA  ALA B 441     -24.172 -22.387 -18.458  0.00  0.00           C  
ATOM   3056  CB  ALA B 441     -23.583 -23.817 -18.648  0.00  0.00           C  
ATOM   3057  C   ALA B 441     -25.262 -22.495 -17.423  0.00  0.00           C  
ATOM   3058  O   ALA B 441     -26.472 -22.436 -17.825  0.00  0.00           O  
ATOM   3059  N   SER B 442     -24.971 -22.711 -16.171  0.00  0.00           N  
ATOM   3060  CA  SER B 442     -26.016 -22.542 -15.117  0.00  0.00           C  
ATOM   3061  CB  SER B 442     -25.185 -22.600 -13.791  0.00  0.00           C  
ATOM   3062  OG  SER B 442     -26.074 -22.920 -12.737  0.00  0.00           O  
ATOM   3063  C   SER B 442     -26.789 -21.244 -15.115  0.00  0.00           C  
ATOM   3064  O   SER B 442     -27.975 -21.168 -15.015  0.00  0.00           O  
ATOM   3065  N   ALA B 443     -26.062 -20.184 -15.367  0.00  0.00           N  
ATOM   3066  CA  ALA B 443     -26.582 -18.795 -15.553  0.00  0.00           C  
ATOM   3067  CB  ALA B 443     -25.542 -17.684 -15.495  0.00  0.00           C  
ATOM   3068  C   ALA B 443     -27.483 -18.643 -16.784  0.00  0.00           C  
ATOM   3069  O   ALA B 443     -28.579 -18.099 -16.719  0.00  0.00           O  
ATOM   3070  N   ALA B 444     -27.069 -19.235 -17.944  0.00  0.00           N  
ATOM   3071  CA  ALA B 444     -27.782 -19.202 -19.227  0.00  0.00           C  
ATOM   3072  CB  ALA B 444     -27.020 -19.816 -20.324  0.00  0.00           C  
ATOM   3073  C   ALA B 444     -29.096 -19.950 -19.106  0.00  0.00           C  
ATOM   3074  O   ALA B 444     -30.181 -19.470 -19.522  0.00  0.00           O  
ATOM   3075  N   ALA B 445     -29.064 -21.122 -18.500  0.00  0.00           N  
ATOM   3076  CA  ALA B 445     -30.309 -21.821 -18.241  0.00  0.00           C  
ATOM   3077  CB  ALA B 445     -29.973 -23.260 -17.727  0.00  0.00           C  
ATOM   3078  C   ALA B 445     -31.241 -21.074 -17.223  0.00  0.00           C  
ATOM   3079  O   ALA B 445     -32.431 -20.937 -17.472  0.00  0.00           O  
ATOM   3080  N   ALA B 446     -30.649 -20.580 -16.076  0.00  0.00           N  
ATOM   3081  CA  ALA B 446     -31.307 -19.791 -15.022  0.00  0.00           C  
ATOM   3082  CB  ALA B 446     -30.250 -19.331 -14.030  0.00  0.00           C  
ATOM   3083  C   ALA B 446     -32.008 -18.466 -15.516  0.00  0.00           C  
ATOM   3084  O   ALA B 446     -33.143 -18.244 -15.058  0.00  0.00           O  
ATOM   3085  N   GLU B 447     -31.472 -17.752 -16.514  0.00  0.00           N  
ATOM   3086  CA  GLU B 447     -32.193 -16.591 -17.114  0.00  0.00           C  
ATOM   3087  CB  GLU B 447     -31.257 -15.875 -18.014  0.00  0.00           C  
ATOM   3088  CG  GLU B 447     -31.694 -14.568 -18.557  0.00  0.00           C  
ATOM   3089  CD  GLU B 447     -31.300 -13.431 -17.604  0.00  0.00           C  
ATOM   3090  OE1 GLU B 447     -31.603 -13.563 -16.393  0.00  0.00           O  
ATOM   3091  OE2 GLU B 447     -30.740 -12.354 -17.937  0.00  0.00           O  
ATOM   3092  C   GLU B 447     -33.481 -16.952 -17.950  0.00  0.00           C  
ATOM   3093  O   GLU B 447     -34.544 -16.358 -17.764  0.00  0.00           O  
ATOM   3094  N   ALA B 448     -33.417 -17.990 -18.764  0.00  0.00           N  
ATOM   3095  CA  ALA B 448     -34.608 -18.514 -19.425  0.00  0.00           C  
ATOM   3096  CB  ALA B 448     -34.290 -19.642 -20.437  0.00  0.00           C  
ATOM   3097  C   ALA B 448     -35.597 -19.194 -18.422  0.00  0.00           C  
ATOM   3098  O   ALA B 448     -36.823 -19.016 -18.629  0.00  0.00           O  
ATOM   3099  N   ALA B 449     -35.197 -19.875 -17.388  0.00  0.00           N  
ATOM   3100  CA  ALA B 449     -36.085 -20.547 -16.454  0.00  0.00           C  
ATOM   3101  CB  ALA B 449     -35.270 -21.534 -15.542  0.00  0.00           C  
ATOM   3102  C   ALA B 449     -36.903 -19.522 -15.623  0.00  0.00           C  
ATOM   3103  O   ALA B 449     -38.155 -19.628 -15.605  0.00  0.00           O  
ATOM   3104  N   THR B 450     -36.229 -18.372 -15.255  0.00  0.00           N  
ATOM   3105  CA  THR B 450     -36.778 -17.139 -14.720  0.00  0.00           C  
ATOM   3106  CB  THR B 450     -35.676 -16.137 -14.272  0.00  0.00           C  
ATOM   3107  CG2 THR B 450     -36.259 -14.789 -13.750  0.00  0.00           C  
ATOM   3108  OG1 THR B 450     -34.979 -16.708 -13.235  0.00  0.00           O  
ATOM   3109  C   THR B 450     -37.792 -16.478 -15.703  0.00  0.00           C  
ATOM   3110  O   THR B 450     -38.841 -15.905 -15.288  0.00  0.00           O  
ATOM   3111  N   GLU B 451     -37.638 -16.581 -16.993  0.00  0.00           N  
ATOM   3112  CA  GLU B 451     -38.680 -16.218 -18.060  0.00  0.00           C  
ATOM   3113  CB  GLU B 451     -37.950 -16.070 -19.417  0.00  0.00           C  
ATOM   3114  CG  GLU B 451     -38.519 -15.011 -20.331  0.00  0.00           C  
ATOM   3115  CD  GLU B 451     -39.022 -15.559 -21.732  0.00  0.00           C  
ATOM   3116  OE1 GLU B 451     -39.374 -14.724 -22.591  0.00  0.00           O  
ATOM   3117  OE2 GLU B 451     -38.949 -16.773 -22.140  0.00  0.00           O  
ATOM   3118  C   GLU B 451     -39.941 -17.122 -18.111  0.00  0.00           C  
ATOM   3119  O   GLU B 451     -41.062 -16.595 -18.156  0.00  0.00           O  
ATOM   3120  N   ALA B 452     -39.818 -18.451 -18.134  0.00  0.00           N  
ATOM   3121  CA  ALA B 452     -40.927 -19.432 -18.092  0.00  0.00           C  
ATOM   3122  CB  ALA B 452     -40.431 -20.863 -18.435  0.00  0.00           C  
ATOM   3123  C   ALA B 452     -41.688 -19.327 -16.697  0.00  0.00           C  
ATOM   3124  O   ALA B 452     -42.919 -19.212 -16.637  0.00  0.00           O  
ATOM   3125  N   GLN B 453     -40.857 -19.131 -15.631  0.00  0.00           N  
ATOM   3126  CA  GLN B 453     -41.399 -19.001 -14.319  0.00  0.00           C  
ATOM   3127  CB  GLN B 453     -40.311 -19.209 -13.226  0.00  0.00           C  
ATOM   3128  CG  GLN B 453     -40.763 -19.044 -11.797  0.00  0.00           C  
ATOM   3129  CD  GLN B 453     -41.814 -20.102 -11.455  0.00  0.00           C  
ATOM   3130  OE1 GLN B 453     -41.840 -21.132 -12.073  0.00  0.00           O  
ATOM   3131  NE2 GLN B 453     -42.776 -19.829 -10.637  0.00  0.00           N  
ATOM   3132  C   GLN B 453     -42.216 -17.700 -14.156  0.00  0.00           C  
ATOM   3133  O   GLN B 453     -43.377 -17.835 -13.716  0.00  0.00           O  
ATOM   3134  N   VAL B 454     -41.705 -16.548 -14.608  0.00  0.00           N  
ATOM   3135  CA  VAL B 454     -42.452 -15.265 -14.621  0.00  0.00           C  
ATOM   3136  CB  VAL B 454     -41.594 -14.148 -15.233  0.00  0.00           C  
ATOM   3137  CG1 VAL B 454     -42.314 -12.816 -15.657  0.00  0.00           C  
ATOM   3138  CG2 VAL B 454     -40.550 -13.647 -14.239  0.00  0.00           C  
ATOM   3139  C   VAL B 454     -43.738 -15.379 -15.458  0.00  0.00           C  
ATOM   3140  O   VAL B 454     -44.708 -14.997 -14.808  0.00  0.00           O  
ATOM   3141  N   LYS B 455     -43.849 -15.927 -16.722  0.00  0.00           N  
ATOM   3142  CA  LYS B 455     -45.078 -16.158 -17.427  0.00  0.00           C  
ATOM   3143  CB  LYS B 455     -44.821 -16.768 -18.838  0.00  0.00           C  
ATOM   3144  CG  LYS B 455     -46.135 -16.862 -19.663  0.00  0.00           C  
ATOM   3145  CD  LYS B 455     -45.899 -17.298 -21.152  0.00  0.00           C  
ATOM   3146  CE  LYS B 455     -47.110 -17.804 -21.996  0.00  0.00           C  
ATOM   3147  NZ  LYS B 455     -48.032 -18.609 -21.053  0.00  0.00           N1+
ATOM   3148  C   LYS B 455     -46.086 -17.035 -16.668  0.00  0.00           C  
ATOM   3149  O   LYS B 455     -47.265 -16.754 -16.556  0.00  0.00           O  
ATOM   3150  N   ALA B 456     -45.619 -18.170 -16.096  0.00  0.00           N  
ATOM   3151  CA  ALA B 456     -46.464 -19.163 -15.389  0.00  0.00           C  
ATOM   3152  CB  ALA B 456     -45.617 -20.463 -15.000  0.00  0.00           C  
ATOM   3153  C   ALA B 456     -47.215 -18.593 -14.148  0.00  0.00           C  
ATOM   3154  O   ALA B 456     -48.359 -18.901 -13.894  0.00  0.00           O  
ATOM   3155  N   ASN B 457     -46.429 -17.821 -13.417  0.00  0.00           N  
ATOM   3156  CA  ASN B 457     -46.919 -17.054 -12.340  0.00  0.00           C  
ATOM   3157  CB  ASN B 457     -45.763 -16.583 -11.451  0.00  0.00           C  
ATOM   3158  CG  ASN B 457     -46.262 -16.045 -10.048  0.00  0.00           C  
ATOM   3159  OD1 ASN B 457     -47.202 -16.536  -9.458  0.00  0.00           O  
ATOM   3160  ND2 ASN B 457     -45.549 -15.126  -9.429  0.00  0.00           N  
ATOM   3161  C   ASN B 457     -47.819 -15.952 -12.770  0.00  0.00           C  
ATOM   3162  O   ASN B 457     -48.859 -15.961 -12.170  0.00  0.00           O  
ATOM   3163  N   ALA B 458     -47.517 -15.165 -13.835  0.00  0.00           N  
ATOM   3164  CA  ALA B 458     -48.321 -13.982 -14.253  0.00  0.00           C  
ATOM   3165  CB  ALA B 458     -47.626 -13.342 -15.421  0.00  0.00           C  
ATOM   3166  C   ALA B 458     -49.717 -14.532 -14.798  0.00  0.00           C  
ATOM   3167  O   ALA B 458     -50.756 -14.094 -14.302  0.00  0.00           O  
ATOM   3168  N   ASP B 459     -49.738 -15.675 -15.495  0.00  0.00           N  
ATOM   3169  CA  ASP B 459     -50.963 -16.436 -15.786  0.00  0.00           C  
ATOM   3170  CB  ASP B 459     -50.746 -17.411 -16.968  0.00  0.00           C  
ATOM   3171  CG  ASP B 459     -50.117 -16.698 -18.189  0.00  0.00           C  
ATOM   3172  OD1 ASP B 459     -50.457 -15.533 -18.495  0.00  0.00           O  
ATOM   3173  OD2 ASP B 459     -49.326 -17.300 -18.966  0.00  0.00           O  
ATOM   3174  C   ASP B 459     -51.646 -17.210 -14.640  0.00  0.00           C  
ATOM   3175  O   ASP B 459     -52.875 -17.402 -14.736  0.00  0.00           O  
ATOM   3176  N   SER B 460     -50.945 -17.589 -13.541  0.00  0.00           N  
ATOM   3177  CA  SER B 460     -51.553 -18.111 -12.336  0.00  0.00           C  
ATOM   3178  CB  SER B 460     -50.485 -18.730 -11.415  0.00  0.00           C  
ATOM   3179  OG  SER B 460     -51.024 -19.437 -10.330  0.00  0.00           O  
ATOM   3180  C   SER B 460     -52.375 -16.963 -11.615  0.00  0.00           C  
ATOM   3181  O   SER B 460     -53.474 -17.153 -11.107  0.00  0.00           O  
ATOM   3182  N   ILE B 461     -51.881 -15.692 -11.629  0.00  0.00           N  
ATOM   3183  CA  ILE B 461     -52.617 -14.539 -11.107  0.00  0.00           C  
ATOM   3184  CB  ILE B 461     -51.767 -13.325 -10.932  0.00  0.00           C  
ATOM   3185  CG2 ILE B 461     -52.771 -12.126 -10.725  0.00  0.00           C  
ATOM   3186  CG1 ILE B 461     -50.778 -13.434  -9.693  0.00  0.00           C  
ATOM   3187  CD1 ILE B 461     -49.413 -12.797  -9.999  0.00  0.00           C  
ATOM   3188  C   ILE B 461     -53.835 -14.346 -12.005  0.00  0.00           C  
ATOM   3189  O   ILE B 461     -54.940 -14.272 -11.529  0.00  0.00           O  
ATOM   3190  N   ILE B 462     -53.646 -14.406 -13.315  0.00  0.00           N  
ATOM   3191  CA  ILE B 462     -54.769 -14.070 -14.228  0.00  0.00           C  
ATOM   3192  CB  ILE B 462     -54.211 -13.625 -15.593  0.00  0.00           C  
ATOM   3193  CG2 ILE B 462     -55.154 -13.628 -16.790  0.00  0.00           C  
ATOM   3194  CG1 ILE B 462     -53.474 -12.278 -15.517  0.00  0.00           C  
ATOM   3195  CD1 ILE B 462     -52.516 -12.050 -16.623  0.00  0.00           C  
ATOM   3196  C   ILE B 462     -55.890 -15.158 -14.351  0.00  0.00           C  
ATOM   3197  O   ILE B 462     -57.056 -14.870 -14.561  0.00  0.00           O  
ATOM   3198  N   THR B 463     -55.556 -16.407 -14.015  0.00  0.00           N  
ATOM   3199  CA  THR B 463     -56.513 -17.476 -13.663  0.00  0.00           C  
ATOM   3200  CB  THR B 463     -55.681 -18.773 -13.676  0.00  0.00           C  
ATOM   3201  CG2 THR B 463     -56.541 -20.031 -13.500  0.00  0.00           C  
ATOM   3202  OG1 THR B 463     -55.190 -18.997 -14.994  0.00  0.00           O  
ATOM   3203  C   THR B 463     -57.156 -17.245 -12.281  0.00  0.00           C  
ATOM   3204  O   THR B 463     -58.346 -17.371 -12.291  0.00  0.00           O  
ATOM   3205  N   LYS B 464     -56.432 -16.889 -11.224  0.00  0.00           N  
ATOM   3206  CA  LYS B 464     -57.032 -16.550  -9.892  0.00  0.00           C  
ATOM   3207  CB  LYS B 464     -55.943 -16.307  -8.841  0.00  0.00           C  
ATOM   3208  CG  LYS B 464     -56.292 -16.420  -7.315  0.00  0.00           C  
ATOM   3209  CD  LYS B 464     -55.455 -15.484  -6.466  0.00  0.00           C  
ATOM   3210  CE  LYS B 464     -56.225 -15.046  -5.232  0.00  0.00           C  
ATOM   3211  NZ  LYS B 464     -55.404 -13.996  -4.474  0.00  0.00           N1+
ATOM   3212  C   LYS B 464     -58.050 -15.408 -10.086  0.00  0.00           C  
ATOM   3213  O   LYS B 464     -59.133 -15.578  -9.578  0.00  0.00           O  
ATOM   3214  N   ARG B 465     -57.738 -14.342 -10.816  0.00  0.00           N  
ATOM   3215  CA  ARG B 465     -58.697 -13.249 -11.317  0.00  0.00           C  
ATOM   3216  CB  ARG B 465     -57.905 -12.222 -12.135  0.00  0.00           C  
ATOM   3217  CG  ARG B 465     -56.908 -11.441 -11.186  0.00  0.00           C  
ATOM   3218  CD  ARG B 465     -56.267 -10.230 -11.861  0.00  0.00           C  
ATOM   3219  NE  ARG B 465     -55.646  -9.339 -10.794  0.00  0.00           N  
ATOM   3220  CZ  ARG B 465     -54.826  -8.374 -11.057  0.00  0.00           C  
ATOM   3221  NH1 ARG B 465     -54.351  -8.136 -12.258  0.00  0.00           N  
ATOM   3222  NH2 ARG B 465     -54.556  -7.470 -10.145  0.00  0.00           N  
ATOM   3223  C   ARG B 465     -59.861 -13.811 -12.120  0.00  0.00           C  
ATOM   3224  O   ARG B 465     -61.030 -13.492 -11.713  0.00  0.00           O  
ATOM   3225  N   ALA B 466     -59.639 -14.607 -13.163  0.00  0.00           N  
ATOM   3226  CA  ALA B 466     -60.847 -15.201 -13.831  0.00  0.00           C  
ATOM   3227  CB  ALA B 466     -60.459 -15.941 -15.078  0.00  0.00           C  
ATOM   3228  C   ALA B 466     -61.672 -16.155 -12.872  0.00  0.00           C  
ATOM   3229  O   ALA B 466     -62.920 -16.195 -12.959  0.00  0.00           O  
ATOM   3230  N   ALA B 467     -61.081 -16.805 -11.856  0.00  0.00           N  
ATOM   3231  CA  ALA B 467     -61.766 -17.484 -10.718  0.00  0.00           C  
ATOM   3232  CB  ALA B 467     -60.847 -18.503  -9.997  0.00  0.00           C  
ATOM   3233  C   ALA B 467     -62.500 -16.588  -9.690  0.00  0.00           C  
ATOM   3234  O   ALA B 467     -63.448 -17.084  -9.126  0.00  0.00           O  
ATOM   3235  N   ILE B 468     -62.147 -15.272  -9.490  0.00  0.00           N  
ATOM   3236  CA  ILE B 468     -63.051 -14.294  -8.919  0.00  0.00           C  
ATOM   3237  CB  ILE B 468     -62.142 -13.041  -8.557  0.00  0.00           C  
ATOM   3238  CG2 ILE B 468     -63.052 -11.969  -7.908  0.00  0.00           C  
ATOM   3239  CG1 ILE B 468     -61.020 -13.500  -7.520  0.00  0.00           C  
ATOM   3240  CD1 ILE B 468     -60.090 -12.419  -6.945  0.00  0.00           C  
ATOM   3241  C   ILE B 468     -64.202 -13.980  -9.876  0.00  0.00           C  
ATOM   3242  O   ILE B 468     -65.311 -13.978  -9.374  0.00  0.00           O  
ATOM   3243  N   ALA B 469     -64.082 -13.853 -11.191  0.00  0.00           N  
ATOM   3244  CA  ALA B 469     -65.170 -13.671 -12.187  0.00  0.00           C  
ATOM   3245  CB  ALA B 469     -64.615 -13.365 -13.550  0.00  0.00           C  
ATOM   3246  C   ALA B 469     -66.176 -14.869 -12.075  0.00  0.00           C  
ATOM   3247  O   ALA B 469     -67.367 -14.583 -11.794  0.00  0.00           O  
ATOM   3248  N   GLU B 470     -65.693 -16.094 -12.008  0.00  0.00           N  
ATOM   3249  CA  GLU B 470     -66.387 -17.338 -11.826  0.00  0.00           C  
ATOM   3250  CB  GLU B 470     -65.623 -18.600 -12.414  0.00  0.00           C  
ATOM   3251  CG  GLU B 470     -66.457 -19.931 -12.474  0.00  0.00           C  
ATOM   3252  CD  GLU B 470     -67.906 -19.729 -12.980  0.00  0.00           C  
ATOM   3253  OE1 GLU B 470     -68.717 -20.600 -12.471  0.00  0.00           O  
ATOM   3254  OE2 GLU B 470     -68.095 -18.969 -13.966  0.00  0.00           O  
ATOM   3255  C   GLU B 470     -66.978 -17.490 -10.453  0.00  0.00           C  
ATOM   3256  O   GLU B 470     -68.171 -17.754 -10.319  0.00  0.00           O  
ATOM   3257  N   ALA B 471     -66.246 -17.208  -9.393  0.00  0.00           N  
ATOM   3258  CA  ALA B 471     -66.846 -17.332  -8.066  0.00  0.00           C  
ATOM   3259  CB  ALA B 471     -65.781 -17.131  -7.008  0.00  0.00           C  
ATOM   3260  C   ALA B 471     -68.082 -16.416  -7.727  0.00  0.00           C  
ATOM   3261  O   ALA B 471     -68.800 -16.700  -6.770  0.00  0.00           O  
ATOM   3262  N   GLN B 472     -68.228 -15.382  -8.519  0.00  0.00           N  
ATOM   3263  CA  GLN B 472     -69.334 -14.385  -8.509  0.00  0.00           C  
ATOM   3264  CB  GLN B 472     -68.849 -12.932  -8.579  0.00  0.00           C  
ATOM   3265  CG  GLN B 472     -68.068 -12.589  -7.305  0.00  0.00           C  
ATOM   3266  CD  GLN B 472     -67.306 -11.309  -7.369  0.00  0.00           C  
ATOM   3267  OE1 GLN B 472     -67.082 -10.616  -8.355  0.00  0.00           O  
ATOM   3268  NE2 GLN B 472     -66.839 -10.896  -6.190  0.00  0.00           N  
ATOM   3269  C   GLN B 472     -70.408 -14.684  -9.470  0.00  0.00           C  
ATOM   3270  O   GLN B 472     -71.556 -14.851  -9.062  0.00  0.00           O  
ATOM   3271  N   ALA B 473     -70.113 -14.999 -10.701  0.00  0.00           N  
ATOM   3272  CA  ALA B 473     -71.113 -15.462 -11.719  0.00  0.00           C  
ATOM   3273  CB  ALA B 473     -70.366 -15.542 -13.065  0.00  0.00           C  
ATOM   3274  C   ALA B 473     -71.795 -16.789 -11.260  0.00  0.00           C  
ATOM   3275  O   ALA B 473     -73.007 -16.857 -11.309  0.00  0.00           O  
ATOM   3276  N   ALA B 474     -71.012 -17.610 -10.554  0.00  0.00           N  
ATOM   3277  CA  ALA B 474     -71.686 -18.814 -10.012  0.00  0.00           C  
ATOM   3278  CB  ALA B 474     -70.562 -19.713  -9.463  0.00  0.00           C  
ATOM   3279  C   ALA B 474     -72.649 -18.471  -8.861  0.00  0.00           C  
ATOM   3280  O   ALA B 474     -73.706 -19.106  -8.679  0.00  0.00           O  
ATOM   3281  N   ALA B 475     -72.383 -17.410  -8.062  0.00  0.00           N  
ATOM   3282  CA  ALA B 475     -73.252 -16.944  -6.945  0.00  0.00           C  
ATOM   3283  CB  ALA B 475     -72.396 -16.178  -5.915  0.00  0.00           C  
ATOM   3284  C   ALA B 475     -74.512 -16.220  -7.440  0.00  0.00           C  
ATOM   3285  O   ALA B 475     -75.622 -16.561  -7.153  0.00  0.00           O  
ATOM   3286  N   GLU B 476     -74.367 -15.271  -8.390  0.00  0.00           N  
ATOM   3287  CA  GLU B 476     -75.451 -14.609  -9.060  0.00  0.00           C  
ATOM   3288  CB  GLU B 476     -74.971 -13.420  -9.896  0.00  0.00           C  
ATOM   3289  CG  GLU B 476     -76.034 -12.811 -10.830  0.00  0.00           C  
ATOM   3290  CD  GLU B 476     -75.498 -11.560 -11.557  0.00  0.00           C  
ATOM   3291  OE1 GLU B 476     -76.112 -10.488 -11.401  0.00  0.00           O  
ATOM   3292  OE2 GLU B 476     -74.399 -11.619 -12.232  0.00  0.00           O  
ATOM   3293  C   GLU B 476     -76.359 -15.575  -9.757  0.00  0.00           C  
ATOM   3294  O   GLU B 476     -77.589 -15.567  -9.577  0.00  0.00           O  
ATOM   3295  N   ALA B 477     -75.820 -16.554 -10.578  0.00  0.00           N  
ATOM   3296  CA  ALA B 477     -76.580 -17.684 -11.142  0.00  0.00           C  
ATOM   3297  CB  ALA B 477     -75.668 -18.369 -12.124  0.00  0.00           C  
ATOM   3298  C   ALA B 477     -77.305 -18.552 -10.111  0.00  0.00           C  
ATOM   3299  O   ALA B 477     -78.464 -18.942 -10.365  0.00  0.00           O  
ATOM   3300  N   GLN B 478     -76.734 -18.817  -8.898  0.00  0.00           N  
ATOM   3301  CA  GLN B 478     -77.499 -19.618  -7.913  0.00  0.00           C  
ATOM   3302  CB  GLN B 478     -76.496 -19.867  -6.764  0.00  0.00           C  
ATOM   3303  CG  GLN B 478     -77.018 -20.946  -5.766  0.00  0.00           C  
ATOM   3304  CD  GLN B 478     -76.501 -20.752  -4.393  0.00  0.00           C  
ATOM   3305  OE1 GLN B 478     -75.562 -19.973  -4.096  0.00  0.00           O  
ATOM   3306  NE2 GLN B 478     -77.095 -21.397  -3.415  0.00  0.00           N  
ATOM   3307  C   GLN B 478     -78.727 -18.856  -7.315  0.00  0.00           C  
ATOM   3308  O   GLN B 478     -79.782 -19.373  -7.195  0.00  0.00           O  
ATOM   3309  N   VAL B 479     -78.594 -17.544  -7.049  0.00  0.00           N  
ATOM   3310  CA  VAL B 479     -79.682 -16.645  -6.667  0.00  0.00           C  
ATOM   3311  CB  VAL B 479     -79.183 -15.296  -6.231  0.00  0.00           C  
ATOM   3312  CG1 VAL B 479     -80.233 -14.240  -6.218  0.00  0.00           C  
ATOM   3313  CG2 VAL B 479     -78.358 -15.341  -4.972  0.00  0.00           C  
ATOM   3314  C   VAL B 479     -80.725 -16.676  -7.792  0.00  0.00           C  
ATOM   3315  O   VAL B 479     -81.873 -17.001  -7.492  0.00  0.00           O  
ATOM   3316  N   LYS B 480     -80.298 -16.489  -9.093  0.00  0.00           N  
ATOM   3317  CA  LYS B 480     -81.231 -16.536 -10.228  0.00  0.00           C  
ATOM   3318  CB  LYS B 480     -80.494 -16.321 -11.566  0.00  0.00           C  
ATOM   3319  CG  LYS B 480     -80.131 -14.842 -11.810  0.00  0.00           C  
ATOM   3320  CD  LYS B 480     -81.254 -13.763 -11.952  0.00  0.00           C  
ATOM   3321  CE  LYS B 480     -80.650 -12.421 -12.401  0.00  0.00           C  
ATOM   3322  NZ  LYS B 480     -81.650 -11.343 -12.663  0.00  0.00           N1+
ATOM   3323  C   LYS B 480     -82.107 -17.814 -10.282  0.00  0.00           C  
ATOM   3324  O   LYS B 480     -83.357 -17.730 -10.476  0.00  0.00           O  
ATOM   3325  N   ALA B 481     -81.472 -18.989 -10.304  0.00  0.00           N  
ATOM   3326  CA  ALA B 481     -82.171 -20.265 -10.094  0.00  0.00           C  
ATOM   3327  CB  ALA B 481     -81.139 -21.391  -9.855  0.00  0.00           C  
ATOM   3328  C   ALA B 481     -83.119 -20.303  -8.947  0.00  0.00           C  
ATOM   3329  O   ALA B 481     -84.236 -20.782  -9.177  0.00  0.00           O  
ATOM   3330  N   ALA B 482     -82.800 -19.741  -7.778  0.00  0.00           N  
ATOM   3331  CA  ALA B 482     -83.644 -19.799  -6.639  0.00  0.00           C  
ATOM   3332  CB  ALA B 482     -82.951 -19.335  -5.384  0.00  0.00           C  
ATOM   3333  C   ALA B 482     -84.904 -18.999  -6.884  0.00  0.00           C  
ATOM   3334  O   ALA B 482     -86.031 -19.378  -6.539  0.00  0.00           O  
ATOM   3335  N   ILE B 483     -84.713 -17.879  -7.567  0.00  0.00           N  
ATOM   3336  CA  ILE B 483     -85.837 -17.058  -7.972  0.00  0.00           C  
ATOM   3337  CB  ILE B 483     -85.421 -15.607  -8.377  0.00  0.00           C  
ATOM   3338  CG2 ILE B 483     -86.595 -14.751  -8.896  0.00  0.00           C  
ATOM   3339  CG1 ILE B 483     -84.719 -14.941  -7.192  0.00  0.00           C  
ATOM   3340  CD1 ILE B 483     -83.712 -13.818  -7.637  0.00  0.00           C  
ATOM   3341  C   ILE B 483     -86.737 -17.763  -9.016  0.00  0.00           C  
ATOM   3342  O   ILE B 483     -87.929 -17.943  -8.861  0.00  0.00           O  
ATOM   3343  N   ALA B 484     -86.119 -18.288 -10.074  0.00  0.00           N  
ATOM   3344  CA  ALA B 484     -86.822 -19.092 -11.083  0.00  0.00           C  
ATOM   3345  CB  ALA B 484     -85.870 -19.609 -12.163  0.00  0.00           C  
ATOM   3346  C   ALA B 484     -87.561 -20.273 -10.438  0.00  0.00           C  
ATOM   3347  O   ALA B 484     -88.707 -20.423 -10.924  0.00  0.00           O  
ATOM   3348  N   ARG B 485     -87.072 -21.021  -9.425  0.00  0.00           N  
ATOM   3349  CA  ARG B 485     -87.930 -22.045  -8.769  0.00  0.00           C  
ATOM   3350  CB  ARG B 485     -86.953 -22.935  -7.920  0.00  0.00           C  
ATOM   3351  CG  ARG B 485     -87.577 -24.370  -7.715  0.00  0.00           C  
ATOM   3352  CD  ARG B 485     -88.604 -24.537  -6.688  0.00  0.00           C  
ATOM   3353  NE  ARG B 485     -89.184 -25.941  -6.862  0.00  0.00           N  
ATOM   3354  CZ  ARG B 485     -90.053 -26.397  -5.919  0.00  0.00           C  
ATOM   3355  NH1 ARG B 485     -90.173 -25.809  -4.790  0.00  0.00           N  
ATOM   3356  NH2 ARG B 485     -90.604 -27.549  -6.039  0.00  0.00           N  
ATOM   3357  C   ARG B 485     -89.056 -21.391  -8.005  0.00  0.00           C  
ATOM   3358  O   ARG B 485     -90.187 -21.889  -8.021  0.00  0.00           O  
ATOM   3359  N   LYS B 486     -88.919 -20.171  -7.414  0.00  0.00           N  
ATOM   3360  CA  LYS B 486     -90.085 -19.389  -6.817  0.00  0.00           C  
ATOM   3361  CB  LYS B 486     -89.589 -18.078  -6.088  0.00  0.00           C  
ATOM   3362  CG  LYS B 486     -90.717 -17.312  -5.450  0.00  0.00           C  
ATOM   3363  CD  LYS B 486     -90.295 -16.201  -4.499  0.00  0.00           C  
ATOM   3364  CE  LYS B 486     -91.566 -15.599  -4.018  0.00  0.00           C  
ATOM   3365  NZ  LYS B 486     -91.253 -14.660  -2.898  0.00  0.00           N1+
ATOM   3366  C   LYS B 486     -91.141 -19.061  -7.882  0.00  0.00           C  
ATOM   3367  O   LYS B 486     -92.267 -19.212  -7.477  0.00  0.00           O  
ATOM   3368  N   SER B 487     -90.753 -18.738  -9.114  0.00  0.00           N  
ATOM   3369  CA  SER B 487     -91.738 -18.413 -10.124  0.00  0.00           C  
ATOM   3370  CB  SER B 487     -91.116 -17.592 -11.193  0.00  0.00           C  
ATOM   3371  OG  SER B 487     -90.672 -16.406 -10.545  0.00  0.00           O  
ATOM   3372  C   SER B 487     -92.317 -19.603 -10.784  0.00  0.00           C  
ATOM   3373  O   SER B 487     -93.517 -19.585 -11.159  0.00  0.00           O  
ATOM   3374  N   ALA B 488     -91.607 -20.708 -10.879  0.00  0.00           N  
ATOM   3375  CA  ALA B 488     -92.210 -21.953 -11.236  0.00  0.00           C  
ATOM   3376  CB  ALA B 488     -91.153 -23.058 -11.475  0.00  0.00           C  
ATOM   3377  C   ALA B 488     -93.305 -22.341 -10.207  0.00  0.00           C  
ATOM   3378  O   ALA B 488     -94.454 -22.648 -10.559  0.00  0.00           O  
ATOM   3379  N   ALA B 489     -93.000 -22.134  -8.904  0.00  0.00           N  
ATOM   3380  CA  ALA B 489     -93.927 -22.454  -7.797  0.00  0.00           C  
ATOM   3381  CB  ALA B 489     -92.997 -22.470  -6.541  0.00  0.00           C  
ATOM   3382  C   ALA B 489     -95.166 -21.440  -7.567  0.00  0.00           C  
ATOM   3383  O   ALA B 489     -96.309 -21.897  -7.468  0.00  0.00           O  
ATOM   3384  N   ASN B 490     -94.953 -20.149  -7.774  0.00  0.00           N  
ATOM   3385  CA  ASN B 490     -96.022 -19.130  -7.899  0.00  0.00           C  
ATOM   3386  CB  ASN B 490     -95.337 -17.731  -8.021  0.00  0.00           C  
ATOM   3387  CG  ASN B 490     -96.348 -16.528  -7.840  0.00  0.00           C  
ATOM   3388  OD1 ASN B 490     -97.368 -16.564  -7.119  0.00  0.00           O  
ATOM   3389  ND2 ASN B 490     -96.137 -15.486  -8.566  0.00  0.00           N  
ATOM   3390  C   ASN B 490     -97.056 -19.436  -9.063  0.00  0.00           C  
ATOM   3391  O   ASN B 490     -98.277 -19.333  -8.887  0.00  0.00           O  
ATOM   3392  N   PHE B 491     -96.516 -19.893 -10.194  0.00  0.00           N  
ATOM   3393  CA  PHE B 491     -97.361 -20.315 -11.349  0.00  0.00           C  
ATOM   3394  CB  PHE B 491     -96.484 -20.173 -12.593  0.00  0.00           C  
ATOM   3395  CG  PHE B 491     -96.980 -20.862 -13.846  0.00  0.00           C  
ATOM   3396  CD1 PHE B 491     -96.156 -21.759 -14.508  0.00  0.00           C  
ATOM   3397  CE1 PHE B 491     -96.559 -22.519 -15.609  0.00  0.00           C  
ATOM   3398  CZ  PHE B 491     -97.872 -22.351 -16.055  0.00  0.00           C  
ATOM   3399  CE2 PHE B 491     -98.769 -21.397 -15.470  0.00  0.00           C  
ATOM   3400  CD2 PHE B 491     -98.360 -20.653 -14.351  0.00  0.00           C  
ATOM   3401  C   PHE B 491     -98.167 -21.623 -11.233  0.00  0.00           C  
ATOM   3402  O   PHE B 491     -99.342 -21.602 -11.573  0.00  0.00           O  
ATOM   3403  N   LEU B 492     -97.486 -22.704 -10.720  0.00  0.00           N  
ATOM   3404  CA  LEU B 492     -98.067 -23.993 -10.477  0.00  0.00           C  
ATOM   3405  CB  LEU B 492     -96.946 -24.917  -9.869  0.00  0.00           C  
ATOM   3406  CG  LEU B 492     -97.479 -26.350  -9.370  0.00  0.00           C  
ATOM   3407  CD1 LEU B 492     -98.296 -27.106 -10.386  0.00  0.00           C  
ATOM   3408  CD2 LEU B 492     -96.342 -27.119  -8.834  0.00  0.00           C  
ATOM   3409  C   LEU B 492     -99.122 -23.799  -9.415  0.00  0.00           C  
ATOM   3410  O   LEU B 492    -100.153 -24.502  -9.541  0.00  0.00           O  
ATOM   3411  N   ALA B 493     -99.009 -22.930  -8.411  0.00  0.00           N  
ATOM   3412  CA  ALA B 493     -99.994 -22.847  -7.346  0.00  0.00           C  
ATOM   3413  CB  ALA B 493     -99.416 -22.064  -6.207  0.00  0.00           C  
ATOM   3414  C   ALA B 493    -101.340 -22.295  -7.924  0.00  0.00           C  
ATOM   3415  O   ALA B 493    -102.369 -22.943  -7.728  0.00  0.00           O  
ATOM   3416  N   LYS B 494    -101.224 -21.179  -8.698  0.00  0.00           N  
ATOM   3417  CA  LYS B 494    -102.358 -20.648  -9.481  0.00  0.00           C  
ATOM   3418  CB  LYS B 494    -101.930 -19.333 -10.171  0.00  0.00           C  
ATOM   3419  CG  LYS B 494    -101.923 -18.123  -9.285  0.00  0.00           C  
ATOM   3420  CD  LYS B 494    -101.953 -16.718  -9.891  0.00  0.00           C  
ATOM   3421  CE  LYS B 494    -101.584 -15.701  -8.867  0.00  0.00           C  
ATOM   3422  NZ  LYS B 494    -101.113 -14.424  -9.562  0.00  0.00           N1+
ATOM   3423  C   LYS B 494    -102.872 -21.586 -10.548  0.00  0.00           C  
ATOM   3424  O   LYS B 494    -104.041 -21.731 -10.643  0.00  0.00           O  
ATOM   3425  N   ALA B 495    -102.067 -22.319 -11.232  0.00  0.00           N  
ATOM   3426  CA  ALA B 495    -102.544 -23.345 -12.163  0.00  0.00           C  
ATOM   3427  CB  ALA B 495    -101.287 -23.935 -12.992  0.00  0.00           C  
ATOM   3428  C   ALA B 495    -103.331 -24.502 -11.490  0.00  0.00           C  
ATOM   3429  O   ALA B 495    -104.301 -25.029 -12.037  0.00  0.00           O  
ATOM   3430  N   GLN B 496    -102.906 -24.923 -10.286  0.00  0.00           N  
ATOM   3431  CA  GLN B 496    -103.622 -25.833  -9.367  0.00  0.00           C  
ATOM   3432  CB  GLN B 496    -102.589 -26.307  -8.311  0.00  0.00           C  
ATOM   3433  CG  GLN B 496    -101.802 -27.522  -8.829  0.00  0.00           C  
ATOM   3434  CD  GLN B 496    -100.814 -28.175  -7.846  0.00  0.00           C  
ATOM   3435  OE1 GLN B 496    -100.667 -27.843  -6.651  0.00  0.00           O  
ATOM   3436  NE2 GLN B 496    -100.212 -29.333  -8.298  0.00  0.00           N  
ATOM   3437  C   GLN B 496    -104.907 -25.264  -8.812  0.00  0.00           C  
ATOM   3438  O   GLN B 496    -105.873 -25.995  -8.602  0.00  0.00           O  
ATOM   3439  N   ILE B 497    -104.914 -23.931  -8.496  0.00  0.00           N  
ATOM   3440  CA  ILE B 497    -106.190 -23.299  -7.876  0.00  0.00           C  
ATOM   3441  CB  ILE B 497    -105.868 -22.023  -7.075  0.00  0.00           C  
ATOM   3442  CG2 ILE B 497    -107.083 -21.251  -6.610  0.00  0.00           C  
ATOM   3443  CG1 ILE B 497    -105.024 -22.404  -5.829  0.00  0.00           C  
ATOM   3444  CD1 ILE B 497    -104.132 -21.354  -5.317  0.00  0.00           C  
ATOM   3445  C   ILE B 497    -107.160 -23.021  -8.960  0.00  0.00           C  
ATOM   3446  O   ILE B 497    -108.386 -23.171  -8.737  0.00  0.00           O  
ATOM   3447  N   ALA B 498    -106.718 -22.812 -10.240  0.00  0.00           N  
ATOM   3448  CA  ALA B 498    -107.501 -22.726 -11.438  0.00  0.00           C  
ATOM   3449  CB  ALA B 498    -106.625 -22.217 -12.623  0.00  0.00           C  
ATOM   3450  C   ALA B 498    -108.092 -24.143 -11.830  0.00  0.00           C  
ATOM   3451  O   ALA B 498    -109.266 -24.297 -12.014  0.00  0.00           O  
ATOM   3452  N   ALA B 499    -107.249 -25.234 -11.762  0.00  0.00           N  
ATOM   3453  CA  ALA B 499    -107.672 -26.620 -11.880  0.00  0.00           C  
ATOM   3454  CB  ALA B 499    -106.519 -27.637 -11.817  0.00  0.00           C  
ATOM   3455  C   ALA B 499    -108.910 -26.997 -11.022  0.00  0.00           C  
ATOM   3456  O   ALA B 499    -109.951 -27.396 -11.559  0.00  0.00           O  
ATOM   3457  N   ALA B 500    -108.860 -26.767  -9.694  0.00  0.00           N  
ATOM   3458  CA  ALA B 500    -109.898 -26.799  -8.742  0.00  0.00           C  
ATOM   3459  CB  ALA B 500    -109.359 -26.302  -7.378  0.00  0.00           C  
ATOM   3460  C   ALA B 500    -111.123 -26.092  -9.170  0.00  0.00           C  
ATOM   3461  O   ALA B 500    -112.162 -26.747  -9.232  0.00  0.00           O  
ATOM   3462  N   ALA B 501    -111.072 -24.785  -9.528  0.00  0.00           N  
ATOM   3463  CA  ALA B 501    -112.199 -24.017  -9.944  0.00  0.00           C  
ATOM   3464  CB  ALA B 501    -111.758 -22.520 -10.075  0.00  0.00           C  
ATOM   3465  C   ALA B 501    -112.873 -24.563 -11.188  0.00  0.00           C  
ATOM   3466  O   ALA B 501    -114.049 -24.894 -11.100  0.00  0.00           O  
ATOM   3467  N   GLU B 502    -112.147 -24.771 -12.324  0.00  0.00           N  
ATOM   3468  CA  GLU B 502    -112.577 -25.446 -13.591  0.00  0.00           C  
ATOM   3469  CB  GLU B 502    -111.264 -25.739 -14.367  0.00  0.00           C  
ATOM   3470  CG  GLU B 502    -110.567 -24.388 -14.772  0.00  0.00           C  
ATOM   3471  CD  GLU B 502    -111.162 -23.841 -16.117  0.00  0.00           C  
ATOM   3472  OE1 GLU B 502    -110.501 -23.064 -16.890  0.00  0.00           O  
ATOM   3473  OE2 GLU B 502    -112.389 -24.118 -16.284  0.00  0.00           O  
ATOM   3474  C   GLU B 502    -113.319 -26.799 -13.294  0.00  0.00           C  
ATOM   3475  O   GLU B 502    -114.214 -27.121 -14.049  0.00  0.00           O  
ATOM   3476  N   SER B 503    -112.987 -27.468 -12.175  0.00  0.00           N  
ATOM   3477  CA  SER B 503    -113.600 -28.724 -11.749  0.00  0.00           C  
ATOM   3478  CB  SER B 503    -112.520 -29.605 -10.997  0.00  0.00           C  
ATOM   3479  OG  SER B 503    -112.987 -30.622 -10.175  0.00  0.00           O  
ATOM   3480  C   SER B 503    -114.900 -28.608 -11.010  0.00  0.00           C  
ATOM   3481  O   SER B 503    -115.938 -29.090 -11.541  0.00  0.00           O  
ATOM   3482  N   GLU B 504    -114.934 -27.808  -9.918  0.00  0.00           N  
ATOM   3483  CA  GLU B 504    -116.188 -27.400  -9.298  0.00  0.00           C  
ATOM   3484  CB  GLU B 504    -115.828 -26.255  -8.354  0.00  0.00           C  
ATOM   3485  CG  GLU B 504    -116.995 -25.868  -7.415  0.00  0.00           C  
ATOM   3486  CD  GLU B 504    -117.456 -26.825  -6.283  0.00  0.00           C  
ATOM   3487  OE1 GLU B 504    -118.609 -26.855  -5.875  0.00  0.00           O  
ATOM   3488  OE2 GLU B 504    -116.569 -27.566  -5.820  0.00  0.00           O  
ATOM   3489  C   GLU B 504    -117.247 -26.813 -10.260  0.00  0.00           C  
ATOM   3490  O   GLU B 504    -118.448 -27.199 -10.268  0.00  0.00           O  
ATOM   3491  N   ALA B 505    -116.853 -25.950 -11.244  0.00  0.00           N  
ATOM   3492  CA  ALA B 505    -117.665 -25.369 -12.386  0.00  0.00           C  
ATOM   3493  CB  ALA B 505    -116.683 -24.354 -13.082  0.00  0.00           C  
ATOM   3494  C   ALA B 505    -118.211 -26.403 -13.383  0.00  0.00           C  
ATOM   3495  O   ALA B 505    -119.357 -26.286 -13.822  0.00  0.00           O  
ATOM   3496  N   THR B 506    -117.392 -27.437 -13.680  0.00  0.00           N  
ATOM   3497  CA  THR B 506    -117.801 -28.652 -14.454  0.00  0.00           C  
ATOM   3498  CB  THR B 506    -116.637 -29.596 -14.807  0.00  0.00           C  
ATOM   3499  CG2 THR B 506    -117.033 -30.488 -15.960  0.00  0.00           C  
ATOM   3500  OG1 THR B 506    -115.495 -28.983 -15.234  0.00  0.00           O  
ATOM   3501  C   THR B 506    -118.846 -29.509 -13.727  0.00  0.00           C  
ATOM   3502  O   THR B 506    -119.893 -29.722 -14.322  0.00  0.00           O  
ATOM   3503  N   LYS B 507    -118.688 -29.748 -12.392  0.00  0.00           N  
ATOM   3504  CA  LYS B 507    -119.763 -30.493 -11.711  0.00  0.00           C  
ATOM   3505  CB  LYS B 507    -119.172 -30.898 -10.305  0.00  0.00           C  
ATOM   3506  CG  LYS B 507    -120.159 -31.642  -9.421  0.00  0.00           C  
ATOM   3507  CD  LYS B 507    -119.518 -32.325  -8.192  0.00  0.00           C  
ATOM   3508  CE  LYS B 507    -120.521 -33.308  -7.470  0.00  0.00           C  
ATOM   3509  NZ  LYS B 507    -121.654 -32.618  -6.750  0.00  0.00           N1+
ATOM   3510  C   LYS B 507    -121.077 -29.829 -11.565  0.00  0.00           C  
ATOM   3511  O   LYS B 507    -122.176 -30.434 -11.804  0.00  0.00           O  
ATOM   3512  N   LEU B 508    -121.086 -28.511 -11.307  0.00  0.00           N  
ATOM   3513  CA  LEU B 508    -122.260 -27.669 -11.277  0.00  0.00           C  
ATOM   3514  CB  LEU B 508    -121.988 -26.222 -10.920  0.00  0.00           C  
ATOM   3515  CG  LEU B 508    -121.725 -25.978  -9.425  0.00  0.00           C  
ATOM   3516  CD1 LEU B 508    -120.891 -24.648  -9.318  0.00  0.00           C  
ATOM   3517  CD2 LEU B 508    -123.005 -25.997  -8.513  0.00  0.00           C  
ATOM   3518  C   LEU B 508    -122.986 -27.689 -12.685  0.00  0.00           C  
ATOM   3519  O   LEU B 508    -124.185 -27.734 -12.661  0.00  0.00           O  
ATOM   3520  N   ALA B 509    -122.220 -27.454 -13.769  0.00  0.00           N  
ATOM   3521  CA  ALA B 509    -122.670 -27.508 -15.174  0.00  0.00           C  
ATOM   3522  CB  ALA B 509    -121.379 -27.293 -16.007  0.00  0.00           C  
ATOM   3523  C   ALA B 509    -123.446 -28.795 -15.404  0.00  0.00           C  
ATOM   3524  O   ALA B 509    -124.566 -28.766 -15.905  0.00  0.00           O  
ATOM   3525  N   ALA B 510    -122.909 -29.946 -14.955  0.00  0.00           N  
ATOM   3526  CA  ALA B 510    -123.611 -31.271 -15.304  0.00  0.00           C  
ATOM   3527  CB  ALA B 510    -122.498 -32.333 -15.313  0.00  0.00           C  
ATOM   3528  C   ALA B 510    -124.745 -31.629 -14.296  0.00  0.00           C  
ATOM   3529  O   ALA B 510    -125.640 -32.391 -14.684  0.00  0.00           O  
ATOM   3530  N   GLU B 511    -124.779 -30.989 -13.126  0.00  0.00           N  
ATOM   3531  CA  GLU B 511    -126.046 -30.944 -12.278  0.00  0.00           C  
ATOM   3532  CB  GLU B 511    -125.621 -30.444 -10.840  0.00  0.00           C  
ATOM   3533  CG  GLU B 511    -124.839 -31.484 -10.024  0.00  0.00           C  
ATOM   3534  CD  GLU B 511    -124.538 -31.147  -8.545  0.00  0.00           C  
ATOM   3535  OE1 GLU B 511    -124.634 -30.014  -8.047  0.00  0.00           O  
ATOM   3536  OE2 GLU B 511    -124.220 -32.039  -7.778  0.00  0.00           O  
ATOM   3537  C   GLU B 511    -127.081 -30.082 -12.867  0.00  0.00           C  
ATOM   3538  O   GLU B 511    -128.235 -30.512 -12.926  0.00  0.00           O  
ATOM   3539  N   ALA B 512    -126.636 -29.009 -13.543  0.00  0.00           N  
ATOM   3540  CA  ALA B 512    -127.530 -28.241 -14.404  0.00  0.00           C  
ATOM   3541  CB  ALA B 512    -126.975 -26.862 -14.752  0.00  0.00           C  
ATOM   3542  C   ALA B 512    -128.006 -29.003 -15.636  0.00  0.00           C  
ATOM   3543  O   ALA B 512    -129.197 -28.842 -15.895  0.00  0.00           O  
ATOM   3544  N   VAL B 513    -127.189 -29.834 -16.307  0.00  0.00           N  
ATOM   3545  CA  VAL B 513    -127.704 -30.792 -17.337  0.00  0.00           C  
ATOM   3546  CB  VAL B 513    -126.536 -31.458 -18.132  0.00  0.00           C  
ATOM   3547  CG1 VAL B 513    -127.142 -32.473 -19.223  0.00  0.00           C  
ATOM   3548  CG2 VAL B 513    -125.609 -30.503 -18.906  0.00  0.00           C  
ATOM   3549  C   VAL B 513    -128.709 -31.753 -16.879  0.00  0.00           C  
ATOM   3550  O   VAL B 513    -129.778 -31.804 -17.435  0.00  0.00           O  
ATOM   3551  N   VAL B 514    -128.458 -32.492 -15.850  0.00  0.00           N  
ATOM   3552  CA  VAL B 514    -129.433 -33.323 -15.194  0.00  0.00           C  
ATOM   3553  CB  VAL B 514    -128.761 -34.116 -14.058  0.00  0.00           C  
ATOM   3554  CG1 VAL B 514    -129.639 -34.732 -12.964  0.00  0.00           C  
ATOM   3555  CG2 VAL B 514    -128.001 -35.336 -14.642  0.00  0.00           C  
ATOM   3556  C   VAL B 514    -130.728 -32.609 -14.728  0.00  0.00           C  
ATOM   3557  O   VAL B 514    -131.871 -33.051 -15.045  0.00  0.00           O  
ATOM   3558  N   ALA B 515    -130.572 -31.355 -14.162  0.00  0.00           N  
ATOM   3559  CA  ALA B 515    -131.732 -30.520 -13.753  0.00  0.00           C  
ATOM   3560  CB  ALA B 515    -131.181 -29.243 -13.048  0.00  0.00           C  
ATOM   3561  C   ALA B 515    -132.641 -30.119 -14.957  0.00  0.00           C  
ATOM   3562  O   ALA B 515    -133.894 -30.215 -14.887  0.00  0.00           O  
ATOM   3563  N   LEU B 516    -132.048 -29.735 -16.076  0.00  0.00           N  
ATOM   3564  CA  LEU B 516    -132.781 -29.415 -17.335  0.00  0.00           C  
ATOM   3565  CB  LEU B 516    -131.808 -28.664 -18.265  0.00  0.00           C  
ATOM   3566  CG  LEU B 516    -131.563 -27.150 -18.123  0.00  0.00           C  
ATOM   3567  CD1 LEU B 516    -130.412 -26.797 -18.944  0.00  0.00           C  
ATOM   3568  CD2 LEU B 516    -132.779 -26.348 -18.684  0.00  0.00           C  
ATOM   3569  C   LEU B 516    -133.364 -30.688 -17.968  0.00  0.00           C  
ATOM   3570  O   LEU B 516    -134.499 -30.670 -18.527  0.00  0.00           O  
ATOM   3571  N   THR B 517    -132.678 -31.841 -17.990  0.00  0.00           N  
ATOM   3572  CA  THR B 517    -133.200 -33.121 -18.543  0.00  0.00           C  
ATOM   3573  CB  THR B 517    -132.023 -34.241 -18.588  0.00  0.00           C  
ATOM   3574  CG2 THR B 517    -132.541 -35.490 -19.236  0.00  0.00           C  
ATOM   3575  OG1 THR B 517    -130.921 -33.848 -19.303  0.00  0.00           O  
ATOM   3576  C   THR B 517    -134.484 -33.545 -17.799  0.00  0.00           C  
ATOM   3577  O   THR B 517    -135.456 -33.965 -18.470  0.00  0.00           O  
ATOM   3578  N   ASN B 518    -134.488 -33.437 -16.474  0.00  0.00           N  
ATOM   3579  CA  ASN B 518    -135.746 -33.645 -15.692  0.00  0.00           C  
ATOM   3580  CB  ASN B 518    -135.455 -33.600 -14.188  0.00  0.00           C  
ATOM   3581  CG  ASN B 518    -134.978 -34.925 -13.686  0.00  0.00           C  
ATOM   3582  OD1 ASN B 518    -135.808 -35.877 -13.593  0.00  0.00           O  
ATOM   3583  ND2 ASN B 518    -133.740 -35.017 -13.173  0.00  0.00           N  
ATOM   3584  C   ASN B 518    -136.913 -32.704 -16.015  0.00  0.00           C  
ATOM   3585  O   ASN B 518    -138.047 -33.085 -16.049  0.00  0.00           O  
ATOM   3586  N   ALA B 519    -136.624 -31.493 -16.535  0.00  0.00           N  
ATOM   3587  CA  ALA B 519    -137.696 -30.553 -16.931  0.00  0.00           C  
ATOM   3588  CB  ALA B 519    -137.205 -29.098 -16.827  0.00  0.00           C  
ATOM   3589  C   ALA B 519    -138.273 -30.807 -18.242  0.00  0.00           C  
ATOM   3590  O   ALA B 519    -139.502 -30.671 -18.497  0.00  0.00           O  
ATOM   3591  N   GLU B 520    -137.482 -31.351 -19.155  0.00  0.00           N  
ATOM   3592  CA  GLU B 520    -137.875 -31.748 -20.517  0.00  0.00           C  
ATOM   3593  CB  GLU B 520    -136.638 -32.009 -21.373  0.00  0.00           C  
ATOM   3594  CG  GLU B 520    -136.914 -32.304 -22.848  0.00  0.00           C  
ATOM   3595  CD  GLU B 520    -136.230 -33.569 -23.333  0.00  0.00           C  
ATOM   3596  OE1 GLU B 520    -136.766 -34.685 -23.056  0.00  0.00           O  
ATOM   3597  OE2 GLU B 520    -135.139 -33.465 -23.918  0.00  0.00           O  
ATOM   3598  C   GLU B 520    -138.868 -32.933 -20.488  0.00  0.00           C  
ATOM   3599  O   GLU B 520    -139.989 -32.825 -21.038  0.00  0.00           O  
ATOM   3600  N   VAL B 521    -138.592 -34.038 -19.760  0.00  0.00           N  
ATOM   3601  CA  VAL B 521    -139.508 -35.224 -19.593  0.00  0.00           C  
ATOM   3602  CB  VAL B 521    -138.854 -36.381 -18.864  0.00  0.00           C  
ATOM   3603  CG1 VAL B 521    -138.423 -36.180 -17.373  0.00  0.00           C  
ATOM   3604  CG2 VAL B 521    -139.790 -37.602 -18.793  0.00  0.00           C  
ATOM   3605  C   VAL B 521    -140.816 -34.798 -18.930  0.00  0.00           C  
ATOM   3606  O   VAL B 521    -141.897 -35.309 -19.225  0.00  0.00           O  
ATOM   3607  N   ALA B 522    -140.818 -33.763 -18.027  0.00  0.00           N  
ATOM   3608  CA  ALA B 522    -142.113 -33.164 -17.578  0.00  0.00           C  
ATOM   3609  CB  ALA B 522    -141.755 -32.328 -16.378  0.00  0.00           C  
ATOM   3610  C   ALA B 522    -142.895 -32.419 -18.625  0.00  0.00           C  
ATOM   3611  O   ALA B 522    -144.093 -32.661 -18.739  0.00  0.00           O  
ATOM   3612  N   VAL B 523    -142.321 -31.519 -19.496  0.00  0.00           N  
ATOM   3613  CA  VAL B 523    -143.132 -30.921 -20.593  0.00  0.00           C  
ATOM   3614  CB  VAL B 523    -142.370 -29.811 -21.416  0.00  0.00           C  
ATOM   3615  CG1 VAL B 523    -141.423 -30.345 -22.569  0.00  0.00           C  
ATOM   3616  CG2 VAL B 523    -143.408 -28.854 -22.067  0.00  0.00           C  
ATOM   3617  C   VAL B 523    -143.771 -32.031 -21.487  0.00  0.00           C  
ATOM   3618  O   VAL B 523    -144.914 -31.964 -21.971  0.00  0.00           O  
ATOM   3619  N   ASN B 524    -143.038 -33.085 -21.710  0.00  0.00           N  
ATOM   3620  CA  ASN B 524    -143.489 -34.106 -22.649  0.00  0.00           C  
ATOM   3621  CB  ASN B 524    -142.346 -35.075 -23.028  0.00  0.00           C  
ATOM   3622  CG  ASN B 524    -141.108 -34.477 -23.747  0.00  0.00           C  
ATOM   3623  OD1 ASN B 524    -141.116 -33.344 -24.176  0.00  0.00           O  
ATOM   3624  ND2 ASN B 524    -140.032 -35.232 -23.892  0.00  0.00           N  
ATOM   3625  C   ASN B 524    -144.614 -34.922 -22.071  0.00  0.00           C  
ATOM   3626  O   ASN B 524    -145.504 -35.255 -22.851  0.00  0.00           O  
ATOM   3627  N   GLN B 525    -144.653 -35.107 -20.718  0.00  0.00           N  
ATOM   3628  CA  GLN B 525    -145.820 -35.680 -20.070  0.00  0.00           C  
ATOM   3629  CB  GLN B 525    -145.337 -36.419 -18.824  0.00  0.00           C  
ATOM   3630  CG  GLN B 525    -144.404 -37.646 -18.948  0.00  0.00           C  
ATOM   3631  CD  GLN B 525    -144.071 -38.291 -17.638  0.00  0.00           C  
ATOM   3632  OE1 GLN B 525    -144.783 -38.174 -16.644  0.00  0.00           O  
ATOM   3633  NE2 GLN B 525    -142.907 -39.045 -17.533  0.00  0.00           N  
ATOM   3634  C   GLN B 525    -146.882 -34.637 -19.747  0.00  0.00           C  
ATOM   3635  O   GLN B 525    -148.102 -34.990 -19.581  0.00  0.00           O  
ATOM   3636  N   ALA B 526    -146.596 -33.335 -19.649  0.00  0.00           N  
ATOM   3637  CA  ALA B 526    -147.664 -32.382 -19.611  0.00  0.00           C  
ATOM   3638  CB  ALA B 526    -146.995 -31.079 -19.252  0.00  0.00           C  
ATOM   3639  C   ALA B 526    -148.473 -32.243 -20.900  0.00  0.00           C  
ATOM   3640  O   ALA B 526    -149.665 -32.053 -20.907  0.00  0.00           O  
ATOM   3641  N   ARG B 527    -147.791 -32.252 -22.088  0.00  0.00           N  
ATOM   3642  CA  ARG B 527    -148.361 -32.048 -23.424  0.00  0.00           C  
ATOM   3643  CB  ARG B 527    -147.102 -32.123 -24.398  0.00  0.00           C  
ATOM   3644  CG  ARG B 527    -147.336 -31.720 -25.860  0.00  0.00           C  
ATOM   3645  CD  ARG B 527    -146.204 -31.855 -26.839  0.00  0.00           C  
ATOM   3646  NE  ARG B 527    -146.799 -31.834 -28.148  0.00  0.00           N  
ATOM   3647  CZ  ARG B 527    -146.253 -31.235 -29.188  0.00  0.00           C  
ATOM   3648  NH1 ARG B 527    -145.260 -30.394 -29.054  0.00  0.00           N  
ATOM   3649  NH2 ARG B 527    -146.735 -31.297 -30.392  0.00  0.00           N  
ATOM   3650  C   ARG B 527    -149.487 -33.004 -23.906  0.00  0.00           C  
ATOM   3651  O   ARG B 527    -150.433 -32.520 -24.537  0.00  0.00           O  
ATOM   3652  N   ASN B 528    -149.378 -34.332 -23.634  0.00  0.00           N  
ATOM   3653  CA  ASN B 528    -150.374 -35.354 -23.699  0.00  0.00           C  
ATOM   3654  CB  ASN B 528    -149.783 -36.680 -23.190  0.00  0.00           C  
ATOM   3655  CG  ASN B 528    -148.739 -37.342 -24.094  0.00  0.00           C  
ATOM   3656  OD1 ASN B 528    -148.314 -36.789 -25.086  0.00  0.00           O  
ATOM   3657  ND2 ASN B 528    -148.338 -38.562 -23.879  0.00  0.00           N  
ATOM   3658  C   ASN B 528    -151.623 -34.905 -22.868  0.00  0.00           C  
ATOM   3659  O   ASN B 528    -152.732 -34.846 -23.528  0.00  0.00           O  
ATOM   3660  N   ALA B 529    -151.513 -34.611 -21.574  0.00  0.00           N  
ATOM   3661  CA  ALA B 529    -152.729 -34.308 -20.828  0.00  0.00           C  
ATOM   3662  CB  ALA B 529    -152.369 -34.244 -19.271  0.00  0.00           C  
ATOM   3663  C   ALA B 529    -153.339 -32.933 -21.255  0.00  0.00           C  
ATOM   3664  O   ALA B 529    -154.538 -32.671 -21.163  0.00  0.00           O  
ATOM   3665  N   GLN B 530    -152.531 -31.969 -21.757  0.00  0.00           N  
ATOM   3666  CA  GLN B 530    -153.084 -30.693 -22.245  0.00  0.00           C  
ATOM   3667  CB  GLN B 530    -151.948 -29.629 -22.316  0.00  0.00           C  
ATOM   3668  CG  GLN B 530    -152.464 -28.140 -22.408  0.00  0.00           C  
ATOM   3669  CD  GLN B 530    -153.380 -27.650 -21.277  0.00  0.00           C  
ATOM   3670  OE1 GLN B 530    -152.982 -27.530 -20.146  0.00  0.00           O  
ATOM   3671  NE2 GLN B 530    -154.601 -27.251 -21.551  0.00  0.00           N  
ATOM   3672  C   GLN B 530    -153.778 -30.751 -23.579  0.00  0.00           C  
ATOM   3673  O   GLN B 530    -154.758 -30.145 -23.706  0.00  0.00           O  
ATOM   3674  N   ALA B 531    -153.262 -31.619 -24.443  0.00  0.00           N  
ATOM   3675  CA  ALA B 531    -153.949 -32.038 -25.664  0.00  0.00           C  
ATOM   3676  CB  ALA B 531    -153.161 -32.791 -26.705  0.00  0.00           C  
ATOM   3677  C   ALA B 531    -155.247 -32.775 -25.434  0.00  0.00           C  
ATOM   3678  O   ALA B 531    -156.297 -32.451 -26.057  0.00  0.00           O  
ATOM   3679  N   ASN B 532    -155.309 -33.646 -24.411  0.00  0.00           N  
ATOM   3680  CA  ASN B 532    -156.495 -34.332 -23.954  0.00  0.00           C  
ATOM   3681  CB  ASN B 532    -156.052 -35.612 -23.121  0.00  0.00           C  
ATOM   3682  CG  ASN B 532    -157.160 -36.566 -22.891  0.00  0.00           C  
ATOM   3683  OD1 ASN B 532    -157.777 -36.518 -21.823  0.00  0.00           O  
ATOM   3684  ND2 ASN B 532    -157.302 -37.530 -23.768  0.00  0.00           N  
ATOM   3685  C   ASN B 532    -157.531 -33.444 -23.266  0.00  0.00           C  
ATOM   3686  O   ASN B 532    -158.671 -33.562 -23.689  0.00  0.00           O  
ATOM   3687  N   ALA B 533    -157.094 -32.573 -22.376  0.00  0.00           N  
ATOM   3688  CA  ALA B 533    -157.958 -31.515 -21.801  0.00  0.00           C  
ATOM   3689  CB  ALA B 533    -157.111 -30.653 -20.868  0.00  0.00           C  
ATOM   3690  C   ALA B 533    -158.556 -30.574 -22.788  0.00  0.00           C  
ATOM   3691  O   ALA B 533    -159.774 -30.514 -22.762  0.00  0.00           O  
ATOM   3692  N   SER B 534    -157.738 -30.052 -23.768  0.00  0.00           N  
ATOM   3693  CA  SER B 534    -158.315 -29.230 -24.874  0.00  0.00           C  
ATOM   3694  CB  SER B 534    -157.061 -28.742 -25.635  0.00  0.00           C  
ATOM   3695  OG  SER B 534    -157.462 -27.943 -26.774  0.00  0.00           O  
ATOM   3696  C   SER B 534    -159.308 -29.957 -25.754  0.00  0.00           C  
ATOM   3697  O   SER B 534    -160.353 -29.410 -26.089  0.00  0.00           O  
ATOM   3698  N   THR B 535    -159.106 -31.219 -26.048  0.00  0.00           N  
ATOM   3699  CA  THR B 535    -160.160 -32.085 -26.620  0.00  0.00           C  
ATOM   3700  CB  THR B 535    -159.581 -33.461 -27.039  0.00  0.00           C  
ATOM   3701  CG2 THR B 535    -160.522 -34.341 -27.801  0.00  0.00           C  
ATOM   3702  OG1 THR B 535    -158.468 -33.185 -27.902  0.00  0.00           O  
ATOM   3703  C   THR B 535    -161.402 -32.300 -25.802  0.00  0.00           C  
ATOM   3704  O   THR B 535    -162.436 -32.081 -26.281  0.00  0.00           O  
ATOM   3705  N   GLN B 536    -161.248 -32.596 -24.488  0.00  0.00           N  
ATOM   3706  CA  GLN B 536    -162.429 -32.701 -23.585  0.00  0.00           C  
ATOM   3707  CB  GLN B 536    -162.060 -33.090 -22.209  0.00  0.00           C  
ATOM   3708  CG  GLN B 536    -161.458 -34.485 -22.051  0.00  0.00           C  
ATOM   3709  CD  GLN B 536    -162.355 -35.656 -22.339  0.00  0.00           C  
ATOM   3710  OE1 GLN B 536    -163.572 -35.589 -22.388  0.00  0.00           O  
ATOM   3711  NE2 GLN B 536    -161.788 -36.812 -22.613  0.00  0.00           N  
ATOM   3712  C   GLN B 536    -163.233 -31.347 -23.601  0.00  0.00           C  
ATOM   3713  O   GLN B 536    -164.442 -31.296 -23.565  0.00  0.00           O  
ATOM   3714  N   ALA B 537    -162.537 -30.199 -23.686  0.00  0.00           N  
ATOM   3715  CA  ALA B 537    -163.083 -28.882 -23.789  0.00  0.00           C  
ATOM   3716  CB  ALA B 537    -161.916 -27.883 -23.627  0.00  0.00           C  
ATOM   3717  C   ALA B 537    -163.833 -28.609 -25.161  0.00  0.00           C  
ATOM   3718  O   ALA B 537    -164.972 -28.177 -25.227  0.00  0.00           O  
ATOM   3719  N   SER B 538    -163.174 -29.032 -26.235  0.00  0.00           N  
ATOM   3720  CA  SER B 538    -163.717 -29.126 -27.635  0.00  0.00           C  
ATOM   3721  CB  SER B 538    -162.595 -29.651 -28.524  0.00  0.00           C  
ATOM   3722  OG  SER B 538    -163.079 -29.506 -29.844  0.00  0.00           O  
ATOM   3723  C   SER B 538    -165.000 -29.893 -27.736  0.00  0.00           C  
ATOM   3724  O   SER B 538    -165.937 -29.639 -28.490  0.00  0.00           O  
ATOM   3725  N   MET B 539    -164.974 -31.072 -27.108  0.00  0.00           N  
ATOM   3726  CA  MET B 539    -166.232 -31.844 -26.885  0.00  0.00           C  
ATOM   3727  CB  MET B 539    -165.783 -33.165 -26.266  0.00  0.00           C  
ATOM   3728  CG  MET B 539    -164.826 -33.966 -27.196  0.00  0.00           C  
ATOM   3729  SD  MET B 539    -164.164 -35.431 -26.481  0.00  0.00           S  
ATOM   3730  CE  MET B 539    -165.591 -36.631 -26.481  0.00  0.00           C  
ATOM   3731  C   MET B 539    -167.168 -31.041 -26.033  0.00  0.00           C  
ATOM   3732  O   MET B 539    -168.265 -30.818 -26.468  0.00  0.00           O  
ATOM   3733  N   ALA B 540    -166.804 -30.556 -24.824  0.00  0.00           N  
ATOM   3734  CA  ALA B 540    -167.796 -29.900 -23.993  0.00  0.00           C  
ATOM   3735  CB  ALA B 540    -166.988 -29.559 -22.691  0.00  0.00           C  
ATOM   3736  C   ALA B 540    -168.566 -28.709 -24.625  0.00  0.00           C  
ATOM   3737  O   ALA B 540    -169.802 -28.572 -24.449  0.00  0.00           O  
ATOM   3738  N   VAL B 541    -167.876 -27.911 -25.489  0.00  0.00           N  
ATOM   3739  CA  VAL B 541    -168.490 -26.867 -26.318  0.00  0.00           C  
ATOM   3740  CB  VAL B 541    -167.433 -26.045 -27.085  0.00  0.00           C  
ATOM   3741  CG1 VAL B 541    -167.975 -25.037 -28.077  0.00  0.00           C  
ATOM   3742  CG2 VAL B 541    -166.505 -25.347 -26.104  0.00  0.00           C  
ATOM   3743  C   VAL B 541    -169.563 -27.488 -27.246  0.00  0.00           C  
ATOM   3744  O   VAL B 541    -170.764 -27.142 -27.188  0.00  0.00           O  
ATOM   3745  N   ARG B 542    -169.173 -28.490 -28.101  0.00  0.00           N  
ATOM   3746  CA  ARG B 542    -170.016 -29.202 -29.027  0.00  0.00           C  
ATOM   3747  CB  ARG B 542    -169.099 -30.156 -29.855  0.00  0.00           C  
ATOM   3748  CG  ARG B 542    -168.259 -29.471 -30.917  0.00  0.00           C  
ATOM   3749  CD  ARG B 542    -167.520 -30.467 -31.883  0.00  0.00           C  
ATOM   3750  NE  ARG B 542    -166.144 -30.750 -31.380  0.00  0.00           N  
ATOM   3751  CZ  ARG B 542    -165.434 -31.877 -31.573  0.00  0.00           C  
ATOM   3752  NH1 ARG B 542    -165.907 -32.914 -32.185  0.00  0.00           N  
ATOM   3753  NH2 ARG B 542    -164.272 -31.924 -31.032  0.00  0.00           N  
ATOM   3754  C   ARG B 542    -171.192 -29.895 -28.320  0.00  0.00           C  
ATOM   3755  O   ARG B 542    -172.362 -29.677 -28.721  0.00  0.00           O  
ATOM   3756  N   VAL B 543    -171.027 -30.557 -27.132  0.00  0.00           N  
ATOM   3757  CA  VAL B 543    -172.121 -31.194 -26.411  0.00  0.00           C  
ATOM   3758  CB  VAL B 543    -171.664 -32.200 -25.360  0.00  0.00           C  
ATOM   3759  CG1 VAL B 543    -172.800 -32.826 -24.589  0.00  0.00           C  
ATOM   3760  CG2 VAL B 543    -170.843 -33.293 -25.932  0.00  0.00           C  
ATOM   3761  C   VAL B 543    -173.084 -30.164 -25.903  0.00  0.00           C  
ATOM   3762  O   VAL B 543    -174.295 -30.379 -25.994  0.00  0.00           O  
ATOM   3763  N   ASP B 544    -172.564 -29.031 -25.455  0.00  0.00           N  
ATOM   3764  CA  ASP B 544    -173.396 -27.921 -24.880  0.00  0.00           C  
ATOM   3765  CB  ASP B 544    -172.528 -26.834 -24.247  0.00  0.00           C  
ATOM   3766  CG  ASP B 544    -172.023 -27.040 -22.852  0.00  0.00           C  
ATOM   3767  OD1 ASP B 544    -172.688 -27.701 -22.047  0.00  0.00           O  
ATOM   3768  OD2 ASP B 544    -171.103 -26.279 -22.456  0.00  0.00           O  
ATOM   3769  C   ASP B 544    -174.269 -27.375 -26.014  0.00  0.00           C  
ATOM   3770  O   ASP B 544    -175.387 -27.047 -25.750  0.00  0.00           O  
ATOM   3771  N   SER B 545    -173.737 -27.307 -27.223  0.00  0.00           N  
ATOM   3772  CA  SER B 545    -174.532 -27.017 -28.489  0.00  0.00           C  
ATOM   3773  CB  SER B 545    -173.630 -26.692 -29.627  0.00  0.00           C  
ATOM   3774  OG  SER B 545    -174.415 -26.254 -30.739  0.00  0.00           O  
ATOM   3775  C   SER B 545    -175.506 -28.175 -28.930  0.00  0.00           C  
ATOM   3776  O   SER B 545    -176.649 -27.869 -29.372  0.00  0.00           O  
ATOM   3777  N   GLN B 546    -175.186 -29.456 -28.713  0.00  0.00           N  
ATOM   3778  CA  GLN B 546    -176.048 -30.620 -29.021  0.00  0.00           C  
ATOM   3779  CB  GLN B 546    -175.254 -31.909 -28.886  0.00  0.00           C  
ATOM   3780  CG  GLN B 546    -174.290 -32.217 -30.012  0.00  0.00           C  
ATOM   3781  CD  GLN B 546    -172.980 -32.897 -29.702  0.00  0.00           C  
ATOM   3782  OE1 GLN B 546    -172.723 -33.634 -28.782  0.00  0.00           O  
ATOM   3783  NE2 GLN B 546    -172.025 -32.605 -30.548  0.00  0.00           N  
ATOM   3784  C   GLN B 546    -177.252 -30.508 -28.079  0.00  0.00           C  
ATOM   3785  O   GLN B 546    -178.376 -30.674 -28.561  0.00  0.00           O  
ATOM   3786  N   ALA B 547    -177.056 -30.213 -26.806  0.00  0.00           N  
ATOM   3787  CA  ALA B 547    -178.185 -29.950 -25.916  0.00  0.00           C  
ATOM   3788  CB  ALA B 547    -177.613 -29.637 -24.566  0.00  0.00           C  
ATOM   3789  C   ALA B 547    -178.998 -28.770 -26.420  0.00  0.00           C  
ATOM   3790  O   ALA B 547    -180.197 -28.943 -26.567  0.00  0.00           O  
ATOM   3791  N   ALA B 548    -178.318 -27.635 -26.845  0.00  0.00           N  
ATOM   3792  CA  ALA B 548    -179.052 -26.483 -27.239  0.00  0.00           C  
ATOM   3793  CB  ALA B 548    -178.194 -25.166 -27.244  0.00  0.00           C  
ATOM   3794  C   ALA B 548    -179.828 -26.600 -28.560  0.00  0.00           C  
ATOM   3795  O   ALA B 548    -180.971 -26.124 -28.584  0.00  0.00           O  
ATOM   3796  N   ASN B 549    -179.234 -27.350 -29.547  0.00  0.00           N  
ATOM   3797  CA  ASN B 549    -180.021 -27.780 -30.713  0.00  0.00           C  
ATOM   3798  CB  ASN B 549    -179.024 -28.349 -31.673  0.00  0.00           C  
ATOM   3799  CG  ASN B 549    -178.213 -27.387 -32.534  0.00  0.00           C  
ATOM   3800  OD1 ASN B 549    -178.620 -26.773 -33.470  0.00  0.00           O  
ATOM   3801  ND2 ASN B 549    -176.936 -27.338 -32.192  0.00  0.00           N  
ATOM   3802  C   ASN B 549    -181.218 -28.726 -30.381  0.00  0.00           C  
ATOM   3803  O   ASN B 549    -182.295 -28.620 -30.954  0.00  0.00           O  
ATOM   3804  N   ALA B 550    -181.169 -29.644 -29.444  0.00  0.00           N  
ATOM   3805  CA  ALA B 550    -182.324 -30.379 -28.967  0.00  0.00           C  
ATOM   3806  CB  ALA B 550    -181.815 -31.545 -28.127  0.00  0.00           C  
ATOM   3807  C   ALA B 550    -183.385 -29.579 -28.268  0.00  0.00           C  
ATOM   3808  O   ALA B 550    -184.594 -29.603 -28.561  0.00  0.00           O  
ATOM   3809  N   GLU B 551    -182.931 -28.717 -27.357  0.00  0.00           N  
ATOM   3810  CA  GLU B 551    -183.735 -27.823 -26.461  0.00  0.00           C  
ATOM   3811  CB  GLU B 551    -182.791 -27.055 -25.485  0.00  0.00           C  
ATOM   3812  CG  GLU B 551    -183.546 -26.450 -24.278  0.00  0.00           C  
ATOM   3813  CD  GLU B 551    -182.542 -26.163 -23.255  0.00  0.00           C  
ATOM   3814  OE1 GLU B 551    -182.602 -26.762 -22.154  0.00  0.00           O  
ATOM   3815  OE2 GLU B 551    -181.647 -25.345 -23.501  0.00  0.00           O  
ATOM   3816  C   GLU B 551    -184.512 -26.732 -27.301  0.00  0.00           C  
ATOM   3817  O   GLU B 551    -185.491 -26.226 -26.737  0.00  0.00           O  
ATOM   3818  N   ALA B 552    -184.084 -26.272 -28.454  0.00  0.00           N  
ATOM   3819  CA  ALA B 552    -184.675 -25.194 -29.251  0.00  0.00           C  
ATOM   3820  CB  ALA B 552    -183.646 -24.668 -30.260  0.00  0.00           C  
ATOM   3821  C   ALA B 552    -186.000 -25.712 -29.927  0.00  0.00           C  
ATOM   3822  O   ALA B 552    -187.044 -25.003 -29.875  0.00  0.00           O  
ATOM   3823  N   ALA B 553    -185.956 -26.897 -30.474  0.00  0.00           N  
ATOM   3824  CA  ALA B 553    -187.131 -27.648 -31.036  0.00  0.00           C  
ATOM   3825  CB  ALA B 553    -186.623 -28.942 -31.742  0.00  0.00           C  
ATOM   3826  C   ALA B 553    -188.171 -27.960 -29.949  0.00  0.00           C  
ATOM   3827  O   ALA B 553    -189.366 -27.864 -30.223  0.00  0.00           O  
ATOM   3828  N   ALA B 554    -187.723 -28.142 -28.660  0.00  0.00           N  
ATOM   3829  CA  ALA B 554    -188.597 -28.331 -27.450  0.00  0.00           C  
ATOM   3830  CB  ALA B 554    -187.879 -29.039 -26.294  0.00  0.00           C  
ATOM   3831  C   ALA B 554    -189.223 -27.023 -27.015  0.00  0.00           C  
ATOM   3832  O   ALA B 554    -190.452 -27.024 -26.955  0.00  0.00           O  
ATOM   3833  N   VAL B 555    -188.509 -25.842 -26.977  0.00  0.00           N  
ATOM   3834  CA  VAL B 555    -189.159 -24.497 -26.828  0.00  0.00           C  
ATOM   3835  CB  VAL B 555    -188.038 -23.330 -26.861  0.00  0.00           C  
ATOM   3836  CG1 VAL B 555    -188.633 -21.862 -26.970  0.00  0.00           C  
ATOM   3837  CG2 VAL B 555    -187.113 -23.538 -25.661  0.00  0.00           C  
ATOM   3838  C   VAL B 555    -190.217 -24.140 -27.831  0.00  0.00           C  
ATOM   3839  O   VAL B 555    -191.319 -23.729 -27.469  0.00  0.00           O  
ATOM   3840  N   ALA B 556    -189.879 -24.381 -29.103  0.00  0.00           N  
ATOM   3841  CA  ALA B 556    -190.745 -24.139 -30.270  0.00  0.00           C  
ATOM   3842  CB  ALA B 556    -190.023 -24.556 -31.582  0.00  0.00           C  
ATOM   3843  C   ALA B 556    -192.051 -24.887 -30.172  0.00  0.00           C  
ATOM   3844  O   ALA B 556    -193.136 -24.303 -30.232  0.00  0.00           O  
ATOM   3845  N   GLN B 557    -191.907 -26.109 -29.701  0.00  0.00           N  
ATOM   3846  CA  GLN B 557    -192.979 -27.031 -29.377  0.00  0.00           C  
ATOM   3847  CB  GLN B 557    -192.427 -28.431 -29.319  0.00  0.00           C  
ATOM   3848  CG  GLN B 557    -193.512 -29.522 -29.142  0.00  0.00           C  
ATOM   3849  CD  GLN B 557    -192.956 -30.866 -28.674  0.00  0.00           C  
ATOM   3850  OE1 GLN B 557    -192.941 -31.284 -27.480  0.00  0.00           O  
ATOM   3851  NE2 GLN B 557    -192.337 -31.653 -29.522  0.00  0.00           N  
ATOM   3852  C   GLN B 557    -193.753 -26.583 -28.091  0.00  0.00           C  
ATOM   3853  O   GLN B 557    -194.969 -26.541 -28.196  0.00  0.00           O  
ATOM   3854  N   ALA B 558    -193.122 -26.157 -26.968  0.00  0.00           N  
ATOM   3855  CA  ALA B 558    -193.860 -25.656 -25.852  0.00  0.00           C  
ATOM   3856  CB  ALA B 558    -192.876 -25.309 -24.698  0.00  0.00           C  
ATOM   3857  C   ALA B 558    -194.734 -24.421 -26.256  0.00  0.00           C  
ATOM   3858  O   ALA B 558    -195.875 -24.396 -25.918  0.00  0.00           O  
ATOM   3859  N   GLU B 559    -194.158 -23.517 -27.109  0.00  0.00           N  
ATOM   3860  CA  GLU B 559    -194.898 -22.324 -27.736  0.00  0.00           C  
ATOM   3861  CB  GLU B 559    -193.951 -21.390 -28.419  0.00  0.00           C  
ATOM   3862  CG  GLU B 559    -193.090 -20.682 -27.380  0.00  0.00           C  
ATOM   3863  CD  GLU B 559    -192.474 -19.421 -28.173  0.00  0.00           C  
ATOM   3864  OE1 GLU B 559    -192.765 -18.289 -27.869  0.00  0.00           O  
ATOM   3865  OE2 GLU B 559    -191.748 -19.649 -29.194  0.00  0.00           O  
ATOM   3866  C   GLU B 559    -196.031 -22.762 -28.580  0.00  0.00           C  
ATOM   3867  O   GLU B 559    -197.124 -22.388 -28.145  0.00  0.00           O  
ATOM   3868  N   THR B 560    -195.991 -23.688 -29.537  0.00  0.00           N  
ATOM   3869  CA  THR B 560    -197.170 -24.189 -30.237  0.00  0.00           C  
ATOM   3870  CB  THR B 560    -196.883 -25.070 -31.512  0.00  0.00           C  
ATOM   3871  CG2 THR B 560    -198.108 -25.589 -32.273  0.00  0.00           C  
ATOM   3872  OG1 THR B 560    -196.267 -24.235 -32.488  0.00  0.00           O  
ATOM   3873  C   THR B 560    -198.156 -24.960 -29.276  0.00  0.00           C  
ATOM   3874  O   THR B 560    -199.313 -24.743 -29.324  0.00  0.00           O  
ATOM   3875  N   LEU B 561    -197.709 -25.833 -28.391  0.00  0.00           N  
ATOM   3876  CA  LEU B 561    -198.600 -26.512 -27.466  0.00  0.00           C  
ATOM   3877  CB  LEU B 561    -197.960 -27.669 -26.659  0.00  0.00           C  
ATOM   3878  CG  LEU B 561    -197.653 -28.870 -27.496  0.00  0.00           C  
ATOM   3879  CD1 LEU B 561    -196.755 -29.856 -26.699  0.00  0.00           C  
ATOM   3880  CD2 LEU B 561    -198.907 -29.709 -27.850  0.00  0.00           C  
ATOM   3881  C   LEU B 561    -199.362 -25.508 -26.535  0.00  0.00           C  
ATOM   3882  O   LEU B 561    -200.579 -25.601 -26.432  0.00  0.00           O  
ATOM   3883  N   LEU B 562    -198.618 -24.611 -25.940  0.00  0.00           N  
ATOM   3884  CA  LEU B 562    -199.230 -23.403 -25.140  0.00  0.00           C  
ATOM   3885  CB  LEU B 562    -198.156 -22.463 -24.533  0.00  0.00           C  
ATOM   3886  CG  LEU B 562    -198.813 -21.313 -23.719  0.00  0.00           C  
ATOM   3887  CD1 LEU B 562    -199.665 -21.793 -22.481  0.00  0.00           C  
ATOM   3888  CD2 LEU B 562    -197.785 -20.350 -23.164  0.00  0.00           C  
ATOM   3889  C   LEU B 562    -200.215 -22.619 -26.065  0.00  0.00           C  
ATOM   3890  O   LEU B 562    -201.362 -22.468 -25.720  0.00  0.00           O  
ATOM   3891  N   VAL B 563    -199.793 -22.194 -27.279  0.00  0.00           N  
ATOM   3892  CA  VAL B 563    -200.768 -21.532 -28.239  0.00  0.00           C  
ATOM   3893  CB  VAL B 563    -200.030 -21.206 -29.577  0.00  0.00           C  
ATOM   3894  CG1 VAL B 563    -200.963 -21.140 -30.798  0.00  0.00           C  
ATOM   3895  CG2 VAL B 563    -199.182 -19.943 -29.516  0.00  0.00           C  
ATOM   3896  C   VAL B 563    -202.061 -22.308 -28.419  0.00  0.00           C  
ATOM   3897  O   VAL B 563    -203.196 -21.861 -28.396  0.00  0.00           O  
ATOM   3898  N   THR B 564    -201.851 -23.626 -28.736  0.00  0.00           N  
ATOM   3899  CA  THR B 564    -202.938 -24.573 -29.039  0.00  0.00           C  
ATOM   3900  CB  THR B 564    -202.354 -25.882 -29.588  0.00  0.00           C  
ATOM   3901  CG2 THR B 564    -203.349 -27.029 -29.790  0.00  0.00           C  
ATOM   3902  OG1 THR B 564    -201.512 -25.767 -30.681  0.00  0.00           O  
ATOM   3903  C   THR B 564    -203.844 -24.732 -27.801  0.00  0.00           C  
ATOM   3904  O   THR B 564    -205.037 -24.652 -27.916  0.00  0.00           O  
ATOM   3905  N   ALA B 565    -203.211 -24.832 -26.588  0.00  0.00           N  
ATOM   3906  CA  ALA B 565    -203.951 -25.010 -25.349  0.00  0.00           C  
ATOM   3907  CB  ALA B 565    -202.966 -25.395 -24.229  0.00  0.00           C  
ATOM   3908  C   ALA B 565    -204.855 -23.765 -25.067  0.00  0.00           C  
ATOM   3909  O   ALA B 565    -206.061 -23.901 -24.807  0.00  0.00           O  
ATOM   3910  N   GLU B 566    -204.422 -22.516 -25.346  0.00  0.00           N  
ATOM   3911  CA  GLU B 566    -205.224 -21.329 -25.362  0.00  0.00           C  
ATOM   3912  CB  GLU B 566    -204.375 -20.063 -25.574  0.00  0.00           C  
ATOM   3913  CG  GLU B 566    -203.505 -19.779 -24.352  0.00  0.00           C  
ATOM   3914  CD  GLU B 566    -202.808 -18.360 -24.603  0.00  0.00           C  
ATOM   3915  OE1 GLU B 566    -203.328 -17.294 -24.133  0.00  0.00           O  
ATOM   3916  OE2 GLU B 566    -201.783 -18.348 -25.354  0.00  0.00           O  
ATOM   3917  C   GLU B 566    -206.286 -21.293 -26.545  0.00  0.00           C  
ATOM   3918  O   GLU B 566    -207.439 -20.950 -26.407  0.00  0.00           O  
ATOM   3919  N   ALA B 567    -205.951 -21.800 -27.748  0.00  0.00           N  
ATOM   3920  CA  ALA B 567    -206.810 -21.917 -28.977  0.00  0.00           C  
ATOM   3921  CB  ALA B 567    -206.046 -22.357 -30.247  0.00  0.00           C  
ATOM   3922  C   ALA B 567    -208.059 -22.817 -28.672  0.00  0.00           C  
ATOM   3923  O   ALA B 567    -209.238 -22.419 -28.960  0.00  0.00           O  
ATOM   3924  N   VAL B 568    -207.810 -23.886 -27.967  0.00  0.00           N  
ATOM   3925  CA  VAL B 568    -208.754 -24.910 -27.473  0.00  0.00           C  
ATOM   3926  CB  VAL B 568    -208.034 -26.142 -26.961  0.00  0.00           C  
ATOM   3927  CG1 VAL B 568    -208.908 -27.156 -26.133  0.00  0.00           C  
ATOM   3928  CG2 VAL B 568    -207.541 -26.927 -28.206  0.00  0.00           C  
ATOM   3929  C   VAL B 568    -209.695 -24.289 -26.459  0.00  0.00           C  
ATOM   3930  O   VAL B 568    -210.932 -24.200 -26.631  0.00  0.00           O  
ATOM   3931  N   ALA B 569    -209.129 -23.767 -25.359  0.00  0.00           N  
ATOM   3932  CA  ALA B 569    -209.877 -23.224 -24.202  0.00  0.00           C  
ATOM   3933  CB  ALA B 569    -208.981 -22.786 -23.035  0.00  0.00           C  
ATOM   3934  C   ALA B 569    -210.814 -22.088 -24.668  0.00  0.00           C  
ATOM   3935  O   ALA B 569    -211.908 -21.940 -24.151  0.00  0.00           O  
ATOM   3936  N   ALA B 570    -210.367 -21.284 -25.575  0.00  0.00           N  
ATOM   3937  CA  ALA B 570    -211.277 -20.228 -26.107  0.00  0.00           C  
ATOM   3938  CB  ALA B 570    -210.386 -19.262 -26.931  0.00  0.00           C  
ATOM   3939  C   ALA B 570    -212.416 -20.842 -26.998  0.00  0.00           C  
ATOM   3940  O   ALA B 570    -213.557 -20.345 -26.785  0.00  0.00           O  
ATOM   3941  N   ALA B 571    -212.184 -21.768 -27.904  0.00  0.00           N  
ATOM   3942  CA  ALA B 571    -213.335 -22.377 -28.594  0.00  0.00           C  
ATOM   3943  CB  ALA B 571    -212.835 -23.465 -29.462  0.00  0.00           C  
ATOM   3944  C   ALA B 571    -214.356 -22.971 -27.616  0.00  0.00           C  
ATOM   3945  O   ALA B 571    -215.594 -22.864 -27.909  0.00  0.00           O  
ATOM   3946  N   GLU B 572    -213.967 -23.447 -26.440  0.00  0.00           N  
ATOM   3947  CA  GLU B 572    -214.848 -24.126 -25.492  0.00  0.00           C  
ATOM   3948  CB  GLU B 572    -214.150 -25.295 -24.762  0.00  0.00           C  
ATOM   3949  CG  GLU B 572    -213.980 -26.385 -25.792  0.00  0.00           C  
ATOM   3950  CD  GLU B 572    -213.176 -27.566 -25.202  0.00  0.00           C  
ATOM   3951  OE1 GLU B 572    -212.315 -28.100 -25.941  0.00  0.00           O  
ATOM   3952  OE2 GLU B 572    -213.376 -27.904 -24.024  0.00  0.00           O  
ATOM   3953  C   GLU B 572    -215.505 -23.165 -24.518  0.00  0.00           C  
ATOM   3954  O   GLU B 572    -216.745 -23.217 -24.328  0.00  0.00           O  
ATOM   3955  N   ALA B 573    -214.819 -22.107 -24.112  0.00  0.00           N  
ATOM   3956  CA  ALA B 573    -215.515 -20.953 -23.448  0.00  0.00           C  
ATOM   3957  CB  ALA B 573    -214.467 -19.927 -22.862  0.00  0.00           C  
ATOM   3958  C   ALA B 573    -216.565 -20.213 -24.340  0.00  0.00           C  
ATOM   3959  O   ALA B 573    -217.628 -19.843 -23.814  0.00  0.00           O  
ATOM   3960  N   GLU B 574    -216.395 -20.089 -25.630  0.00  0.00           N  
ATOM   3961  CA  GLU B 574    -217.497 -19.665 -26.501  0.00  0.00           C  
ATOM   3962  CB  GLU B 574    -216.919 -19.515 -27.862  0.00  0.00           C  
ATOM   3963  CG  GLU B 574    -217.929 -19.126 -29.002  0.00  0.00           C  
ATOM   3964  CD  GLU B 574    -217.245 -19.235 -30.437  0.00  0.00           C  
ATOM   3965  OE1 GLU B 574    -217.936 -18.805 -31.438  0.00  0.00           O  
ATOM   3966  OE2 GLU B 574    -216.021 -19.470 -30.542  0.00  0.00           O  
ATOM   3967  C   GLU B 574    -218.691 -20.626 -26.495  0.00  0.00           C  
ATOM   3968  O   GLU B 574    -219.814 -20.231 -26.243  0.00  0.00           O  
ATOM   3969  N   VAL B 575    -218.490 -21.932 -26.438  0.00  0.00           N  
ATOM   3970  CA  VAL B 575    -219.579 -22.898 -26.267  0.00  0.00           C  
ATOM   3971  CB  VAL B 575    -219.129 -24.317 -26.625  0.00  0.00           C  
ATOM   3972  CG1 VAL B 575    -220.033 -25.422 -26.087  0.00  0.00           C  
ATOM   3973  CG2 VAL B 575    -218.978 -24.386 -28.170  0.00  0.00           C  
ATOM   3974  C   VAL B 575    -220.174 -22.821 -24.863  0.00  0.00           C  
ATOM   3975  O   VAL B 575    -221.388 -22.760 -24.837  0.00  0.00           O  
ATOM   3976  N   ALA B 576    -219.481 -22.654 -23.711  0.00  0.00           N  
ATOM   3977  CA  ALA B 576    -220.131 -22.289 -22.463  0.00  0.00           C  
ATOM   3978  CB  ALA B 576    -219.191 -22.143 -21.227  0.00  0.00           C  
ATOM   3979  C   ALA B 576    -220.799 -20.901 -22.542  0.00  0.00           C  
ATOM   3980  O   ALA B 576    -221.960 -20.904 -22.115  0.00  0.00           O  
ATOM   3981  N   ASN B 577    -220.287 -19.964 -23.343  0.00  0.00           N  
ATOM   3982  CA  ASN B 577    -220.934 -18.678 -23.473  0.00  0.00           C  
ATOM   3983  CB  ASN B 577    -219.901 -17.555 -23.723  0.00  0.00           C  
ATOM   3984  CG  ASN B 577    -219.324 -17.180 -22.339  0.00  0.00           C  
ATOM   3985  OD1 ASN B 577    -219.889 -16.323 -21.632  0.00  0.00           O  
ATOM   3986  ND2 ASN B 577    -218.203 -17.776 -21.951  0.00  0.00           N  
ATOM   3987  C   ASN B 577    -222.287 -18.683 -24.252  0.00  0.00           C  
ATOM   3988  O   ASN B 577    -223.242 -18.055 -23.828  0.00  0.00           O  
ATOM   3989  N   LYS B 578    -222.305 -19.273 -25.471  0.00  0.00           N  
ATOM   3990  CA  LYS B 578    -223.577 -19.669 -26.125  0.00  0.00           C  
ATOM   3991  CB  LYS B 578    -223.248 -20.239 -27.459  0.00  0.00           C  
ATOM   3992  CG  LYS B 578    -222.591 -19.202 -28.431  0.00  0.00           C  
ATOM   3993  CD  LYS B 578    -222.023 -19.601 -29.874  0.00  0.00           C  
ATOM   3994  CE  LYS B 578    -221.351 -18.422 -30.501  0.00  0.00           C  
ATOM   3995  NZ  LYS B 578    -220.694 -18.719 -31.839  0.00  0.00           N1+
ATOM   3996  C   LYS B 578    -224.490 -20.603 -25.303  0.00  0.00           C  
ATOM   3997  O   LYS B 578    -225.671 -20.383 -25.257  0.00  0.00           O  
ATOM   3998  N   ALA B 579    -223.980 -21.583 -24.525  0.00  0.00           N  
ATOM   3999  CA  ALA B 579    -224.924 -22.330 -23.628  0.00  0.00           C  
ATOM   4000  CB  ALA B 579    -224.190 -23.500 -22.989  0.00  0.00           C  
ATOM   4001  C   ALA B 579    -225.584 -21.499 -22.522  0.00  0.00           C  
ATOM   4002  O   ALA B 579    -226.739 -21.714 -22.112  0.00  0.00           O  
ATOM   4003  N   ALA B 580    -224.904 -20.389 -22.172  0.00  0.00           N  
ATOM   4004  CA  ALA B 580    -225.459 -19.360 -21.247  0.00  0.00           C  
ATOM   4005  CB  ALA B 580    -224.258 -18.618 -20.700  0.00  0.00           C  
ATOM   4006  C   ALA B 580    -226.476 -18.447 -21.922  0.00  0.00           C  
ATOM   4007  O   ALA B 580    -227.295 -17.877 -21.230  0.00  0.00           O  
ATOM   4008  N   THR B 581    -226.577 -18.370 -23.254  0.00  0.00           N  
ATOM   4009  CA  THR B 581    -227.581 -17.716 -24.011  0.00  0.00           C  
ATOM   4010  CB  THR B 581    -227.082 -17.115 -25.370  0.00  0.00           C  
ATOM   4011  CG2 THR B 581    -228.093 -16.483 -26.349  0.00  0.00           C  
ATOM   4012  OG1 THR B 581    -226.021 -16.171 -25.058  0.00  0.00           O  
ATOM   4013  C   THR B 581    -228.850 -18.623 -24.195  0.00  0.00           C  
ATOM   4014  O   THR B 581    -229.883 -17.980 -23.940  0.00  0.00           O  
ATOM   4015  N   PHE B 582    -228.790 -19.906 -24.409  0.00  0.00           N  
ATOM   4016  CA  PHE B 582    -229.977 -20.798 -24.533  0.00  0.00           C  
ATOM   4017  CB  PHE B 582    -229.515 -22.210 -25.021  0.00  0.00           C  
ATOM   4018  CG  PHE B 582    -230.672 -23.311 -25.077  0.00  0.00           C  
ATOM   4019  CD1 PHE B 582    -230.567 -24.488 -24.284  0.00  0.00           C  
ATOM   4020  CE1 PHE B 582    -231.512 -25.522 -24.350  0.00  0.00           C  
ATOM   4021  CZ  PHE B 582    -232.630 -25.358 -25.164  0.00  0.00           C  
ATOM   4022  CE2 PHE B 582    -232.837 -24.147 -25.856  0.00  0.00           C  
ATOM   4023  CD2 PHE B 582    -231.794 -23.176 -25.903  0.00  0.00           C  
ATOM   4024  C   PHE B 582    -230.717 -20.865 -23.230  0.00  0.00           C  
ATOM   4025  O   PHE B 582    -231.950 -20.861 -23.275  0.00  0.00           O  
ATOM   4026  N   ALA B 583    -230.012 -20.803 -22.068  0.00  0.00           N  
ATOM   4027  CA  ALA B 583    -230.677 -20.708 -20.771  0.00  0.00           C  
ATOM   4028  CB  ALA B 583    -229.669 -21.212 -19.653  0.00  0.00           C  
ATOM   4029  C   ALA B 583    -231.434 -19.355 -20.405  0.00  0.00           C  
ATOM   4030  O   ALA B 583    -232.552 -19.298 -19.825  0.00  0.00           O  
ATOM   4031  N   LYS B 584    -230.921 -18.219 -20.910  0.00  0.00           N  
ATOM   4032  CA  LYS B 584    -231.584 -16.952 -20.686  0.00  0.00           C  
ATOM   4033  CB  LYS B 584    -230.643 -15.648 -20.738  0.00  0.00           C  
ATOM   4034  CG  LYS B 584    -229.456 -15.622 -19.759  0.00  0.00           C  
ATOM   4035  CD  LYS B 584    -228.400 -14.504 -20.057  0.00  0.00           C  
ATOM   4036  CE  LYS B 584    -227.330 -14.341 -18.930  0.00  0.00           C  
ATOM   4037  NZ  LYS B 584    -227.227 -13.013 -18.287  0.00  0.00           N1+
ATOM   4038  C   LYS B 584    -232.708 -16.730 -21.743  0.00  0.00           C  
ATOM   4039  O   LYS B 584    -233.635 -16.020 -21.420  0.00  0.00           O  
ATOM   4040  N   GLN B 585    -232.641 -17.266 -23.020  0.00  0.00           N  
ATOM   4041  CA  GLN B 585    -233.765 -17.059 -24.005  0.00  0.00           C  
ATOM   4042  CB  GLN B 585    -233.567 -17.564 -25.451  0.00  0.00           C  
ATOM   4043  CG  GLN B 585    -232.510 -16.707 -26.199  0.00  0.00           C  
ATOM   4044  CD  GLN B 585    -232.261 -17.333 -27.578  0.00  0.00           C  
ATOM   4045  OE1 GLN B 585    -232.342 -18.533 -27.736  0.00  0.00           O  
ATOM   4046  NE2 GLN B 585    -232.048 -16.583 -28.638  0.00  0.00           N  
ATOM   4047  C   GLN B 585    -235.152 -17.552 -23.391  0.00  0.00           C  
ATOM   4048  O   GLN B 585    -236.131 -16.813 -23.483  0.00  0.00           O  
ATOM   4049  N   ILE B 586    -235.090 -18.773 -22.840  0.00  0.00           N  
ATOM   4050  CA  ILE B 586    -236.298 -19.411 -22.188  0.00  0.00           C  
ATOM   4051  CB  ILE B 586    -235.863 -20.906 -21.879  0.00  0.00           C  
ATOM   4052  CG2 ILE B 586    -236.866 -21.670 -20.960  0.00  0.00           C  
ATOM   4053  CG1 ILE B 586    -235.550 -21.716 -23.192  0.00  0.00           C  
ATOM   4054  CD1 ILE B 586    -234.620 -22.898 -22.927  0.00  0.00           C  
ATOM   4055  C   ILE B 586    -236.820 -18.659 -20.998  0.00  0.00           C  
ATOM   4056  O   ILE B 586    -238.003 -18.735 -20.739  0.00  0.00           O  
ATOM   4057  N   VAL B 587    -235.948 -17.904 -20.299  0.00  0.00           N  
ATOM   4058  CA  VAL B 587    -236.439 -16.996 -19.250  0.00  0.00           C  
ATOM   4059  CB  VAL B 587    -235.223 -16.558 -18.305  0.00  0.00           C  
ATOM   4060  CG1 VAL B 587    -235.573 -15.441 -17.242  0.00  0.00           C  
ATOM   4061  CG2 VAL B 587    -234.780 -17.851 -17.483  0.00  0.00           C  
ATOM   4062  C   VAL B 587    -237.232 -15.827 -19.807  0.00  0.00           C  
ATOM   4063  O   VAL B 587    -238.097 -15.281 -19.133  0.00  0.00           O  
ATOM   4064  N   ASN B 588    -236.866 -15.356 -21.014  0.00  0.00           N  
ATOM   4065  CA  ASN B 588    -237.382 -14.169 -21.702  0.00  0.00           C  
ATOM   4066  CB  ASN B 588    -236.262 -13.548 -22.575  0.00  0.00           C  
ATOM   4067  CG  ASN B 588    -235.407 -12.630 -21.703  0.00  0.00           C  
ATOM   4068  OD1 ASN B 588    -235.564 -11.475 -21.452  0.00  0.00           O  
ATOM   4069  ND2 ASN B 588    -234.232 -13.156 -21.275  0.00  0.00           N  
ATOM   4070  C   ASN B 588    -238.687 -14.521 -22.398  0.00  0.00           C  
ATOM   4071  O   ASN B 588    -239.641 -13.795 -22.128  0.00  0.00           O  
ATOM   4072  N   GLU B 589    -238.764 -15.711 -22.982  0.00  0.00           N  
ATOM   4073  CA  GLU B 589    -240.011 -16.160 -23.486  0.00  0.00           C  
ATOM   4074  CB  GLU B 589    -239.754 -17.577 -24.148  0.00  0.00           C  
ATOM   4075  CG  GLU B 589    -239.132 -17.539 -25.491  0.00  0.00           C  
ATOM   4076  CD  GLU B 589    -238.872 -18.953 -26.020  0.00  0.00           C  
ATOM   4077  OE1 GLU B 589    -238.256 -19.068 -27.123  0.00  0.00           O  
ATOM   4078  OE2 GLU B 589    -239.194 -19.950 -25.342  0.00  0.00           O  
ATOM   4079  C   GLU B 589    -241.142 -16.227 -22.487  0.00  0.00           C  
ATOM   4080  O   GLU B 589    -242.257 -15.724 -22.773  0.00  0.00           O  
ATOM   4081  N   LYS B 590    -241.007 -16.844 -21.266  0.00  0.00           N  
ATOM   4082  CA  LYS B 590    -242.087 -17.049 -20.302  0.00  0.00           C  
ATOM   4083  CB  LYS B 590    -241.312 -17.593 -19.039  0.00  0.00           C  
ATOM   4084  CG  LYS B 590    -240.839 -19.058 -19.156  0.00  0.00           C  
ATOM   4085  CD  LYS B 590    -239.885 -19.342 -17.997  0.00  0.00           C  
ATOM   4086  CE  LYS B 590    -239.266 -20.802 -18.040  0.00  0.00           C  
ATOM   4087  NZ  LYS B 590    -240.345 -21.827 -17.892  0.00  0.00           N1+
ATOM   4088  C   LYS B 590    -242.716 -15.710 -19.865  0.00  0.00           C  
ATOM   4089  O   LYS B 590    -243.952 -15.637 -19.727  0.00  0.00           O  
ATOM   4090  N   LYS B 591    -241.973 -14.522 -19.867  0.00  0.00           N  
ATOM   4091  CA  LYS B 591    -242.680 -13.268 -19.427  0.00  0.00           C  
ATOM   4092  CB  LYS B 591    -241.560 -12.266 -18.991  0.00  0.00           C  
ATOM   4093  CG  LYS B 591    -240.694 -12.792 -17.819  0.00  0.00           C  
ATOM   4094  CD  LYS B 591    -239.754 -11.664 -17.426  0.00  0.00           C  
ATOM   4095  CE  LYS B 591    -238.776 -12.172 -16.316  0.00  0.00           C  
ATOM   4096  NZ  LYS B 591    -238.238 -11.002 -15.625  0.00  0.00           N1+
ATOM   4097  C   LYS B 591    -243.632 -12.678 -20.491  0.00  0.00           C  
ATOM   4098  O   LYS B 591    -244.647 -11.978 -20.142  0.00  0.00           O  
ATOM   4099  N   ILE B 592    -243.283 -12.973 -21.766  0.00  0.00           N  
ATOM   4100  CA  ILE B 592    -244.138 -12.684 -22.881  0.00  0.00           C  
ATOM   4101  CB  ILE B 592    -243.431 -12.805 -24.284  0.00  0.00           C  
ATOM   4102  CG2 ILE B 592    -244.391 -12.382 -25.408  0.00  0.00           C  
ATOM   4103  CG1 ILE B 592    -242.145 -11.888 -24.262  0.00  0.00           C  
ATOM   4104  CD1 ILE B 592    -241.404 -11.872 -25.595  0.00  0.00           C  
ATOM   4105  C   ILE B 592    -245.348 -13.628 -22.909  0.00  0.00           C  
ATOM   4106  O   ILE B 592    -246.520 -13.171 -22.972  0.00  0.00           O  
ATOM   4107  N   HIS B 593    -245.213 -14.946 -22.868  1.00 20.00           N  
ATOM   4108  CA  HIS B 593    -246.285 -15.930 -22.889  1.00 20.00           C  
ATOM   4109  C   HIS B 593    -247.022 -16.041 -21.551  1.00 20.00           C  
ATOM   4110  O   HIS B 593    -247.465 -15.010 -21.056  1.00 20.00           O  
ATOM   4111  CB  HIS B 593    -245.871 -17.421 -23.126  1.00 20.00           C  
ATOM   4112  CG  HIS B 593    -245.294 -17.746 -24.474  1.00 20.00           C  
ATOM   4113  ND1 HIS B 593    -245.065 -18.987 -24.889  1.00 20.00           N  
ATOM   4114  CD2 HIS B 593    -244.948 -16.850 -25.473  1.00 20.00           C  
ATOM   4115  CE1 HIS B 593    -244.579 -18.908 -26.124  1.00 20.00           C  
ATOM   4116  NE2 HIS B 593    -244.513 -17.624 -26.461  1.00 20.00           N  
ATOM   4117  N   VAL B 594    -246.877 -15.170 -20.338  0.00  0.00           N  
ATOM   4118  CA  VAL B 594    -247.681 -14.671 -19.256  0.00  0.00           C  
ATOM   4119  CB  VAL B 594    -246.837 -14.651 -17.974  0.00  0.00           C  
ATOM   4120  CG1 VAL B 594    -247.496 -14.005 -16.720  0.00  0.00           C  
ATOM   4121  CG2 VAL B 594    -246.368 -16.056 -17.685  0.00  0.00           C  
ATOM   4122  C   VAL B 594    -248.432 -13.417 -19.640  0.00  0.00           C  
ATOM   4123  O   VAL B 594    -249.675 -13.407 -19.462  0.00  0.00           O  
ATOM   4124  N   ALA B 595    -247.784 -12.429 -20.279  0.00  0.00           N  
ATOM   4125  CA  ALA B 595    -248.366 -11.221 -20.810  0.00  0.00           C  
ATOM   4126  CB  ALA B 595    -247.250 -10.232 -21.355  0.00  0.00           C  
ATOM   4127  C   ALA B 595    -249.445 -11.464 -21.934  0.00  0.00           C  
ATOM   4128  O   ALA B 595    -250.242 -10.560 -22.170  0.00  0.00           O  
ATOM   4129  N   LYS B 596    -249.313 -12.628 -22.583  0.00  0.00           N  
ATOM   4130  CA  LYS B 596    -250.365 -13.136 -23.547  0.00  0.00           C  
ATOM   4131  CB  LYS B 596    -249.641 -14.242 -24.437  0.00  0.00           C  
ATOM   4132  CG  LYS B 596    -250.460 -14.275 -25.724  0.00  0.00           C  
ATOM   4133  CD  LYS B 596    -249.774 -15.040 -26.851  0.00  0.00           C  
ATOM   4134  CE  LYS B 596    -250.574 -14.957 -28.166  0.00  0.00           C  
ATOM   4135  NZ  LYS B 596    -250.156 -15.904 -29.194  0.00  0.00           N1+
ATOM   4136  C   LYS B 596    -251.694 -13.674 -22.876  0.00  0.00           C  
ATOM   4137  O   LYS B 596    -252.728 -13.723 -23.490  0.00  0.00           O  
ATOM   4138  N   LEU B 597    -251.629 -14.108 -21.617  0.00  0.00           N  
ATOM   4139  CA  LEU B 597    -252.724 -14.815 -20.817  0.00  0.00           C  
ATOM   4140  CB  LEU B 597    -252.059 -15.947 -19.950  0.00  0.00           C  
ATOM   4141  CG  LEU B 597    -251.793 -17.256 -20.738  0.00  0.00           C  
ATOM   4142  CD1 LEU B 597    -250.787 -18.145 -20.027  0.00  0.00           C  
ATOM   4143  CD2 LEU B 597    -253.180 -17.948 -20.813  0.00  0.00           C  
ATOM   4144  C   LEU B 597    -253.565 -13.940 -19.847  0.00  0.00           C  
ATOM   4145  O   LEU B 597    -254.699 -14.325 -19.496  0.00  0.00           O  
ATOM   4146  N   GLU B 598    -252.975 -12.834 -19.362  0.00  0.00           N  
ATOM   4147  OBT GLU B 598    -255.821 -10.698 -18.681  1.00 20.00           O  
ATOM   4148  CA  GLU B 598    -253.671 -11.877 -18.486  0.00  0.00           C  
ATOM   4149  CB  GLU B 598    -252.555 -10.941 -17.963  0.00  0.00           C  
ATOM   4150  CG  GLU B 598    -251.751 -11.510 -16.804  0.00  0.00           C  
ATOM   4151  CD  GLU B 598    -250.778 -10.495 -16.245  0.00  0.00           C  
ATOM   4152  OE1 GLU B 598    -251.145  -9.337 -15.880  0.00  0.00           O  
ATOM   4153  OE2 GLU B 598    -249.554 -10.857 -16.126  0.00  0.00           O  
ATOM   4154  C   GLU B 598    -254.749 -11.028 -19.187  0.00  0.00           C  
ATOM   4155  O   GLU B 598    -254.659 -10.585 -20.331  0.00  0.00           O  
TER    4156      GLU B 598 
ATOM   4157  N   GLY C 599    -330.581 -68.454 -17.516  0.00  0.00           N1+
ATOM   4158  CA  GLY C 599    -329.414 -68.680 -18.363  0.00  0.00           C  
ATOM   4159  C   GLY C 599    -328.119 -68.151 -17.867  0.00  0.00           C  
ATOM   4160  O   GLY C 599    -328.080 -67.302 -16.953  0.00  0.00           O  
ATOM   4161  N   VAL C 600    -326.959 -68.584 -18.431  0.00  0.00           N  
ATOM   4162  CA  VAL C 600    -325.570 -68.220 -17.932  0.00  0.00           C  
ATOM   4163  CB  VAL C 600    -324.571 -69.383 -18.154  0.00  0.00           C  
ATOM   4164  CG1 VAL C 600    -323.282 -69.243 -17.350  0.00  0.00           C  
ATOM   4165  CG2 VAL C 600    -325.213 -70.710 -17.685  0.00  0.00           C  
ATOM   4166  C   VAL C 600    -324.990 -66.960 -18.485  0.00  0.00           C  
ATOM   4167  O   VAL C 600    -324.347 -66.180 -17.741  0.00  0.00           O  
ATOM   4168  N   GLU C 601    -325.343 -66.536 -19.704  0.00  0.00           N  
ATOM   4169  CA  GLU C 601    -324.989 -65.205 -20.256  0.00  0.00           C  
ATOM   4170  CB  GLU C 601    -325.278 -65.085 -21.770  0.00  0.00           C  
ATOM   4171  CG  GLU C 601    -324.611 -66.155 -22.704  0.00  0.00           C  
ATOM   4172  CD  GLU C 601    -323.101 -66.371 -22.451  0.00  0.00           C  
ATOM   4173  OE1 GLU C 601    -322.371 -65.723 -23.236  0.00  0.00           O  
ATOM   4174  OE2 GLU C 601    -322.615 -67.080 -21.544  0.00  0.00           O  
ATOM   4175  C   GLU C 601    -325.744 -64.038 -19.530  0.00  0.00           C  
ATOM   4176  O   GLU C 601    -325.371 -62.843 -19.604  0.00  0.00           O  
ATOM   4177  N   GLU C 602    -326.883 -64.355 -18.838  0.00  0.00           N  
ATOM   4178  CA  GLU C 602    -327.698 -63.383 -18.132  0.00  0.00           C  
ATOM   4179  CB  GLU C 602    -329.163 -63.815 -17.896  0.00  0.00           C  
ATOM   4180  CG  GLU C 602    -329.800 -64.252 -19.299  0.00  0.00           C  
ATOM   4181  CD  GLU C 602    -331.288 -64.622 -19.147  0.00  0.00           C  
ATOM   4182  OE1 GLU C 602    -332.147 -63.964 -19.825  0.00  0.00           O  
ATOM   4183  OE2 GLU C 602    -331.554 -65.764 -18.712  0.00  0.00           O  
ATOM   4184  C   GLU C 602    -327.020 -62.854 -16.782  0.00  0.00           C  
ATOM   4185  O   GLU C 602    -327.742 -62.370 -15.855  0.00  0.00           O  
ATOM   4186  N   PHE C 603    -325.684 -63.053 -16.650  0.00  0.00           N  
ATOM   4187  CA  PHE C 603    -324.891 -62.869 -15.408  0.00  0.00           C  
ATOM   4188  CB  PHE C 603    -323.807 -63.917 -15.287  0.00  0.00           C  
ATOM   4189  CG  PHE C 603    -324.108 -65.342 -14.926  0.00  0.00           C  
ATOM   4190  CD1 PHE C 603    -325.411 -65.826 -14.656  0.00  0.00           C  
ATOM   4191  CE1 PHE C 603    -325.600 -67.203 -14.308  0.00  0.00           C  
ATOM   4192  CZ  PHE C 603    -324.556 -68.045 -13.980  0.00  0.00           C  
ATOM   4193  CE2 PHE C 603    -323.239 -67.552 -14.162  0.00  0.00           C  
ATOM   4194  CD2 PHE C 603    -323.037 -66.262 -14.693  0.00  0.00           C  
ATOM   4195  C   PHE C 603    -324.160 -61.393 -15.354  0.00  0.00           C  
ATOM   4196  O   PHE C 603    -323.823 -60.798 -14.358  0.00  0.00           O  
ATOM   4197  N   LYS C 604    -323.791 -61.090 -16.599  0.00  0.00           N  
ATOM   4198  CA  LYS C 604    -322.878 -59.957 -16.990  0.00  0.00           C  
ATOM   4199  CB  LYS C 604    -322.103 -60.409 -18.262  0.00  0.00           C  
ATOM   4200  CG  LYS C 604    -321.138 -61.472 -17.859  0.00  0.00           C  
ATOM   4201  CD  LYS C 604    -320.185 -61.804 -19.075  0.00  0.00           C  
ATOM   4202  CE  LYS C 604    -319.120 -62.714 -18.601  0.00  0.00           C  
ATOM   4203  NZ  LYS C 604    -317.918 -62.579 -19.497  0.00  0.00           N1+
ATOM   4204  C   LYS C 604    -323.631 -58.634 -17.166  0.00  0.00           C  
ATOM   4205  O   LYS C 604    -324.743 -58.647 -17.633  0.00  0.00           O  
ATOM   4206  N   SER C 605    -323.085 -57.492 -16.731  0.00  0.00           N  
ATOM   4207  CA  SER C 605    -323.570 -56.182 -17.217  0.00  0.00           C  
ATOM   4208  CB  SER C 605    -323.017 -55.159 -16.236  0.00  0.00           C  
ATOM   4209  OG  SER C 605    -323.359 -53.926 -16.755  0.00  0.00           O  
ATOM   4210  C   SER C 605    -323.227 -55.980 -18.726  0.00  0.00           C  
ATOM   4211  O   SER C 605    -322.034 -55.921 -19.071  0.00  0.00           O  
ATOM   4212  N   SER C 606    -324.257 -55.831 -19.558  0.00  0.00           N  
ATOM   4213  CA  SER C 606    -324.078 -55.543 -20.941  0.00  0.00           C  
ATOM   4214  CB  SER C 606    -325.271 -56.175 -21.681  0.00  0.00           C  
ATOM   4215  OG  SER C 606    -326.403 -55.323 -21.698  0.00  0.00           O  
ATOM   4216  C   SER C 606    -323.885 -54.069 -21.346  0.00  0.00           C  
ATOM   4217  O   SER C 606    -323.496 -53.738 -22.483  0.00  0.00           O  
ATOM   4218  N   ALA C 607    -324.167 -53.087 -20.400  0.00  0.00           N  
ATOM   4219  CA  ALA C 607    -324.191 -51.605 -20.504  0.00  0.00           C  
ATOM   4220  CB  ALA C 607    -325.042 -51.202 -19.337  0.00  0.00           C  
ATOM   4221  C   ALA C 607    -322.766 -51.070 -20.457  0.00  0.00           C  
ATOM   4222  O   ALA C 607    -322.645 -49.848 -20.396  0.00  0.00           O  
ATOM   4223  N   THR C 608    -321.735 -51.870 -20.530  0.00  0.00           N  
ATOM   4224  CA  THR C 608    -320.370 -51.403 -20.660  0.00  0.00           C  
ATOM   4225  CB  THR C 608    -319.493 -52.593 -20.405  0.00  0.00           C  
ATOM   4226  CG2 THR C 608    -319.713 -52.952 -18.927  0.00  0.00           C  
ATOM   4227  OG1 THR C 608    -319.861 -53.725 -21.106  0.00  0.00           O  
ATOM   4228  C   THR C 608    -320.000 -50.775 -22.033  0.00  0.00           C  
ATOM   4229  O   THR C 608    -318.875 -50.321 -22.211  0.00  0.00           O  
ATOM   4230  N   GLU C 609    -320.910 -50.720 -22.999  0.00  0.00           N  
ATOM   4231  CA  GLU C 609    -320.730 -50.214 -24.392  0.00  0.00           C  
ATOM   4232  CB  GLU C 609    -321.985 -50.583 -25.150  0.00  0.00           C  
ATOM   4233  CG  GLU C 609    -322.143 -52.032 -25.575  0.00  0.00           C  
ATOM   4234  CD  GLU C 609    -323.129 -52.149 -26.754  0.00  0.00           C  
ATOM   4235  OE1 GLU C 609    -322.882 -52.880 -27.744  0.00  0.00           O  
ATOM   4236  OE2 GLU C 609    -324.159 -51.393 -26.743  0.00  0.00           O  
ATOM   4237  C   GLU C 609    -320.335 -48.763 -24.463  0.00  0.00           C  
ATOM   4238  O   GLU C 609    -319.429 -48.452 -25.259  0.00  0.00           O  
ATOM   4239  N   GLU C 610    -320.965 -47.865 -23.678  0.00  0.00           N  
ATOM   4240  CA  GLU C 610    -320.720 -46.428 -23.662  0.00  0.00           C  
ATOM   4241  CB  GLU C 610    -321.830 -45.646 -22.995  0.00  0.00           C  
ATOM   4242  CG  GLU C 610    -321.646 -44.130 -23.237  0.00  0.00           C  
ATOM   4243  CD  GLU C 610    -322.984 -43.458 -23.049  0.00  0.00           C  
ATOM   4244  OE1 GLU C 610    -323.735 -43.157 -24.022  0.00  0.00           O  
ATOM   4245  OE2 GLU C 610    -323.378 -43.301 -21.866  0.00  0.00           O  
ATOM   4246  C   GLU C 610    -319.328 -46.067 -23.051  0.00  0.00           C  
ATOM   4247  O   GLU C 610    -318.642 -45.124 -23.497  0.00  0.00           O  
ATOM   4248  N   VAL C 611    -318.910 -46.942 -22.122  0.00  0.00           N  
ATOM   4249  CA  VAL C 611    -317.565 -46.889 -21.553  0.00  0.00           C  
ATOM   4250  CB  VAL C 611    -317.469 -47.649 -20.198  0.00  0.00           C  
ATOM   4251  CG1 VAL C 611    -316.131 -47.398 -19.470  0.00  0.00           C  
ATOM   4252  CG2 VAL C 611    -318.548 -47.141 -19.224  0.00  0.00           C  
ATOM   4253  C   VAL C 611    -316.454 -47.387 -22.522  0.00  0.00           C  
ATOM   4254  O   VAL C 611    -315.375 -46.738 -22.600  0.00  0.00           O  
ATOM   4255  N   ILE C 612    -316.710 -48.416 -23.317  0.00  0.00           N  
ATOM   4256  CA  ILE C 612    -315.846 -48.889 -24.430  0.00  0.00           C  
ATOM   4257  CB  ILE C 612    -316.207 -50.272 -25.009  0.00  0.00           C  
ATOM   4258  CG2 ILE C 612    -315.218 -50.708 -26.150  0.00  0.00           C  
ATOM   4259  CG1 ILE C 612    -316.112 -51.312 -23.829  0.00  0.00           C  
ATOM   4260  CD1 ILE C 612    -316.588 -52.733 -24.134  0.00  0.00           C  
ATOM   4261  C   ILE C 612    -315.593 -47.756 -25.474  0.00  0.00           C  
ATOM   4262  O   ILE C 612    -314.517 -47.620 -26.116  0.00  0.00           O  
ATOM   4263  N   SER C 613    -316.698 -47.087 -25.774  0.00  0.00           N  
ATOM   4264  CA  SER C 613    -316.645 -46.012 -26.820  0.00  0.00           C  
ATOM   4265  CB  SER C 613    -318.073 -45.806 -27.478  0.00  0.00           C  
ATOM   4266  OG  SER C 613    -318.295 -47.063 -28.110  0.00  0.00           O  
ATOM   4267  C   SER C 613    -316.064 -44.730 -26.309  0.00  0.00           C  
ATOM   4268  O   SER C 613    -315.297 -44.088 -27.030  0.00  0.00           O  
ATOM   4269  N   LYS C 614    -316.406 -44.248 -25.068  0.00  0.00           N  
ATOM   4270  CA  LYS C 614    -315.758 -43.092 -24.488  0.00  0.00           C  
ATOM   4271  CB  LYS C 614    -316.348 -42.720 -23.096  0.00  0.00           C  
ATOM   4272  CG  LYS C 614    -317.677 -41.946 -23.218  0.00  0.00           C  
ATOM   4273  CD  LYS C 614    -318.399 -41.929 -21.823  0.00  0.00           C  
ATOM   4274  CE  LYS C 614    -319.594 -40.992 -21.698  0.00  0.00           C  
ATOM   4275  NZ  LYS C 614    -320.247 -41.179 -20.373  0.00  0.00           N1+
ATOM   4276  C   LYS C 614    -314.182 -43.155 -24.317  0.00  0.00           C  
ATOM   4277  O   LYS C 614    -313.518 -42.151 -24.554  0.00  0.00           O  
ATOM   4278  N   ASN C 615    -313.671 -44.353 -24.118  0.00  0.00           N  
ATOM   4279  CA  ASN C 615    -312.244 -44.765 -24.242  0.00  0.00           C  
ATOM   4280  CB  ASN C 615    -312.125 -46.154 -23.555  0.00  0.00           C  
ATOM   4281  CG  ASN C 615    -312.075 -45.948 -22.029  0.00  0.00           C  
ATOM   4282  OD1 ASN C 615    -311.193 -45.239 -21.472  0.00  0.00           O  
ATOM   4283  ND2 ASN C 615    -312.890 -46.681 -21.261  0.00  0.00           N  
ATOM   4284  C   ASN C 615    -311.786 -44.744 -25.678  0.00  0.00           C  
ATOM   4285  O   ASN C 615    -310.696 -44.220 -25.904  0.00  0.00           O  
ATOM   4286  N   LEU C 616    -312.516 -45.331 -26.634  0.00  0.00           N  
ATOM   4287  CA  LEU C 616    -312.166 -45.327 -28.060  0.00  0.00           C  
ATOM   4288  CB  LEU C 616    -313.178 -46.078 -28.967  0.00  0.00           C  
ATOM   4289  CG  LEU C 616    -312.759 -46.360 -30.470  0.00  0.00           C  
ATOM   4290  CD1 LEU C 616    -311.307 -46.988 -30.640  0.00  0.00           C  
ATOM   4291  CD2 LEU C 616    -313.706 -47.313 -31.086  0.00  0.00           C  
ATOM   4292  C   LEU C 616    -311.940 -43.952 -28.637  0.00  0.00           C  
ATOM   4293  O   LEU C 616    -310.926 -43.769 -29.279  0.00  0.00           O  
ATOM   4294  N   GLU C 617    -312.923 -43.015 -28.589  0.00  0.00           N  
ATOM   4295  CA  GLU C 617    -312.742 -41.611 -29.128  0.00  0.00           C  
ATOM   4296  CB  GLU C 617    -314.026 -40.733 -29.058  0.00  0.00           C  
ATOM   4297  CG  GLU C 617    -315.095 -41.374 -29.904  0.00  0.00           C  
ATOM   4298  CD  GLU C 617    -316.205 -40.343 -30.354  0.00  0.00           C  
ATOM   4299  OE1 GLU C 617    -316.876 -40.700 -31.329  0.00  0.00           O  
ATOM   4300  OE2 GLU C 617    -316.269 -39.177 -29.805  0.00  0.00           O  
ATOM   4301  C   GLU C 617    -311.533 -40.871 -28.577  0.00  0.00           C  
ATOM   4302  O   GLU C 617    -311.057 -39.910 -29.232  0.00  0.00           O  
ATOM   4303  N   VAL C 618    -310.943 -41.282 -27.527  0.00  0.00           N  
ATOM   4304  CA  VAL C 618    -309.639 -40.721 -27.022  0.00  0.00           C  
ATOM   4305  CB  VAL C 618    -309.617 -40.695 -25.446  0.00  0.00           C  
ATOM   4306  CG1 VAL C 618    -308.490 -39.853 -24.838  0.00  0.00           C  
ATOM   4307  CG2 VAL C 618    -310.911 -39.973 -25.062  0.00  0.00           C  
ATOM   4308  C   VAL C 618    -308.404 -41.565 -27.505  0.00  0.00           C  
ATOM   4309  O   VAL C 618    -307.461 -40.946 -28.040  0.00  0.00           O  
ATOM   4310  N   ASP C 619    -308.363 -42.896 -27.384  0.00  0.00           N  
ATOM   4311  CA  ASP C 619    -307.300 -43.762 -27.924  0.00  0.00           C  
ATOM   4312  CB  ASP C 619    -307.532 -45.197 -27.395  0.00  0.00           C  
ATOM   4313  CG  ASP C 619    -306.892 -45.559 -26.004  0.00  0.00           C  
ATOM   4314  OD1 ASP C 619    -305.627 -45.316 -25.941  0.00  0.00           O  
ATOM   4315  OD2 ASP C 619    -307.550 -46.054 -25.037  0.00  0.00           O  
ATOM   4316  C   ASP C 619    -307.110 -43.734 -29.442  0.00  0.00           C  
ATOM   4317  O   ASP C 619    -306.003 -43.959 -29.893  0.00  0.00           O  
ATOM   4318  N   LEU C 620    -308.154 -43.401 -30.192  0.00  0.00           N  
ATOM   4319  CA  LEU C 620    -308.277 -43.401 -31.651  0.00  0.00           C  
ATOM   4320  CB  LEU C 620    -309.793 -43.294 -31.933  0.00  0.00           C  
ATOM   4321  CG  LEU C 620    -309.932 -43.321 -33.501  0.00  0.00           C  
ATOM   4322  CD1 LEU C 620    -311.366 -43.852 -33.731  0.00  0.00           C  
ATOM   4323  CD2 LEU C 620    -309.896 -41.838 -34.025  0.00  0.00           C  
ATOM   4324  C   LEU C 620    -307.251 -42.303 -32.206  0.00  0.00           C  
ATOM   4325  O   LEU C 620    -306.582 -42.499 -33.228  0.00  0.00           O  
ATOM   4326  N   LEU C 621    -307.138 -41.165 -31.524  0.00  0.00           N  
ATOM   4327  CA  LEU C 621    -306.323 -39.930 -31.791  0.00  0.00           C  
ATOM   4328  CB  LEU C 621    -307.025 -38.849 -30.919  0.00  0.00           C  
ATOM   4329  CG  LEU C 621    -308.533 -38.527 -31.208  0.00  0.00           C  
ATOM   4330  CD1 LEU C 621    -309.021 -37.402 -30.378  0.00  0.00           C  
ATOM   4331  CD2 LEU C 621    -308.734 -38.219 -32.668  0.00  0.00           C  
ATOM   4332  C   LEU C 621    -304.866 -40.089 -31.344  0.00  0.00           C  
ATOM   4333  O   LEU C 621    -304.114 -39.123 -31.201  0.00  0.00           O  
ATOM   4334  N   LYS C 622    -304.398 -41.301 -31.185  0.00  0.00           N  
ATOM   4335  CA  LYS C 622    -303.054 -41.746 -30.863  0.00  0.00           C  
ATOM   4336  CB  LYS C 622    -302.923 -42.160 -29.403  0.00  0.00           C  
ATOM   4337  CG  LYS C 622    -302.940 -40.956 -28.523  0.00  0.00           C  
ATOM   4338  CD  LYS C 622    -302.566 -41.407 -27.093  0.00  0.00           C  
ATOM   4339  CE  LYS C 622    -303.841 -41.933 -26.455  0.00  0.00           C  
ATOM   4340  NZ  LYS C 622    -303.887 -41.934 -25.005  0.00  0.00           N1+
ATOM   4341  C   LYS C 622    -302.521 -42.805 -31.830  0.00  0.00           C  
ATOM   4342  O   LYS C 622    -301.413 -43.327 -31.609  0.00  0.00           O  
ATOM   4343  N   ASN C 623    -303.213 -43.084 -32.891  0.00  0.00           N  
ATOM   4344  CA  ASN C 623    -303.056 -44.429 -33.487  0.00  0.00           C  
ATOM   4345  CB  ASN C 623    -304.465 -44.898 -33.782  0.00  0.00           C  
ATOM   4346  CG  ASN C 623    -304.405 -46.455 -33.862  0.00  0.00           C  
ATOM   4347  OD1 ASN C 623    -303.744 -47.238 -33.153  0.00  0.00           O  
ATOM   4348  ND2 ASN C 623    -305.107 -47.007 -34.847  0.00  0.00           N  
ATOM   4349  C   ASN C 623    -302.092 -44.523 -34.767  0.00  0.00           C  
ATOM   4350  O   ASN C 623    -301.921 -45.593 -35.332  0.00  0.00           O  
ATOM   4351  N   VAL C 624    -301.331 -43.455 -35.142  0.00  0.00           N  
ATOM   4352  CA  VAL C 624    -300.316 -43.572 -36.151  0.00  0.00           C  
ATOM   4353  CB  VAL C 624    -299.759 -42.242 -36.504  0.00  0.00           C  
ATOM   4354  CG1 VAL C 624    -298.426 -42.306 -37.094  0.00  0.00           C  
ATOM   4355  CG2 VAL C 624    -300.713 -41.440 -37.393  0.00  0.00           C  
ATOM   4356  C   VAL C 624    -299.289 -44.467 -35.440  0.00  0.00           C  
ATOM   4357  O   VAL C 624    -298.897 -44.132 -34.334  0.00  0.00           O  
ATOM   4358  N   ASP C 625    -298.716 -45.462 -36.114  0.00  0.00           N  
ATOM   4359  CA  ASP C 625    -297.881 -46.502 -35.493  0.00  0.00           C  
ATOM   4360  CB  ASP C 625    -297.580 -47.490 -36.632  0.00  0.00           C  
ATOM   4361  CG  ASP C 625    -296.507 -48.587 -36.326  0.00  0.00           C  
ATOM   4362  OD1 ASP C 625    -296.155 -48.836 -35.153  0.00  0.00           O  
ATOM   4363  OD2 ASP C 625    -296.178 -49.294 -37.332  0.00  0.00           O  
ATOM   4364  C   ASP C 625    -296.671 -45.970 -34.665  0.00  0.00           C  
ATOM   4365  O   ASP C 625    -295.879 -45.266 -35.214  0.00  0.00           O  
ATOM   4366  N   THR C 626    -296.508 -46.520 -33.445  0.00  0.00           N  
ATOM   4367  CA  THR C 626    -295.523 -46.004 -32.526  0.00  0.00           C  
ATOM   4368  CB  THR C 626    -295.875 -46.220 -31.085  0.00  0.00           C  
ATOM   4369  CG2 THR C 626    -297.172 -45.661 -30.576  0.00  0.00           C  
ATOM   4370  OG1 THR C 626    -295.832 -47.566 -30.583  0.00  0.00           O  
ATOM   4371  C   THR C 626    -294.058 -46.262 -32.877  0.00  0.00           C  
ATOM   4372  O   THR C 626    -293.256 -45.453 -32.581  0.00  0.00           O  
ATOM   4373  N   SER C 627    -293.785 -47.261 -33.757  0.00  0.00           N  
ATOM   4374  CA  SER C 627    -292.586 -47.480 -34.440  0.00  0.00           C  
ATOM   4375  CB  SER C 627    -292.781 -48.397 -35.664  0.00  0.00           C  
ATOM   4376  OG  SER C 627    -293.143 -49.678 -35.243  0.00  0.00           O  
ATOM   4377  C   SER C 627    -291.858 -46.244 -34.978  0.00  0.00           C  
ATOM   4378  O   SER C 627    -290.677 -45.961 -34.629  0.00  0.00           O  
ATOM   4379  N   ALA C 628    -292.534 -45.408 -35.799  0.00  0.00           N  
ATOM   4380  CA  ALA C 628    -291.951 -44.274 -36.391  0.00  0.00           C  
ATOM   4381  CB  ALA C 628    -292.958 -43.679 -37.428  0.00  0.00           C  
ATOM   4382  C   ALA C 628    -291.679 -43.171 -35.358  0.00  0.00           C  
ATOM   4383  O   ALA C 628    -290.621 -42.465 -35.448  0.00  0.00           O  
ATOM   4384  N   LYS C 629    -292.622 -42.857 -34.453  0.00  0.00           N  
ATOM   4385  CA  LYS C 629    -292.444 -41.718 -33.499  0.00  0.00           C  
ATOM   4386  CB  LYS C 629    -293.719 -41.593 -32.696  0.00  0.00           C  
ATOM   4387  CG  LYS C 629    -294.943 -41.592 -33.590  0.00  0.00           C  
ATOM   4388  CD  LYS C 629    -296.208 -41.472 -32.682  0.00  0.00           C  
ATOM   4389  CE  LYS C 629    -297.519 -41.346 -33.437  0.00  0.00           C  
ATOM   4390  NZ  LYS C 629    -298.698 -41.653 -32.605  0.00  0.00           N1+
ATOM   4391  C   LYS C 629    -291.375 -41.954 -32.426  0.00  0.00           C  
ATOM   4392  O   LYS C 629    -290.671 -41.032 -31.969  0.00  0.00           O  
ATOM   4393  N   ARG C 630    -291.296 -43.264 -32.020  0.00  0.00           N  
ATOM   4394  CA  ARG C 630    -290.375 -43.666 -30.805  0.00  0.00           C  
ATOM   4395  CB  ARG C 630    -290.798 -45.073 -30.362  0.00  0.00           C  
ATOM   4396  CG  ARG C 630    -290.117 -45.568 -29.022  0.00  0.00           C  
ATOM   4397  CD  ARG C 630    -290.788 -46.817 -28.456  0.00  0.00           C  
ATOM   4398  NE  ARG C 630    -290.470 -46.901 -26.993  0.00  0.00           N  
ATOM   4399  CZ  ARG C 630    -289.378 -47.477 -26.432  0.00  0.00           C  
ATOM   4400  NH1 ARG C 630    -288.506 -48.171 -27.090  0.00  0.00           N  
ATOM   4401  NH2 ARG C 630    -289.143 -47.276 -25.175  0.00  0.00           N  
ATOM   4402  C   ARG C 630    -288.892 -43.601 -31.278  0.00  0.00           C  
ATOM   4403  O   ARG C 630    -288.082 -42.981 -30.603  0.00  0.00           O  
ATOM   4404  N   ARG C 631    -288.508 -44.235 -32.397  0.00  0.00           N  
ATOM   4405  CA  ARG C 631    -287.114 -44.215 -32.826  0.00  0.00           C  
ATOM   4406  CB  ARG C 631    -286.902 -45.348 -33.877  0.00  0.00           C  
ATOM   4407  CG  ARG C 631    -286.990 -46.719 -33.029  0.00  0.00           C  
ATOM   4408  CD  ARG C 631    -287.283 -47.877 -34.008  0.00  0.00           C  
ATOM   4409  NE  ARG C 631    -287.417 -49.138 -33.314  0.00  0.00           N  
ATOM   4410  CZ  ARG C 631    -287.998 -50.215 -33.824  0.00  0.00           C  
ATOM   4411  NH1 ARG C 631    -288.788 -50.281 -34.887  0.00  0.00           N  
ATOM   4412  NH2 ARG C 631    -287.631 -51.393 -33.331  0.00  0.00           N  
ATOM   4413  C   ARG C 631    -286.666 -42.833 -33.439  0.00  0.00           C  
ATOM   4414  O   ARG C 631    -287.438 -41.993 -33.864  0.00  0.00           O  
ATOM   4415  N   GLU C 632    -285.344 -42.600 -33.433  0.00  0.00           N  
ATOM   4416  CA  GLU C 632    -284.570 -41.459 -34.029  0.00  0.00           C  
ATOM   4417  CB  GLU C 632    -283.155 -41.414 -33.478  0.00  0.00           C  
ATOM   4418  CG  GLU C 632    -282.976 -41.194 -31.959  0.00  0.00           C  
ATOM   4419  CD  GLU C 632    -281.557 -40.847 -31.440  0.00  0.00           C  
ATOM   4420  OE1 GLU C 632    -280.847 -40.109 -32.210  0.00  0.00           O  
ATOM   4421  OE2 GLU C 632    -281.172 -41.115 -30.288  0.00  0.00           O  
ATOM   4422  C   GLU C 632    -284.552 -41.615 -35.595  0.00  0.00           C  
ATOM   4423  O   GLU C 632    -283.902 -42.562 -36.091  0.00  0.00           O  
ATOM   4424  N   ASN C 633    -285.016 -40.673 -36.451  0.00  0.00           N  
ATOM   4425  CA  ASN C 633    -285.074 -40.733 -37.921  0.00  0.00           C  
ATOM   4426  CB  ASN C 633    -286.491 -40.520 -38.407  0.00  0.00           C  
ATOM   4427  CG  ASN C 633    -287.444 -41.520 -37.711  0.00  0.00           C  
ATOM   4428  OD1 ASN C 633    -287.415 -42.739 -37.916  0.00  0.00           O  
ATOM   4429  ND2 ASN C 633    -288.277 -41.057 -36.781  0.00  0.00           N  
ATOM   4430  C   ASN C 633    -284.189 -39.863 -38.855  0.00  0.00           C  
ATOM   4431  O   ASN C 633    -283.893 -40.093 -40.052  0.00  0.00           O  
ATOM   4432  N   GLY C 634    -283.736 -38.825 -38.217  0.00  0.00           N  
ATOM   4433  CA  GLY C 634    -282.676 -37.876 -38.723  0.00  0.00           C  
ATOM   4434  C   GLY C 634    -281.295 -38.066 -38.125  0.00  0.00           C  
ATOM   4435  O   GLY C 634    -280.973 -39.199 -37.807  0.00  0.00           O  
ATOM   4436  N   ALA C 635    -280.564 -36.959 -37.930  0.00  0.00           N  
ATOM   4437  CA  ALA C 635    -279.239 -37.108 -37.324  0.00  0.00           C  
ATOM   4438  CB  ALA C 635    -278.520 -35.719 -37.443  0.00  0.00           C  
ATOM   4439  C   ALA C 635    -279.194 -37.798 -35.869  0.00  0.00           C  
ATOM   4440  O   ALA C 635    -280.131 -37.623 -35.091  0.00  0.00           O  
ATOM   4441  N   PRO C 636    -278.090 -38.604 -35.518  0.00  0.00           N  
ATOM   4442  CD  PRO C 636    -277.091 -39.297 -36.347  0.00  0.00           C  
ATOM   4443  CG  PRO C 636    -276.926 -40.612 -35.611  0.00  0.00           C  
ATOM   4444  CB  PRO C 636    -276.943 -40.054 -34.152  0.00  0.00           C  
ATOM   4445  CA  PRO C 636    -278.074 -39.057 -34.135  0.00  0.00           C  
ATOM   4446  C   PRO C 636    -277.971 -37.882 -33.082  0.00  0.00           C  
ATOM   4447  O   PRO C 636    -277.044 -37.023 -33.074  0.00  0.00           O  
ATOM   4448  N   VAL C 637    -278.800 -37.963 -32.083  0.00  0.00           N  
ATOM   4449  CA  VAL C 637    -278.588 -37.113 -30.879  0.00  0.00           C  
ATOM   4450  CB  VAL C 637    -279.940 -37.058 -30.126  0.00  0.00           C  
ATOM   4451  CG1 VAL C 637    -279.984 -36.018 -28.988  0.00  0.00           C  
ATOM   4452  CG2 VAL C 637    -281.144 -36.667 -31.006  0.00  0.00           C  
ATOM   4453  C   VAL C 637    -277.617 -37.602 -29.916  0.00  0.00           C  
ATOM   4454  O   VAL C 637    -277.648 -38.780 -29.519  0.00  0.00           O  
ATOM   4455  N   LEU C 638    -276.595 -36.821 -29.648  0.00  0.00           N  
ATOM   4456  CA  LEU C 638    -275.452 -37.227 -28.828  0.00  0.00           C  
ATOM   4457  CB  LEU C 638    -274.372 -36.168 -28.875  0.00  0.00           C  
ATOM   4458  CG  LEU C 638    -273.615 -35.859 -30.220  0.00  0.00           C  
ATOM   4459  CD1 LEU C 638    -272.381 -34.931 -30.101  0.00  0.00           C  
ATOM   4460  CD2 LEU C 638    -273.098 -37.099 -31.004  0.00  0.00           C  
ATOM   4461  C   LEU C 638    -275.891 -37.445 -27.334  0.00  0.00           C  
ATOM   4462  O   LEU C 638    -276.940 -36.990 -26.875  0.00  0.00           O  
ATOM   4463  N   GLY C 639    -275.068 -38.170 -26.534  0.00  0.00           N  
ATOM   4464  CA  GLY C 639    -275.701 -38.943 -25.415  0.00  0.00           C  
ATOM   4465  C   GLY C 639    -274.691 -39.815 -24.533  0.00  0.00           C  
ATOM   4466  O   GLY C 639    -273.573 -39.495 -24.280  0.00  0.00           O  
ATOM   4467  N   LYS C 640    -275.122 -41.040 -24.127  0.00  0.00           N  
ATOM   4468  CA  LYS C 640    -274.244 -42.018 -23.358  0.00  0.00           C  
ATOM   4469  CB  LYS C 640    -275.087 -43.220 -22.996  0.00  0.00           C  
ATOM   4470  CG  LYS C 640    -276.135 -42.931 -21.908  0.00  0.00           C  
ATOM   4471  CD  LYS C 640    -277.020 -44.152 -21.902  0.00  0.00           C  
ATOM   4472  CE  LYS C 640    -278.301 -43.675 -21.181  0.00  0.00           C  
ATOM   4473  NZ  LYS C 640    -279.428 -44.692 -21.393  0.00  0.00           N1+
ATOM   4474  C   LYS C 640    -273.091 -42.487 -24.176  0.00  0.00           C  
ATOM   4475  O   LYS C 640    -271.944 -42.630 -23.663  0.00  0.00           O  
ATOM   4476  N   ASN C 641    -273.373 -42.779 -25.384  0.00  0.00           N  
ATOM   4477  CA  ASN C 641    -272.305 -43.330 -26.305  0.00  0.00           C  
ATOM   4478  CB  ASN C 641    -272.925 -43.942 -27.606  0.00  0.00           C  
ATOM   4479  CG  ASN C 641    -273.763 -45.173 -27.288  0.00  0.00           C  
ATOM   4480  OD1 ASN C 641    -273.995 -45.500 -26.125  0.00  0.00           O  
ATOM   4481  ND2 ASN C 641    -274.159 -45.951 -28.316  0.00  0.00           N  
ATOM   4482  C   ASN C 641    -271.268 -42.174 -26.595  0.00  0.00           C  
ATOM   4483  O   ASN C 641    -270.080 -42.485 -26.705  0.00  0.00           O  
ATOM   4484  N   THR C 642    -271.655 -40.877 -26.574  0.00  0.00           N  
ATOM   4485  CA  THR C 642    -270.654 -39.780 -26.589  0.00  0.00           C  
ATOM   4486  CB  THR C 642    -271.428 -38.453 -26.868  0.00  0.00           C  
ATOM   4487  CG2 THR C 642    -270.461 -37.331 -27.394  0.00  0.00           C  
ATOM   4488  OG1 THR C 642    -272.325 -38.558 -27.968  0.00  0.00           O  
ATOM   4489  C   THR C 642    -269.821 -39.706 -25.283  0.00  0.00           C  
ATOM   4490  O   THR C 642    -268.613 -39.623 -25.369  0.00  0.00           O  
ATOM   4491  N   LEU C 643    -270.467 -39.827 -24.159  0.00  0.00           N  
ATOM   4492  CA  LEU C 643    -269.796 -39.815 -22.778  0.00  0.00           C  
ATOM   4493  CB  LEU C 643    -270.940 -39.831 -21.741  0.00  0.00           C  
ATOM   4494  CG  LEU C 643    -270.522 -40.177 -20.300  0.00  0.00           C  
ATOM   4495  CD1 LEU C 643    -271.426 -39.353 -19.399  0.00  0.00           C  
ATOM   4496  CD2 LEU C 643    -270.647 -41.637 -19.911  0.00  0.00           C  
ATOM   4497  C   LEU C 643    -268.666 -40.906 -22.635  0.00  0.00           C  
ATOM   4498  O   LEU C 643    -267.579 -40.622 -22.146  0.00  0.00           O  
ATOM   4499  N   GLN C 644    -268.985 -42.192 -23.041  0.00  0.00           N  
ATOM   4500  CA  GLN C 644    -268.040 -43.372 -23.034  0.00  0.00           C  
ATOM   4501  CB  GLN C 644    -268.691 -44.655 -23.403  0.00  0.00           C  
ATOM   4502  CG  GLN C 644    -267.699 -45.839 -23.051  0.00  0.00           C  
ATOM   4503  CD  GLN C 644    -268.319 -47.242 -23.166  0.00  0.00           C  
ATOM   4504  OE1 GLN C 644    -269.394 -47.478 -23.709  0.00  0.00           O  
ATOM   4505  NE2 GLN C 644    -267.654 -48.333 -22.650  0.00  0.00           N  
ATOM   4506  C   GLN C 644    -266.885 -43.120 -24.064  0.00  0.00           C  
ATOM   4507  O   GLN C 644    -265.782 -43.497 -23.766  0.00  0.00           O  
ATOM   4508  N   SER C 645    -267.190 -42.507 -25.246  0.00  0.00           N  
ATOM   4509  CA  SER C 645    -266.101 -41.998 -26.159  0.00  0.00           C  
ATOM   4510  CB  SER C 645    -266.694 -41.786 -27.594  0.00  0.00           C  
ATOM   4511  OG  SER C 645    -267.417 -43.023 -28.035  0.00  0.00           O  
ATOM   4512  C   SER C 645    -265.333 -40.817 -25.701  0.00  0.00           C  
ATOM   4513  O   SER C 645    -264.102 -40.748 -26.110  0.00  0.00           O  
ATOM   4514  N   LEU C 646    -265.819 -39.924 -24.842  0.00  0.00           N  
ATOM   4515  CA  LEU C 646    -264.986 -38.788 -24.314  0.00  0.00           C  
ATOM   4516  CB  LEU C 646    -265.868 -37.652 -23.746  0.00  0.00           C  
ATOM   4517  CG  LEU C 646    -266.578 -36.822 -24.834  0.00  0.00           C  
ATOM   4518  CD1 LEU C 646    -267.572 -35.773 -24.196  0.00  0.00           C  
ATOM   4519  CD2 LEU C 646    -265.669 -35.852 -25.639  0.00  0.00           C  
ATOM   4520  C   LEU C 646    -264.088 -39.280 -23.123  0.00  0.00           C  
ATOM   4521  O   LEU C 646    -262.949 -38.711 -22.918  0.00  0.00           O  
ATOM   4522  N   GLU C 647    -264.442 -40.356 -22.359  0.00  0.00           N  
ATOM   4523  CA  GLU C 647    -263.459 -40.980 -21.399  0.00  0.00           C  
ATOM   4524  CB  GLU C 647    -264.070 -42.103 -20.463  0.00  0.00           C  
ATOM   4525  CG  GLU C 647    -263.174 -42.697 -19.364  0.00  0.00           C  
ATOM   4526  CD  GLU C 647    -262.789 -41.759 -18.169  0.00  0.00           C  
ATOM   4527  OE1 GLU C 647    -261.729 -41.908 -17.535  0.00  0.00           O  
ATOM   4528  OE2 GLU C 647    -263.598 -40.882 -17.770  0.00  0.00           O  
ATOM   4529  C   GLU C 647    -262.077 -41.407 -21.966  0.00  0.00           C  
ATOM   4530  O   GLU C 647    -260.998 -41.071 -21.406  0.00  0.00           O  
ATOM   4531  N   LYS C 648    -262.025 -42.056 -23.106  0.00  0.00           N  
ATOM   4532  CA  LYS C 648    -260.828 -42.414 -23.806  0.00  0.00           C  
ATOM   4533  CB  LYS C 648    -261.218 -43.143 -25.161  0.00  0.00           C  
ATOM   4534  CG  LYS C 648    -261.809 -44.540 -25.078  0.00  0.00           C  
ATOM   4535  CD  LYS C 648    -262.240 -44.925 -26.519  0.00  0.00           C  
ATOM   4536  CE  LYS C 648    -262.932 -46.357 -26.323  0.00  0.00           C  
ATOM   4537  NZ  LYS C 648    -263.207 -47.129 -27.546  0.00  0.00           N1+
ATOM   4538  C   LYS C 648    -259.994 -41.182 -24.070  0.00  0.00           C  
ATOM   4539  O   LYS C 648    -258.823 -41.207 -23.788  0.00  0.00           O  
ATOM   4540  N   ILE C 649    -260.588 -40.017 -24.549  0.00  0.00           N  
ATOM   4541  CA  ILE C 649    -259.928 -38.741 -24.834  0.00  0.00           C  
ATOM   4542  CB  ILE C 649    -260.799 -37.753 -25.556  0.00  0.00           C  
ATOM   4543  CG2 ILE C 649    -260.224 -36.302 -25.646  0.00  0.00           C  
ATOM   4544  CG1 ILE C 649    -260.956 -38.304 -27.005  0.00  0.00           C  
ATOM   4545  CD1 ILE C 649    -261.920 -37.529 -27.924  0.00  0.00           C  
ATOM   4546  C   ILE C 649    -259.288 -38.177 -23.562  0.00  0.00           C  
ATOM   4547  O   ILE C 649    -258.202 -37.645 -23.576  0.00  0.00           O  
ATOM   4548  N   LYS C 650    -259.959 -38.241 -22.429  0.00  0.00           N  
ATOM   4549  CA  LYS C 650    -259.517 -37.869 -21.090  0.00  0.00           C  
ATOM   4550  CB  LYS C 650    -260.622 -38.123 -20.081  0.00  0.00           C  
ATOM   4551  CG  LYS C 650    -260.332 -37.645 -18.708  0.00  0.00           C  
ATOM   4552  CD  LYS C 650    -261.483 -37.965 -17.885  0.00  0.00           C  
ATOM   4553  CE  LYS C 650    -261.644 -37.284 -16.522  0.00  0.00           C  
ATOM   4554  NZ  LYS C 650    -262.599 -38.089 -15.644  0.00  0.00           N1+
ATOM   4555  C   LYS C 650    -258.136 -38.492 -20.621  0.00  0.00           C  
ATOM   4556  O   LYS C 650    -257.261 -37.781 -20.126  0.00  0.00           O  
ATOM   4557  N   THR C 651    -257.927 -39.709 -20.912  0.00  0.00           N  
ATOM   4558  CA  THR C 651    -256.707 -40.553 -20.665  0.00  0.00           C  
ATOM   4559  CB  THR C 651    -256.966 -42.043 -20.398  0.00  0.00           C  
ATOM   4560  CG2 THR C 651    -257.795 -42.316 -19.101  0.00  0.00           C  
ATOM   4561  OG1 THR C 651    -257.661 -42.685 -21.470  0.00  0.00           O  
ATOM   4562  C   THR C 651    -255.633 -40.225 -21.704  0.00  0.00           C  
ATOM   4563  O   THR C 651    -254.549 -39.926 -21.325  0.00  0.00           O  
ATOM   4564  N   SER C 652    -256.011 -40.146 -23.009  0.00  0.00           N  
ATOM   4565  CA  SER C 652    -255.088 -39.797 -24.095  0.00  0.00           C  
ATOM   4566  CB  SER C 652    -255.817 -39.757 -25.414  0.00  0.00           C  
ATOM   4567  OG  SER C 652    -254.940 -39.313 -26.409  0.00  0.00           O  
ATOM   4568  C   SER C 652    -254.438 -38.496 -23.799  0.00  0.00           C  
ATOM   4569  O   SER C 652    -253.163 -38.448 -23.720  0.00  0.00           O  
ATOM   4570  N   ALA C 653    -255.206 -37.441 -23.700  0.00  0.00           N  
ATOM   4571  CA  ALA C 653    -254.677 -36.148 -23.500  0.00  0.00           C  
ATOM   4572  CB  ALA C 653    -255.761 -35.069 -23.783  0.00  0.00           C  
ATOM   4573  C   ALA C 653    -254.009 -35.976 -22.123  0.00  0.00           C  
ATOM   4574  O   ALA C 653    -253.000 -35.282 -22.054  0.00  0.00           O  
ATOM   4575  N   SER C 654    -254.362 -36.798 -21.037  0.00  0.00           N  
ATOM   4576  CA  SER C 654    -253.606 -36.626 -19.690  0.00  0.00           C  
ATOM   4577  CB  SER C 654    -254.396 -37.330 -18.643  0.00  0.00           C  
ATOM   4578  OG  SER C 654    -253.881 -37.324 -17.361  0.00  0.00           O  
ATOM   4579  C   SER C 654    -252.165 -37.221 -19.738  0.00  0.00           C  
ATOM   4580  O   SER C 654    -251.238 -36.653 -19.255  0.00  0.00           O  
ATOM   4581  N   VAL C 655    -252.055 -38.424 -20.398  0.00  0.00           N  
ATOM   4582  CA  VAL C 655    -250.761 -38.955 -20.884  0.00  0.00           C  
ATOM   4583  CB  VAL C 655    -250.875 -40.247 -21.723  0.00  0.00           C  
ATOM   4584  CG1 VAL C 655    -249.616 -40.760 -22.393  0.00  0.00           C  
ATOM   4585  CG2 VAL C 655    -251.310 -41.369 -20.769  0.00  0.00           C  
ATOM   4586  C   VAL C 655    -250.098 -37.866 -21.750  0.00  0.00           C  
ATOM   4587  O   VAL C 655    -248.963 -37.556 -21.396  0.00  0.00           O  
ATOM   4588  N   ASN C 656    -250.586 -37.338 -22.901  0.00  0.00           N  
ATOM   4589  CA  ASN C 656    -249.777 -36.461 -23.741  0.00  0.00           C  
ATOM   4590  CB  ASN C 656    -250.500 -36.217 -25.114  0.00  0.00           C  
ATOM   4591  CG  ASN C 656    -250.938 -37.488 -25.883  0.00  0.00           C  
ATOM   4592  OD1 ASN C 656    -250.243 -38.459 -26.020  0.00  0.00           O  
ATOM   4593  ND2 ASN C 656    -252.151 -37.436 -26.393  0.00  0.00           N  
ATOM   4594  C   ASN C 656    -249.363 -35.125 -23.141  0.00  0.00           C  
ATOM   4595  O   ASN C 656    -248.167 -34.725 -23.342  0.00  0.00           O  
ATOM   4596  N   ALA C 657    -250.283 -34.563 -22.281  0.00  0.00           N  
ATOM   4597  CA  ALA C 657    -249.995 -33.302 -21.554  0.00  0.00           C  
ATOM   4598  CB  ALA C 657    -251.242 -32.795 -20.860  0.00  0.00           C  
ATOM   4599  C   ALA C 657    -248.918 -33.569 -20.504  0.00  0.00           C  
ATOM   4600  O   ALA C 657    -247.965 -32.807 -20.384  0.00  0.00           O  
ATOM   4601  N   LYS C 658    -249.030 -34.687 -19.668  0.00  0.00           N  
ATOM   4602  CA  LYS C 658    -247.994 -35.055 -18.730  0.00  0.00           C  
ATOM   4603  CB  LYS C 658    -248.589 -36.153 -17.807  0.00  0.00           C  
ATOM   4604  CG  LYS C 658    -247.641 -36.383 -16.616  0.00  0.00           C  
ATOM   4605  CD  LYS C 658    -248.297 -37.228 -15.478  0.00  0.00           C  
ATOM   4606  CE  LYS C 658    -247.650 -37.065 -14.106  0.00  0.00           C  
ATOM   4607  NZ  LYS C 658    -248.043 -38.204 -13.163  0.00  0.00           N1+
ATOM   4608  C   LYS C 658    -246.684 -35.527 -19.419  0.00  0.00           C  
ATOM   4609  O   LYS C 658    -245.654 -35.086 -18.961  0.00  0.00           O  
ATOM   4610  N   ALA C 659    -246.643 -36.383 -20.452  0.00  0.00           N  
ATOM   4611  CA  ALA C 659    -245.438 -36.703 -21.148  0.00  0.00           C  
ATOM   4612  CB  ALA C 659    -245.720 -37.842 -22.171  0.00  0.00           C  
ATOM   4613  C   ALA C 659    -244.759 -35.412 -21.719  0.00  0.00           C  
ATOM   4614  O   ALA C 659    -243.627 -35.131 -21.248  0.00  0.00           O  
ATOM   4615  N   ALA C 660    -245.417 -34.426 -22.461  0.00  0.00           N  
ATOM   4616  CA  ALA C 660    -244.951 -33.145 -22.864  0.00  0.00           C  
ATOM   4617  CB  ALA C 660    -246.150 -32.358 -23.413  0.00  0.00           C  
ATOM   4618  C   ALA C 660    -244.250 -32.256 -21.761  0.00  0.00           C  
ATOM   4619  O   ALA C 660    -243.068 -31.921 -21.895  0.00  0.00           O  
ATOM   4620  N   ALA C 661    -244.934 -32.117 -20.601  0.00  0.00           N  
ATOM   4621  CA  ALA C 661    -244.450 -31.506 -19.326  0.00  0.00           C  
ATOM   4622  CB  ALA C 661    -245.594 -31.541 -18.331  0.00  0.00           C  
ATOM   4623  C   ALA C 661    -243.219 -32.193 -18.764  0.00  0.00           C  
ATOM   4624  O   ALA C 661    -242.146 -31.582 -18.616  0.00  0.00           O  
ATOM   4625  N   VAL C 662    -243.280 -33.534 -18.571  0.00  0.00           N  
ATOM   4626  CA  VAL C 662    -242.152 -34.340 -17.941  0.00  0.00           C  
ATOM   4627  CB  VAL C 662    -242.581 -35.582 -17.227  0.00  0.00           C  
ATOM   4628  CG1 VAL C 662    -241.472 -36.407 -16.533  0.00  0.00           C  
ATOM   4629  CG2 VAL C 662    -243.632 -35.191 -16.127  0.00  0.00           C  
ATOM   4630  C   VAL C 662    -240.949 -34.513 -18.874  0.00  0.00           C  
ATOM   4631  O   VAL C 662    -239.851 -34.317 -18.394  0.00  0.00           O  
ATOM   4632  N   VAL C 663    -241.030 -34.689 -20.191  0.00  0.00           N  
ATOM   4633  CA  VAL C 663    -239.918 -34.512 -21.147  0.00  0.00           C  
ATOM   4634  CB  VAL C 663    -240.272 -35.181 -22.501  0.00  0.00           C  
ATOM   4635  CG1 VAL C 663    -239.348 -34.806 -23.703  0.00  0.00           C  
ATOM   4636  CG2 VAL C 663    -240.419 -36.640 -22.306  0.00  0.00           C  
ATOM   4637  C   VAL C 663    -239.444 -33.040 -21.241  0.00  0.00           C  
ATOM   4638  O   VAL C 663    -238.163 -32.901 -21.145  0.00  0.00           O  
ATOM   4639  N   LYS C 664    -240.267 -31.965 -21.267  0.00  0.00           N  
ATOM   4640  CA  LYS C 664    -239.757 -30.611 -21.076  0.00  0.00           C  
ATOM   4641  CB  LYS C 664    -240.801 -29.502 -21.233  0.00  0.00           C  
ATOM   4642  CG  LYS C 664    -240.240 -28.093 -21.459  0.00  0.00           C  
ATOM   4643  CD  LYS C 664    -241.350 -27.083 -21.766  0.00  0.00           C  
ATOM   4644  CE  LYS C 664    -240.786 -25.702 -22.033  0.00  0.00           C  
ATOM   4645  NZ  LYS C 664    -241.879 -24.674 -22.233  0.00  0.00           N1+
ATOM   4646  C   LYS C 664    -238.929 -30.374 -19.748  0.00  0.00           C  
ATOM   4647  O   LYS C 664    -237.845 -29.808 -19.769  0.00  0.00           O  
ATOM   4648  N   ALA C 665    -239.345 -30.996 -18.612  0.00  0.00           N  
ATOM   4649  CA  ALA C 665    -238.633 -31.087 -17.287  0.00  0.00           C  
ATOM   4650  CB  ALA C 665    -239.536 -31.513 -16.231  0.00  0.00           C  
ATOM   4651  C   ALA C 665    -237.239 -31.831 -17.386  0.00  0.00           C  
ATOM   4652  O   ALA C 665    -236.322 -31.403 -16.682  0.00  0.00           O  
ATOM   4653  N   SER C 666    -237.052 -32.841 -18.204  0.00  0.00           N  
ATOM   4654  CA  SER C 666    -235.703 -33.473 -18.486  0.00  0.00           C  
ATOM   4655  CB  SER C 666    -235.993 -34.888 -19.036  0.00  0.00           C  
ATOM   4656  OG  SER C 666    -236.620 -35.556 -17.954  0.00  0.00           O  
ATOM   4657  C   SER C 666    -234.820 -32.640 -19.445  0.00  0.00           C  
ATOM   4658  O   SER C 666    -233.605 -32.481 -19.217  0.00  0.00           O  
ATOM   4659  N   ALA C 667    -235.439 -32.076 -20.495  0.00  0.00           N  
ATOM   4660  CA  ALA C 667    -234.631 -31.311 -21.502  0.00  0.00           C  
ATOM   4661  CB  ALA C 667    -235.416 -31.090 -22.796  0.00  0.00           C  
ATOM   4662  C   ALA C 667    -234.063 -30.020 -20.871  0.00  0.00           C  
ATOM   4663  O   ALA C 667    -233.034 -29.436 -21.307  0.00  0.00           O  
ATOM   4664  N   LEU C 668    -234.753 -29.400 -19.860  0.00  0.00           N  
ATOM   4665  CA  LEU C 668    -234.136 -28.316 -19.138  0.00  0.00           C  
ATOM   4666  CB  LEU C 668    -235.211 -27.432 -18.449  0.00  0.00           C  
ATOM   4667  CG  LEU C 668    -236.325 -26.641 -19.250  0.00  0.00           C  
ATOM   4668  CD1 LEU C 668    -236.870 -25.448 -18.479  0.00  0.00           C  
ATOM   4669  CD2 LEU C 668    -235.928 -26.134 -20.621  0.00  0.00           C  
ATOM   4670  C   LEU C 668    -233.073 -28.744 -18.161  0.00  0.00           C  
ATOM   4671  O   LEU C 668    -232.112 -28.087 -17.936  0.00  0.00           O  
ATOM   4672  N   ALA C 669    -233.281 -29.836 -17.468  0.00  0.00           N  
ATOM   4673  CA  ALA C 669    -232.244 -30.428 -16.651  0.00  0.00           C  
ATOM   4674  CB  ALA C 669    -232.837 -31.665 -15.974  0.00  0.00           C  
ATOM   4675  C   ALA C 669    -230.962 -30.764 -17.477  0.00  0.00           C  
ATOM   4676  O   ALA C 669    -229.892 -30.545 -16.988  0.00  0.00           O  
ATOM   4677  N   LEU C 670    -231.075 -31.353 -18.686  0.00  0.00           N  
ATOM   4678  CA  LEU C 670    -229.923 -31.680 -19.501  0.00  0.00           C  
ATOM   4679  CB  LEU C 670    -230.252 -32.616 -20.595  0.00  0.00           C  
ATOM   4680  CG  LEU C 670    -230.677 -33.997 -20.102  0.00  0.00           C  
ATOM   4681  CD1 LEU C 670    -231.258 -34.819 -21.247  0.00  0.00           C  
ATOM   4682  CD2 LEU C 670    -229.442 -34.740 -19.525  0.00  0.00           C  
ATOM   4683  C   LEU C 670    -229.182 -30.412 -19.996  0.00  0.00           C  
ATOM   4684  O   LEU C 670    -227.995 -30.499 -20.360  0.00  0.00           O  
ATOM   4685  N   ALA C 671    -229.836 -29.293 -20.181  0.00  0.00           N  
ATOM   4686  CA  ALA C 671    -229.046 -28.041 -20.303  0.00  0.00           C  
ATOM   4687  CB  ALA C 671    -229.916 -26.844 -20.675  0.00  0.00           C  
ATOM   4688  C   ALA C 671    -228.182 -27.717 -19.072  0.00  0.00           C  
ATOM   4689  O   ALA C 671    -227.022 -27.342 -19.316  0.00  0.00           O  
ATOM   4690  N   GLU C 672    -228.466 -27.981 -17.825  0.00  0.00           N  
ATOM   4691  CA  GLU C 672    -227.447 -27.783 -16.747  0.00  0.00           C  
ATOM   4692  CB  GLU C 672    -228.102 -27.819 -15.361  0.00  0.00           C  
ATOM   4693  CG  GLU C 672    -229.431 -26.998 -15.077  0.00  0.00           C  
ATOM   4694  CD  GLU C 672    -229.672 -26.498 -13.638  0.00  0.00           C  
ATOM   4695  OE1 GLU C 672    -228.692 -26.500 -12.870  0.00  0.00           O  
ATOM   4696  OE2 GLU C 672    -230.717 -25.971 -13.318  0.00  0.00           O  
ATOM   4697  C   GLU C 672    -226.261 -28.778 -16.642  0.00  0.00           C  
ATOM   4698  O   GLU C 672    -225.230 -28.307 -16.219  0.00  0.00           O  
ATOM   4699  N   ALA C 673    -226.390 -29.983 -17.177  0.00  0.00           N  
ATOM   4700  CA  ALA C 673    -225.291 -30.986 -17.463  0.00  0.00           C  
ATOM   4701  CB  ALA C 673    -225.922 -32.372 -17.951  0.00  0.00           C  
ATOM   4702  C   ALA C 673    -224.400 -30.377 -18.499  0.00  0.00           C  
ATOM   4703  O   ALA C 673    -223.202 -30.211 -18.338  0.00  0.00           O  
ATOM   4704  N   TYR C 674    -224.963 -29.993 -19.655  0.00  0.00           N  
ATOM   4705  CA  TYR C 674    -224.221 -29.461 -20.810  0.00  0.00           C  
ATOM   4706  CB  TYR C 674    -225.261 -29.363 -21.992  0.00  0.00           C  
ATOM   4707  CG  TYR C 674    -224.723 -28.808 -23.259  0.00  0.00           C  
ATOM   4708  CD1 TYR C 674    -225.442 -27.751 -23.846  0.00  0.00           C  
ATOM   4709  CE1 TYR C 674    -224.930 -27.214 -25.013  0.00  0.00           C  
ATOM   4710  CZ  TYR C 674    -223.809 -27.707 -25.660  0.00  0.00           C  
ATOM   4711  OH  TYR C 674    -223.405 -27.082 -26.821  0.00  0.00           O  
ATOM   4712  CE2 TYR C 674    -222.996 -28.647 -24.988  0.00  0.00           C  
ATOM   4713  CD2 TYR C 674    -223.443 -29.246 -23.758  0.00  0.00           C  
ATOM   4714  C   TYR C 674    -223.541 -28.120 -20.533  0.00  0.00           C  
ATOM   4715  O   TYR C 674    -222.329 -28.001 -20.712  0.00  0.00           O  
ATOM   4716  N   LEU C 675    -224.211 -27.195 -19.787  0.00  0.00           N  
ATOM   4717  CA  LEU C 675    -223.552 -26.029 -19.193  0.00  0.00           C  
ATOM   4718  CB  LEU C 675    -224.596 -25.250 -18.372  0.00  0.00           C  
ATOM   4719  CG  LEU C 675    -225.075 -24.080 -19.228  0.00  0.00           C  
ATOM   4720  CD1 LEU C 675    -226.480 -23.658 -18.948  0.00  0.00           C  
ATOM   4721  CD2 LEU C 675    -224.301 -22.789 -18.884  0.00  0.00           C  
ATOM   4722  C   LEU C 675    -222.249 -26.354 -18.369  0.00  0.00           C  
ATOM   4723  O   LEU C 675    -221.175 -25.804 -18.580  0.00  0.00           O  
ATOM   4724  N   ARG C 676    -222.388 -27.232 -17.383  0.00  0.00           N  
ATOM   4725  CA  ARG C 676    -221.344 -27.426 -16.360  0.00  0.00           C  
ATOM   4726  CB  ARG C 676    -221.988 -27.756 -15.002  0.00  0.00           C  
ATOM   4727  CG  ARG C 676    -222.780 -26.539 -14.458  0.00  0.00           C  
ATOM   4728  CD  ARG C 676    -223.286 -26.716 -13.068  0.00  0.00           C  
ATOM   4729  NE  ARG C 676    -224.084 -25.536 -12.783  0.00  0.00           N  
ATOM   4730  CZ  ARG C 676    -225.361 -25.520 -12.663  0.00  0.00           C  
ATOM   4731  NH1 ARG C 676    -225.976 -26.584 -12.696  0.00  0.00           N  
ATOM   4732  NH2 ARG C 676    -226.045 -24.413 -12.449  0.00  0.00           N  
ATOM   4733  C   ARG C 676    -220.285 -28.366 -16.921  0.00  0.00           C  
ATOM   4734  O   ARG C 676    -219.142 -28.188 -16.588  0.00  0.00           O  
ATOM   4735  N   ALA C 677    -220.539 -29.304 -17.787  0.00  0.00           N  
ATOM   4736  CA  ALA C 677    -219.584 -30.252 -18.444  0.00  0.00           C  
ATOM   4737  CB  ALA C 677    -220.277 -31.370 -19.151  0.00  0.00           C  
ATOM   4738  C   ALA C 677    -218.737 -29.396 -19.431  0.00  0.00           C  
ATOM   4739  O   ALA C 677    -217.553 -29.651 -19.684  0.00  0.00           O  
ATOM   4740  N   SER C 678    -219.415 -28.364 -20.066  0.00  0.00           N  
ATOM   4741  CA  SER C 678    -218.703 -27.352 -20.858  0.00  0.00           C  
ATOM   4742  CB  SER C 678    -219.709 -26.624 -21.802  0.00  0.00           C  
ATOM   4743  OG  SER C 678    -220.321 -27.541 -22.744  0.00  0.00           O  
ATOM   4744  C   SER C 678    -217.773 -26.461 -20.041  0.00  0.00           C  
ATOM   4745  O   SER C 678    -216.597 -26.305 -20.334  0.00  0.00           O  
ATOM   4746  N   ALA C 679    -218.352 -26.054 -18.917  0.00  0.00           N  
ATOM   4747  CA  ALA C 679    -217.462 -25.304 -17.986  0.00  0.00           C  
ATOM   4748  CB  ALA C 679    -218.349 -24.795 -16.929  0.00  0.00           C  
ATOM   4749  C   ALA C 679    -216.360 -26.154 -17.294  0.00  0.00           C  
ATOM   4750  O   ALA C 679    -215.438 -25.529 -16.785  0.00  0.00           O  
ATOM   4751  N   LEU C 680    -216.414 -27.484 -17.240  0.00  0.00           N  
ATOM   4752  CA  LEU C 680    -215.368 -28.317 -16.645  0.00  0.00           C  
ATOM   4753  CB  LEU C 680    -215.945 -29.597 -16.149  0.00  0.00           C  
ATOM   4754  CG  LEU C 680    -216.445 -29.498 -14.705  0.00  0.00           C  
ATOM   4755  CD1 LEU C 680    -217.606 -30.455 -14.329  0.00  0.00           C  
ATOM   4756  CD2 LEU C 680    -215.357 -29.822 -13.636  0.00  0.00           C  
ATOM   4757  C   LEU C 680    -214.244 -28.529 -17.708  0.00  0.00           C  
ATOM   4758  O   LEU C 680    -213.152 -28.051 -17.518  0.00  0.00           O  
ATOM   4759  N   SER C 681    -214.609 -28.937 -18.894  0.00  0.00           N  
ATOM   4760  CA  SER C 681    -213.791 -28.922 -20.122  0.00  0.00           C  
ATOM   4761  CB  SER C 681    -214.697 -29.524 -21.196  0.00  0.00           C  
ATOM   4762  OG  SER C 681    -213.939 -29.838 -22.423  0.00  0.00           O  
ATOM   4763  C   SER C 681    -212.984 -27.624 -20.481  0.00  0.00           C  
ATOM   4764  O   SER C 681    -211.780 -27.752 -20.592  0.00  0.00           O  
ATOM   4765  N   ALA C 682    -213.627 -26.446 -20.565  0.00  0.00           N  
ATOM   4766  CA  ALA C 682    -212.976 -25.122 -20.778  0.00  0.00           C  
ATOM   4767  CB  ALA C 682    -213.955 -23.991 -21.045  0.00  0.00           C  
ATOM   4768  C   ALA C 682    -212.017 -24.812 -19.643  0.00  0.00           C  
ATOM   4769  O   ALA C 682    -210.834 -24.561 -19.902  0.00  0.00           O  
ATOM   4770  N   ALA C 683    -212.507 -24.714 -18.383  0.00  0.00           N  
ATOM   4771  CA  ALA C 683    -211.645 -24.393 -17.220  0.00  0.00           C  
ATOM   4772  CB  ALA C 683    -212.436 -24.413 -15.889  0.00  0.00           C  
ATOM   4773  C   ALA C 683    -210.411 -25.352 -17.145  0.00  0.00           C  
ATOM   4774  O   ALA C 683    -209.259 -24.873 -17.018  0.00  0.00           O  
ATOM   4775  N   ALA C 684    -210.626 -26.666 -17.278  0.00  0.00           N  
ATOM   4776  CA  ALA C 684    -209.447 -27.600 -17.343  0.00  0.00           C  
ATOM   4777  CB  ALA C 684    -210.093 -28.961 -17.629  0.00  0.00           C  
ATOM   4778  C   ALA C 684    -208.452 -27.236 -18.438  0.00  0.00           C  
ATOM   4779  O   ALA C 684    -207.249 -27.393 -18.224  0.00  0.00           O  
ATOM   4780  N   SER C 685    -208.883 -26.832 -19.643  0.00  0.00           N  
ATOM   4781  CA  SER C 685    -208.006 -26.365 -20.732  0.00  0.00           C  
ATOM   4782  CB  SER C 685    -208.806 -26.213 -22.003  0.00  0.00           C  
ATOM   4783  OG  SER C 685    -209.128 -27.387 -22.683  0.00  0.00           O  
ATOM   4784  C   SER C 685    -207.304 -25.068 -20.436  0.00  0.00           C  
ATOM   4785  O   SER C 685    -206.079 -24.924 -20.640  0.00  0.00           O  
ATOM   4786  N   ALA C 686    -207.929 -24.152 -19.652  0.00  0.00           N  
ATOM   4787  CA  ALA C 686    -207.203 -23.019 -19.017  0.00  0.00           C  
ATOM   4788  CB  ALA C 686    -208.240 -22.092 -18.443  0.00  0.00           C  
ATOM   4789  C   ALA C 686    -206.177 -23.482 -18.006  0.00  0.00           C  
ATOM   4790  O   ALA C 686    -205.034 -23.003 -18.136  0.00  0.00           O  
ATOM   4791  N   LYS C 687    -206.437 -24.501 -17.182  0.00  0.00           N  
ATOM   4792  CA  LYS C 687    -205.480 -25.075 -16.133  0.00  0.00           C  
ATOM   4793  CB  LYS C 687    -206.175 -25.885 -15.043  0.00  0.00           C  
ATOM   4794  CG  LYS C 687    -207.113 -25.030 -14.165  0.00  0.00           C  
ATOM   4795  CD  LYS C 687    -207.575 -25.739 -12.842  0.00  0.00           C  
ATOM   4796  CE  LYS C 687    -208.612 -24.828 -12.161  0.00  0.00           C  
ATOM   4797  NZ  LYS C 687    -209.051 -25.383 -10.850  0.00  0.00           N1+
ATOM   4798  C   LYS C 687    -204.296 -25.793 -16.806  0.00  0.00           C  
ATOM   4799  O   LYS C 687    -203.157 -25.655 -16.442  0.00  0.00           O  
ATOM   4800  N   ALA C 688    -204.601 -26.482 -17.866  0.00  0.00           N  
ATOM   4801  CA  ALA C 688    -203.605 -27.041 -18.803  0.00  0.00           C  
ATOM   4802  CB  ALA C 688    -204.289 -27.800 -19.893  0.00  0.00           C  
ATOM   4803  C   ALA C 688    -202.788 -25.824 -19.440  0.00  0.00           C  
ATOM   4804  O   ALA C 688    -201.533 -25.914 -19.411  0.00  0.00           O  
ATOM   4805  N   ALA C 689    -203.401 -24.716 -19.906  0.00  0.00           N  
ATOM   4806  CA  ALA C 689    -202.552 -23.582 -20.415  0.00  0.00           C  
ATOM   4807  CB  ALA C 689    -203.407 -22.454 -20.957  0.00  0.00           C  
ATOM   4808  C   ALA C 689    -201.603 -23.151 -19.325  0.00  0.00           C  
ATOM   4809  O   ALA C 689    -200.418 -22.967 -19.676  0.00  0.00           O  
ATOM   4810  N   ALA C 690    -201.976 -22.898 -18.106  0.00  0.00           N  
ATOM   4811  CA  ALA C 690    -201.080 -22.388 -17.019  0.00  0.00           C  
ATOM   4812  CB  ALA C 690    -201.865 -22.089 -15.750  0.00  0.00           C  
ATOM   4813  C   ALA C 690    -199.885 -23.230 -16.696  0.00  0.00           C  
ATOM   4814  O   ALA C 690    -198.786 -22.712 -16.431  0.00  0.00           O  
ATOM   4815  N   ALA C 691    -200.010 -24.553 -16.826  0.00  0.00           N  
ATOM   4816  CA  ALA C 691    -198.875 -25.549 -16.620  0.00  0.00           C  
ATOM   4817  CB  ALA C 691    -199.522 -26.905 -16.300  0.00  0.00           C  
ATOM   4818  C   ALA C 691    -197.933 -25.587 -17.818  0.00  0.00           C  
ATOM   4819  O   ALA C 691    -196.748 -25.466 -17.603  0.00  0.00           O  
ATOM   4820  N   LEU C 692    -198.500 -25.525 -19.105  0.00  0.00           N  
ATOM   4821  CA  LEU C 692    -197.669 -25.182 -20.306  0.00  0.00           C  
ATOM   4822  CB  LEU C 692    -198.490 -25.318 -21.596  0.00  0.00           C  
ATOM   4823  CG  LEU C 692    -198.956 -26.817 -21.845  0.00  0.00           C  
ATOM   4824  CD1 LEU C 692    -199.939 -26.827 -23.022  0.00  0.00           C  
ATOM   4825  CD2 LEU C 692    -197.773 -27.627 -22.303  0.00  0.00           C  
ATOM   4826  C   LEU C 692    -196.998 -23.787 -20.205  0.00  0.00           C  
ATOM   4827  O   LEU C 692    -195.930 -23.558 -20.782  0.00  0.00           O  
ATOM   4828  N   LYS C 693    -197.481 -22.897 -19.312  0.00  0.00           N  
ATOM   4829  CA  LYS C 693    -196.906 -21.519 -19.172  0.00  0.00           C  
ATOM   4830  CB  LYS C 693    -198.123 -20.608 -18.944  0.00  0.00           C  
ATOM   4831  CG  LYS C 693    -197.849 -19.035 -18.989  0.00  0.00           C  
ATOM   4832  CD  LYS C 693    -198.874 -18.278 -18.046  0.00  0.00           C  
ATOM   4833  CE  LYS C 693    -198.651 -16.796 -18.212  0.00  0.00           C  
ATOM   4834  NZ  LYS C 693    -199.650 -15.900 -17.600  0.00  0.00           N1+
ATOM   4835  C   LYS C 693    -195.787 -21.437 -18.088  0.00  0.00           C  
ATOM   4836  O   LYS C 693    -194.781 -20.774 -18.354  0.00  0.00           O  
ATOM   4837  N   ASN C 694    -195.954 -22.171 -17.003  0.00  0.00           N  
ATOM   4838  CA  ASN C 694    -194.745 -22.432 -16.100  0.00  0.00           C  
ATOM   4839  CB  ASN C 694    -195.270 -23.241 -14.945  0.00  0.00           C  
ATOM   4840  CG  ASN C 694    -195.922 -22.522 -13.759  0.00  0.00           C  
ATOM   4841  OD1 ASN C 694    -197.093 -22.525 -13.434  0.00  0.00           O  
ATOM   4842  ND2 ASN C 694    -195.076 -21.867 -12.976  0.00  0.00           N  
ATOM   4843  C   ASN C 694    -193.703 -23.229 -16.781  0.00  0.00           C  
ATOM   4844  O   ASN C 694    -192.486 -22.946 -16.710  0.00  0.00           O  
ATOM   4845  N   ALA C 695    -194.123 -24.241 -17.587  0.00  0.00           N  
ATOM   4846  CA  ALA C 695    -193.232 -25.040 -18.424  0.00  0.00           C  
ATOM   4847  CB  ALA C 695    -193.917 -26.220 -19.036  0.00  0.00           C  
ATOM   4848  C   ALA C 695    -192.475 -24.150 -19.463  0.00  0.00           C  
ATOM   4849  O   ALA C 695    -191.264 -24.088 -19.482  0.00  0.00           O  
ATOM   4850  N   GLN C 696    -193.193 -23.346 -20.253  0.00  0.00           N  
ATOM   4851  CA  GLN C 696    -192.527 -22.412 -21.268  0.00  0.00           C  
ATOM   4852  CB  GLN C 696    -193.633 -21.784 -22.186  0.00  0.00           C  
ATOM   4853  CG  GLN C 696    -193.171 -20.700 -23.232  0.00  0.00           C  
ATOM   4854  CD  GLN C 696    -192.796 -19.260 -22.771  0.00  0.00           C  
ATOM   4855  OE1 GLN C 696    -193.021 -18.903 -21.637  0.00  0.00           O  
ATOM   4856  NE2 GLN C 696    -192.140 -18.436 -23.605  0.00  0.00           N  
ATOM   4857  C   GLN C 696    -191.573 -21.385 -20.656  0.00  0.00           C  
ATOM   4858  O   GLN C 696    -190.469 -21.187 -21.135  0.00  0.00           O  
ATOM   4859  N   GLN C 697    -191.984 -20.830 -19.496  0.00  0.00           N  
ATOM   4860  CA  GLN C 697    -191.215 -19.877 -18.743  0.00  0.00           C  
ATOM   4861  CB  GLN C 697    -192.110 -19.304 -17.579  0.00  0.00           C  
ATOM   4862  CG  GLN C 697    -191.336 -18.359 -16.705  0.00  0.00           C  
ATOM   4863  CD  GLN C 697    -190.783 -17.157 -17.506  0.00  0.00           C  
ATOM   4864  OE1 GLN C 697    -191.570 -16.338 -17.957  0.00  0.00           O  
ATOM   4865  NE2 GLN C 697    -189.538 -17.071 -17.802  0.00  0.00           N  
ATOM   4866  C   GLN C 697    -189.935 -20.538 -18.232  0.00  0.00           C  
ATOM   4867  O   GLN C 697    -188.860 -19.971 -18.414  0.00  0.00           O  
ATOM   4868  N   ALA C 698    -190.053 -21.760 -17.678  0.00  0.00           N  
ATOM   4869  CA  ALA C 698    -188.929 -22.657 -17.255  0.00  0.00           C  
ATOM   4870  CB  ALA C 698    -189.636 -23.852 -16.538  0.00  0.00           C  
ATOM   4871  C   ALA C 698    -188.015 -23.043 -18.400  0.00  0.00           C  
ATOM   4872  O   ALA C 698    -186.766 -22.956 -18.319  0.00  0.00           O  
ATOM   4873  N   GLN C 699    -188.546 -23.376 -19.594  0.00  0.00           N  
ATOM   4874  CA  GLN C 699    -187.839 -23.663 -20.870  0.00  0.00           C  
ATOM   4875  CB  GLN C 699    -188.792 -24.140 -21.937  0.00  0.00           C  
ATOM   4876  CG  GLN C 699    -189.315 -25.597 -21.670  0.00  0.00           C  
ATOM   4877  CD  GLN C 699    -188.281 -26.774 -21.652  0.00  0.00           C  
ATOM   4878  OE1 GLN C 699    -187.032 -26.536 -21.810  0.00  0.00           O  
ATOM   4879  NE2 GLN C 699    -188.672 -28.030 -21.378  0.00  0.00           N  
ATOM   4880  C   GLN C 699    -186.963 -22.486 -21.329  0.00  0.00           C  
ATOM   4881  O   GLN C 699    -185.838 -22.686 -21.750  0.00  0.00           O  
ATOM   4882  N   LEU C 700    -187.464 -21.205 -21.197  0.00  0.00           N  
ATOM   4883  CA  LEU C 700    -186.652 -19.997 -21.503  0.00  0.00           C  
ATOM   4884  CB  LEU C 700    -187.571 -18.810 -21.841  0.00  0.00           C  
ATOM   4885  CG  LEU C 700    -188.067 -18.626 -23.296  0.00  0.00           C  
ATOM   4886  CD1 LEU C 700    -188.798 -17.293 -23.677  0.00  0.00           C  
ATOM   4887  CD2 LEU C 700    -186.984 -18.851 -24.377  0.00  0.00           C  
ATOM   4888  C   LEU C 700    -185.633 -19.711 -20.397  0.00  0.00           C  
ATOM   4889  O   LEU C 700    -184.599 -19.160 -20.723  0.00  0.00           O  
ATOM   4890  N   ASN C 701    -185.845 -20.189 -19.144  0.00  0.00           N  
ATOM   4891  CA  ASN C 701    -184.850 -19.979 -18.063  0.00  0.00           C  
ATOM   4892  CB  ASN C 701    -185.585 -20.141 -16.749  0.00  0.00           C  
ATOM   4893  CG  ASN C 701    -184.921 -19.303 -15.629  0.00  0.00           C  
ATOM   4894  OD1 ASN C 701    -183.796 -19.493 -15.216  0.00  0.00           O  
ATOM   4895  ND2 ASN C 701    -185.753 -18.567 -14.950  0.00  0.00           N  
ATOM   4896  C   ASN C 701    -183.676 -21.010 -18.212  0.00  0.00           C  
ATOM   4897  O   ASN C 701    -182.519 -20.586 -18.313  0.00  0.00           O  
ATOM   4898  N   ALA C 702    -183.947 -22.285 -18.400  0.00  0.00           N  
ATOM   4899  CA  ALA C 702    -182.931 -23.268 -18.851  0.00  0.00           C  
ATOM   4900  CB  ALA C 702    -183.743 -24.598 -19.231  0.00  0.00           C  
ATOM   4901  C   ALA C 702    -182.210 -22.724 -20.110  0.00  0.00           C  
ATOM   4902  O   ALA C 702    -181.040 -22.760 -20.083  0.00  0.00           O  
ATOM   4903  N   GLN C 703    -182.899 -22.184 -21.157  0.00  0.00           N  
ATOM   4904  CA  GLN C 703    -182.232 -21.807 -22.374  0.00  0.00           C  
ATOM   4905  CB  GLN C 703    -183.215 -21.394 -23.450  0.00  0.00           C  
ATOM   4906  CG  GLN C 703    -182.748 -20.568 -24.737  0.00  0.00           C  
ATOM   4907  CD  GLN C 703    -183.778 -20.538 -25.879  0.00  0.00           C  
ATOM   4908  OE1 GLN C 703    -184.302 -21.570 -26.365  0.00  0.00           O  
ATOM   4909  NE2 GLN C 703    -184.080 -19.345 -26.279  0.00  0.00           N  
ATOM   4910  C   GLN C 703    -181.190 -20.724 -22.208  0.00  0.00           C  
ATOM   4911  O   GLN C 703    -180.254 -20.718 -23.008  0.00  0.00           O  
ATOM   4912  N   GLU C 704    -181.405 -19.715 -21.373  0.00  0.00           N  
ATOM   4913  CA  GLU C 704    -180.400 -18.756 -21.056  0.00  0.00           C  
ATOM   4914  CB  GLU C 704    -181.064 -17.606 -20.245  0.00  0.00           C  
ATOM   4915  CG  GLU C 704    -180.175 -16.431 -19.664  0.00  0.00           C  
ATOM   4916  CD  GLU C 704    -180.706 -15.780 -18.392  0.00  0.00           C  
ATOM   4917  OE1 GLU C 704    -180.162 -15.973 -17.273  0.00  0.00           O  
ATOM   4918  OE2 GLU C 704    -181.700 -15.001 -18.456  0.00  0.00           O  
ATOM   4919  C   GLU C 704    -179.162 -19.332 -20.417  0.00  0.00           C  
ATOM   4920  O   GLU C 704    -178.071 -19.068 -20.857  0.00  0.00           O  
ATOM   4921  N   LYS C 705    -179.285 -20.119 -19.340  0.00  0.00           N  
ATOM   4922  CA  LYS C 705    -178.221 -20.750 -18.542  0.00  0.00           C  
ATOM   4923  CB  LYS C 705    -178.695 -21.583 -17.300  0.00  0.00           C  
ATOM   4924  CG  LYS C 705    -179.538 -20.862 -16.214  0.00  0.00           C  
ATOM   4925  CD  LYS C 705    -179.009 -19.529 -15.831  0.00  0.00           C  
ATOM   4926  CE  LYS C 705    -179.930 -18.724 -14.915  0.00  0.00           C  
ATOM   4927  NZ  LYS C 705    -179.615 -17.261 -14.734  0.00  0.00           N1+
ATOM   4928  C   LYS C 705    -177.467 -21.682 -19.531  0.00  0.00           C  
ATOM   4929  O   LYS C 705    -176.294 -21.544 -19.540  0.00  0.00           O  
ATOM   4930  N   SER C 706    -178.183 -22.399 -20.405  0.00  0.00           N  
ATOM   4931  CA  SER C 706    -177.462 -23.204 -21.430  0.00  0.00           C  
ATOM   4932  CB  SER C 706    -178.470 -24.103 -22.089  0.00  0.00           C  
ATOM   4933  OG  SER C 706    -177.868 -24.809 -23.067  0.00  0.00           O  
ATOM   4934  C   SER C 706    -176.732 -22.293 -22.484  0.00  0.00           C  
ATOM   4935  O   SER C 706    -175.634 -22.643 -22.855  0.00  0.00           O  
ATOM   4936  N   LEU C 707    -177.289 -21.158 -22.975  0.00  0.00           N  
ATOM   4937  CA  LEU C 707    -176.572 -20.240 -23.843  0.00  0.00           C  
ATOM   4938  CB  LEU C 707    -177.538 -19.122 -24.251  0.00  0.00           C
[truncated: 297,817 more chars]
