# Supplementary material for: Resolving the structure and assembly of the honeybee silk heterotetrameric coiled coil
Source: Protein Sci. 2025 Jul 23;34(8):e70230. doi: 10.1002/pro.70230 (PMC12284834; doi:10.1002/pro.70230)
Supplement: Supplementary file 3 — Data S3. Supporting Information. [file PRO-34-e70230-s003.zip › AlphaFold tetrameric models/AF3_Silks_model.pdb]

REMARK   BIOVIA PDB file
REMARK   Created:  2024-11-04T14:14:54Z
ATOM      1  N   MET A   1      85.779-128.951  27.046  1.00 24.59           N1+
ATOM      2  CA  MET A   1      84.624-128.043  27.139  1.00 29.45           C  
ATOM      3  C   MET A   1      84.236-127.657  25.719  1.00 30.91           C  
ATOM      4  O   MET A   1      84.970-126.913  25.087  1.00 28.91           O  
ATOM      5  CB  MET A   1      84.954-126.794  27.967  1.00 30.35           C  
ATOM      6  CG  MET A   1      84.879-127.061  29.467  1.00 29.44           C  
ATOM      7  SD  MET A   1      85.336-125.612  30.446  1.00 27.24           S  
ATOM      8  CE  MET A   1      84.808-126.114  32.092  1.00 25.94           C  
ATOM      9  N   GLY A   2      83.207-128.257  25.165  1.00 26.61           N  
ATOM     10  CA  GLY A   2      82.682-127.868  23.863  1.00 29.64           C  
ATOM     11  C   GLY A   2      82.040-126.501  24.010  1.00 29.92           C  
ATOM     12  O   GLY A   2      80.949-126.403  24.567  1.00 28.65           O  
ATOM     13  N   LEU A   3      82.762-125.445  23.560  1.00 26.55           N  
ATOM     14  CA  LEU A   3      82.186-124.119  23.386  1.00 31.10           C  
ATOM     15  C   LEU A   3      81.279-124.182  22.155  1.00 31.68           C  
ATOM     16  O   LEU A   3      81.680-123.818  21.054  1.00 29.29           O  
ATOM     17  CB  LEU A   3      83.320-123.082  23.249  1.00 28.91           C  
ATOM     18  CG  LEU A   3      83.916-122.624  24.587  1.00 26.80           C  
ATOM     19  CD1 LEU A   3      85.305-122.009  24.388  1.00 24.76           C  
ATOM     20  CD2 LEU A   3      83.028-121.555  25.254  1.00 27.47           C  
ATOM     21  N   GLU A   4      80.074-124.708  22.320  1.00 31.07           N  
ATOM     22  CA  GLU A   4      78.974-124.495  21.383  1.00 35.37           C  
ATOM     23  C   GLU A   4      78.650-123.006  21.382  1.00 35.41           C  
ATOM     24  O   GLU A   4      77.726-122.532  22.052  1.00 33.67           O  
ATOM     25  CB  GLU A   4      77.752-125.346  21.749  1.00 33.59           C  
ATOM     26  CG  GLU A   4      77.927-126.836  21.412  1.00 30.73           C  
ATOM     27  CD  GLU A   4      76.690-127.680  21.777  1.00 28.06           C  
ATOM     28  OE1 GLU A   4      76.516-128.759  21.143  1.00 26.77           O  
ATOM     29  OE2 GLU A   4      75.949-127.271  22.693  1.00 30.86           O  
ATOM     30  N   GLY A   5      79.481-122.195  20.663  1.00 32.37           N  
ATOM     31  CA  GLY A   5      79.194-120.795  20.418  1.00 35.77           C  
ATOM     32  C   GLY A   5      77.882-120.740  19.657  1.00 36.46           C  
ATOM     33  O   GLY A   5      77.812-121.224  18.520  1.00 34.42           O  
ATOM     34  N   SER A   6      76.873-120.172  20.262  1.00 34.24           N  
ATOM     35  CA  SER A   6      75.553-119.921  19.672  1.00 36.75           C  
ATOM     36  C   SER A   6      75.680-118.890  18.538  1.00 37.80           C  
ATOM     37  O   SER A   6      75.318-117.725  18.692  1.00 36.31           O  
ATOM     38  CB  SER A   6      74.587-119.464  20.771  1.00 35.14           C  
ATOM     39  OG  SER A   6      75.137-118.388  21.488  1.00 33.53           O  
ATOM     40  N   GLY A   7      76.266-119.277  17.441  1.00 41.58           N  
ATOM     41  CA  GLY A   7      76.378-118.473  16.235  1.00 43.98           C  
ATOM     42  C   GLY A   7      74.963-118.203  15.732  1.00 45.46           C  
ATOM     43  O   GLY A   7      74.244-119.139  15.393  1.00 42.87           O  
ATOM     44  N   ASN A   8      74.584-116.902  15.705  1.00 42.64           N  
ATOM     45  CA  ASN A   8      73.305-116.498  15.127  1.00 44.10           C  
ATOM     46  C   ASN A   8      73.211-117.097  13.719  1.00 46.18           C  
ATOM     47  O   ASN A   8      73.996-116.750  12.836  1.00 43.02           O  
ATOM     48  CB  ASN A   8      73.216-114.962  15.093  1.00 41.27           C  
ATOM     49  CG  ASN A   8      72.571-114.374  16.327  1.00 37.89           C  
ATOM     50  OD1 ASN A   8      71.959-115.039  17.139  1.00 35.84           O  
ATOM     51  ND2 ASN A   8      72.661-113.066  16.495  1.00 35.26           N  
ATOM     52  N   SER A   9      72.267-117.974  13.499  1.00 44.79           N  
ATOM     53  CA  SER A   9      72.142-118.697  12.246  1.00 46.34           C  
ATOM     54  C   SER A   9      71.822-117.711  11.119  1.00 47.25           C  
ATOM     55  O   SER A   9      71.099-116.733  11.313  1.00 44.75           O  
ATOM     56  CB  SER A   9      71.086-119.801  12.373  1.00 43.99           C  
ATOM     57  OG  SER A   9      69.827-119.273  12.735  1.00 41.52           O  
ATOM     58  N   LEU A  10      72.328-117.932   9.908  1.00 45.62           N  
ATOM     59  CA  LEU A  10      72.042-117.152   8.694  1.00 46.39           C  
ATOM     60  C   LEU A  10      70.548-116.773   8.532  1.00 46.88           C  
ATOM     61  O   LEU A  10      70.263-115.632   8.165  1.00 44.35           O  
ATOM     62  CB  LEU A  10      72.573-117.934   7.483  1.00 43.92           C  
ATOM     63  CG  LEU A  10      73.837-117.328   6.856  1.00 40.86           C  
ATOM     64  CD1 LEU A  10      74.802-118.407   6.368  1.00 38.35           C  
ATOM     65  CD2 LEU A  10      73.464-116.456   5.657  1.00 37.96           C  
ATOM     66  N   PRO A  11      69.588-117.644   8.865  1.00 43.48           N  
ATOM     67  CA  PRO A  11      68.162-117.330   8.791  1.00 44.34           C  
ATOM     68  C   PRO A  11      67.701-116.183   9.706  1.00 45.14           C  
ATOM     69  O   PRO A  11      66.798-115.447   9.332  1.00 43.52           O  
ATOM     70  CB  PRO A  11      67.428-118.616   9.172  1.00 42.31           C  
ATOM     71  CG  PRO A  11      68.449-119.731   8.978  1.00 42.56           C  
ATOM     72  CD  PRO A  11      69.786-119.058   9.150  1.00 42.28           C  
ATOM     73  N   GLU A  12      68.247-115.972  10.918  1.00 46.81           N  
ATOM     74  CA  GLU A  12      67.861-114.889  11.834  1.00 47.14           C  
ATOM     75  C   GLU A  12      68.291-113.513  11.334  1.00 46.93           C  
ATOM     76  O   GLU A  12      67.526-112.551  11.419  1.00 44.09           O  
ATOM     77  CB  GLU A  12      68.442-115.140  13.230  1.00 44.59           C  
ATOM     78  CG  GLU A  12      67.639-116.165  14.018  1.00 41.14           C  
ATOM     79  CD  GLU A  12      68.173-116.346  15.439  1.00 37.97           C  
ATOM     80  OE1 GLU A  12      67.340-116.621  16.340  1.00 35.67           O  
ATOM     81  OE2 GLU A  12      69.407-116.228  15.633  1.00 36.18           O  
ATOM     82  N   LEU A  13      69.507-113.426  10.740  1.00 47.85           N  
ATOM     83  CA  LEU A  13      70.012-112.200  10.111  1.00 47.36           C  
ATOM     84  C   LEU A  13      69.139-111.748   8.939  1.00 47.34           C  
ATOM     85  O   LEU A  13      68.870-110.552   8.787  1.00 44.18           O  
ATOM     86  CB  LEU A  13      71.462-112.442   9.661  1.00 44.11           C  
ATOM     87  CG  LEU A  13      72.487-112.121  10.768  1.00 40.23           C  
ATOM     88  CD1 LEU A  13      73.803-112.858  10.538  1.00 37.49           C  
ATOM     89  CD2 LEU A  13      72.790-110.620  10.770  1.00 36.76           C  
ATOM     90  N   VAL A  14      68.635-112.651   8.133  1.00 48.95           N  
ATOM     91  CA  VAL A  14      67.776-112.364   6.966  1.00 48.55           C  
ATOM     92  C   VAL A  14      66.395-111.846   7.373  1.00 49.29           C  
ATOM     93  O   VAL A  14      65.902-110.878   6.801  1.00 46.50           O  
ATOM     94  CB  VAL A  14      67.675-113.604   6.072  1.00 44.68           C  
ATOM     95  CG1 VAL A  14      66.708-113.411   4.911  1.00 41.08           C  
ATOM     96  CG2 VAL A  14      69.040-113.948   5.467  1.00 40.15           C  
ATOM     97  N   LYS A  15      65.727-112.402   8.387  1.00 50.80           N  
ATOM     98  CA  LYS A  15      64.390-111.977   8.849  1.00 50.80           C  
ATOM     99  C   LYS A  15      64.359-110.552   9.393  1.00 51.85           C  
ATOM    100  O   LYS A  15      63.400-109.822   9.131  1.00 48.79           O  
ATOM    101  CB  LYS A  15      63.850-112.942   9.902  1.00 48.13           C  
ATOM    102  CG  LYS A  15      62.999-114.042   9.275  1.00 44.37           C  
ATOM    103  CD  LYS A  15      62.413-114.931  10.364  1.00 41.20           C  
ATOM    104  CE  LYS A  15      61.453-115.941   9.770  1.00 38.19           C  
ATOM    105  NZ  LYS A  15      60.870-116.831  10.810  1.00 34.04           N1+
ATOM    106  N   GLY A  16      65.352-110.063  10.119  1.00 51.94           N  
ATOM    107  CA  GLY A  16      65.391-108.739  10.731  1.00 52.65           C  
ATOM    108  C   GLY A  16      65.417-107.606   9.706  1.00 54.83           C  
ATOM    109  O   GLY A  16      64.666-106.631   9.836  1.00 51.18           O  
ATOM    110  N   SER A  17      66.181-107.664   8.638  1.00 58.61           N  
ATOM    111  CA  SER A  17      66.352-106.601   7.631  1.00 59.30           C  
ATOM    112  C   SER A  17      65.134-106.417   6.741  1.00 61.86           C  
ATOM    113  O   SER A  17      64.739-105.283   6.464  1.00 57.40           O  
ATOM    114  CB  SER A  17      67.601-106.858   6.793  1.00 54.37           C  
ATOM    115  OG  SER A  17      67.527-108.067   6.084  1.00 50.11           O  
ATOM    116  N   ALA A  18      64.441-107.435   6.324  1.00 63.33           N  
ATOM    117  CA  ALA A  18      63.239-107.351   5.504  1.00 64.08           C  
ATOM    118  C   ALA A  18      62.085-106.624   6.216  1.00 66.62           C  
ATOM    119  O   ALA A  18      61.367-105.828   5.606  1.00 62.73           O  
ATOM    120  CB  ALA A  18      62.833-108.774   5.100  1.00 60.28           C  
ATOM    121  N   SER A  19      61.921-106.810   7.518  1.00 69.45           N  
ATOM    122  CA  SER A  19      60.895-106.135   8.323  1.00 70.30           C  
ATOM    123  C   SER A  19      61.132-104.633   8.442  1.00 73.78           C  
ATOM    124  O   SER A  19      60.190-103.852   8.312  1.00 67.65           O  
ATOM    125  CB  SER A  19      60.831-106.752   9.715  1.00 64.20           C  
ATOM    126  OG  SER A  19      59.723-106.227  10.424  1.00 55.61           O  
ATOM    127  N   ALA A  20      62.354-104.167   8.638  1.00 69.75           N  
ATOM    128  CA  ALA A  20      62.707-102.756   8.749  1.00 71.03           C  
ATOM    129  C   ALA A  20      62.468-102.006   7.441  1.00 75.10           C  
ATOM    130  O   ALA A  20      61.816-100.955   7.425  1.00 71.81           O  
ATOM    131  CB  ALA A  20      64.166-102.655   9.225  1.00 66.56           C  
ATOM    132  N   THR A  21      62.875-102.553   6.303  1.00 76.13           N  
ATOM    133  CA  THR A  21      62.664-101.944   4.979  1.00 77.59           C  
ATOM    134  C   THR A  21      61.172-101.855   4.618  1.00 81.01           C  
ATOM    135  O   THR A  21      60.731-100.871   4.028  1.00 78.84           O  
ATOM    136  CB  THR A  21      63.431-102.704   3.894  1.00 74.40           C  
ATOM    137  OG1 THR A  21      64.739-103.025   4.321  1.00 66.90           O  
ATOM    138  CG2 THR A  21      63.592-101.867   2.636  1.00 65.67           C  
ATOM    139  N   ALA A  22      60.347-102.820   4.996  1.00 80.92           N  
ATOM    140  CA  ALA A  22      58.897-102.785   4.815  1.00 82.10           C  
ATOM    141  C   ALA A  22      58.239-101.670   5.647  1.00 84.75           C  
ATOM    142  O   ALA A  22      57.351-100.979   5.145  1.00 82.36           O  
ATOM    143  CB  ALA A  22      58.312-104.160   5.157  1.00 79.25           C  
ATOM    144  N   SER A  23      58.699-101.410   6.867  1.00 83.03           N  
ATOM    145  CA  SER A  23      58.228-100.309   7.717  1.00 84.33           C  
ATOM    146  C   SER A  23      58.496 -98.949   7.071  1.00 86.10           C  
ATOM    147  O   SER A  23      57.575 -98.150   6.924  1.00 83.90           O  
ATOM    148  CB  SER A  23      58.884-100.386   9.096  1.00 80.96           C  
ATOM    149  OG  SER A  23      58.295 -99.452   9.978  1.00 69.94           O  
ATOM    150  N   THR A  24      59.693 -98.683   6.566  1.00 86.75           N  
ATOM    151  CA  THR A  24      60.047 -97.444   5.853  1.00 86.70           C  
ATOM    152  C   THR A  24      59.150 -97.208   4.636  1.00 87.92           C  
ATOM    153  O   THR A  24      58.676 -96.093   4.420  1.00 86.41           O  
ATOM    154  CB  THR A  24      61.514 -97.459   5.413  1.00 85.58           C  
ATOM    155  OG1 THR A  24      62.363 -97.822   6.477  1.00 72.84           O  
ATOM    156  CG2 THR A  24      61.977 -96.092   4.928  1.00 74.27           C  
ATOM    157  N   ALA A  25      58.839 -98.248   3.860  1.00 88.83           N  
ATOM    158  CA  ALA A  25      57.942 -98.134   2.709  1.00 89.11           C  
ATOM    159  C   ALA A  25      56.497 -97.762   3.102  1.00 90.17           C  
ATOM    160  O   ALA A  25      55.826 -97.026   2.376  1.00 88.68           O  
ATOM    161  CB  ALA A  25      57.981 -99.448   1.926  1.00 87.77           C  
ATOM    162  N   VAL A  26      55.986 -98.262   4.232  1.00 90.91           N  
ATOM    163  CA  VAL A  26      54.663 -97.895   4.767  1.00 90.87           C  
ATOM    164  C   VAL A  26      54.650 -96.442   5.242  1.00 91.58           C  
ATOM    165  O   VAL A  26      53.726 -95.701   4.898  1.00 90.51           O  
ATOM    166  CB  VAL A  26      54.221 -98.855   5.889  1.00 89.04           C  
ATOM    167  CG1 VAL A  26      52.959 -98.379   6.599  1.00 80.17           C  
ATOM    168  CG2 VAL A  26      53.931-100.237   5.317  1.00 80.95           C  
ATOM    169  N   THR A  27      55.687 -95.980   5.955  1.00 91.61           N  
ATOM    170  CA  THR A  27      55.828 -94.593   6.413  1.00 91.16           C  
ATOM    171  C   THR A  27      55.916 -93.624   5.236  1.00 91.56           C  
ATOM    172  O   THR A  27      55.183 -92.642   5.196  1.00 89.86           O  
ATOM    173  CB  THR A  27      57.031 -94.442   7.349  1.00 89.43           C  
ATOM    174  OG1 THR A  27      56.996 -95.436   8.354  1.00 77.73           O  
ATOM    175  CG2 THR A  27      57.012 -93.105   8.078  1.00 76.58           C  
ATOM    176  N   ALA A  28      56.679 -93.922   4.196  1.00 91.80           N  
ATOM    177  CA  ALA A  28      56.779 -93.122   2.975  1.00 91.38           C  
ATOM    178  C   ALA A  28      55.432 -92.997   2.235  1.00 92.19           C  
ATOM    179  O   ALA A  28      55.066 -91.917   1.762  1.00 90.47           O  
ATOM    180  CB  ALA A  28      57.850 -93.740   2.073  1.00 90.18           C  
ATOM    181  N   ARG A  29      54.635 -94.085   2.164  1.00 92.40           N  
ATOM    182  CA  ARG A  29      53.269 -94.025   1.614  1.00 92.35           C  
ATOM    183  C   ARG A  29      52.323 -93.183   2.460  1.00 92.82           C  
ATOM    184  O   ARG A  29      51.443 -92.534   1.898  1.00 91.16           O  
ATOM    185  CB  ARG A  29      52.683 -95.418   1.461  1.00 91.03           C  
ATOM    186  CG  ARG A  29      53.119 -96.071   0.152  1.00 84.75           C  
ATOM    187  CD  ARG A  29      52.400 -97.415   0.007  1.00 80.85           C  
ATOM    188  NE  ARG A  29      52.679 -98.035  -1.291  1.00 73.16           N  
ATOM    189  CZ  ARG A  29      52.196 -99.185  -1.720  1.00 67.21           C  
ATOM    190  NH1 ARG A  29      51.404 -99.906  -0.985  1.00 60.58           N  
ATOM    191  NH2 ARG A  29      52.518 -99.625  -2.901  1.00 61.06           N  
ATOM    192  N   SER A  30      52.472 -93.177   3.768  1.00 93.96           N  
ATOM    193  CA  SER A  30      51.686 -92.340   4.668  1.00 93.57           C  
ATOM    194  C   SER A  30      52.051 -90.865   4.490  1.00 93.91           C  
ATOM    195  O   SER A  30      51.149 -90.036   4.393  1.00 91.94           O  
ATOM    196  CB  SER A  30      51.871 -92.772   6.122  1.00 91.77           C  
ATOM    197  OG  SER A  30      51.347 -94.074   6.310  1.00 76.32           O  
ATOM    198  N   GLY A  31      53.303 -90.497   4.337  1.00 93.48           N  
ATOM    199  CA  GLY A  31      53.804 -89.168   3.999  1.00 92.71           C  
ATOM    200  C   GLY A  31      53.231 -88.660   2.684  1.00 93.77           C  
ATOM    201  O   GLY A  31      52.650 -87.574   2.643  1.00 92.27           O  
ATOM    202  N   LEU A  32      53.244 -89.502   1.631  1.00 94.73           N  
ATOM    203  CA  LEU A  32      52.627 -89.157   0.342  1.00 94.66           C  
ATOM    204  C   LEU A  32      51.131 -88.846   0.479  1.00 95.18           C  
ATOM    205  O   LEU A  32      50.651 -87.862  -0.093  1.00 94.22           O  
ATOM    206  CB  LEU A  32      52.865 -90.309  -0.651  1.00 93.69           C  
ATOM    207  CG  LEU A  32      52.182 -90.112  -2.019  1.00 92.07           C  
ATOM    208  CD1 LEU A  32      52.689 -88.872  -2.758  1.00 83.80           C  
ATOM    209  CD2 LEU A  32      52.420 -91.328  -2.913  1.00 83.36           C  
ATOM    210  N   ARG A  33      50.366 -89.651   1.225  1.00 95.21           N  
ATOM    211  CA  ARG A  33      48.941 -89.381   1.465  1.00 95.21           C  
ATOM    212  C   ARG A  33      48.725 -88.074   2.214  1.00 95.44           C  
ATOM    213  O   ARG A  33      47.853 -87.309   1.828  1.00 94.26           O  
ATOM    214  CB  ARG A  33      48.277 -90.520   2.221  1.00 94.57           C  
ATOM    215  CG  ARG A  33      47.851 -91.656   1.291  1.00 86.06           C  
ATOM    216  CD  ARG A  33      47.114 -92.718   2.115  1.00 82.69           C  
ATOM    217  NE  ARG A  33      46.619 -93.811   1.268  1.00 73.19           N  
ATOM    218  CZ  ARG A  33      46.011 -94.900   1.701  1.00 67.08           C  
ATOM    219  NH1 ARG A  33      45.814 -95.104   2.978  1.00 58.72           N  
ATOM    220  NH2 ARG A  33      45.586 -95.800   0.863  1.00 62.40           N  
ATOM    221  N   ALA A  34      49.502 -87.769   3.250  1.00 95.84           N  
ATOM    222  CA  ALA A  34      49.430 -86.523   4.001  1.00 95.49           C  
ATOM    223  C   ALA A  34      49.770 -85.321   3.111  1.00 95.75           C  
ATOM    224  O   ALA A  34      49.049 -84.328   3.110  1.00 93.98           O  
ATOM    225  CB  ALA A  34      50.355 -86.627   5.218  1.00 94.20           C  
ATOM    226  N   GLY A  35      50.779 -85.417   2.247  1.00 94.69           N  
ATOM    227  CA  GLY A  35      51.148 -84.415   1.254  1.00 94.01           C  
ATOM    228  C   GLY A  35      50.048 -84.169   0.217  1.00 94.84           C  
ATOM    229  O   GLY A  35      49.747 -83.025  -0.114  1.00 93.62           O  
ATOM    230  N   GLN A  36      49.372 -85.244  -0.245  1.00 96.26           N  
ATOM    231  CA  GLN A  36      48.221 -85.117  -1.152  1.00 96.23           C  
ATOM    232  C   GLN A  36      47.028 -84.404  -0.507  1.00 96.35           C  
ATOM    233  O   GLN A  36      46.374 -83.595  -1.171  1.00 95.10           O  
ATOM    234  CB  GLN A  36      47.784 -86.497  -1.650  1.00 95.51           C  
ATOM    235  CG  GLN A  36      48.745 -87.047  -2.708  1.00 93.49           C  
ATOM    236  CD  GLN A  36      48.399 -88.483  -3.141  1.00 93.10           C  
ATOM    237  OE1 GLN A  36      47.590 -89.194  -2.554  1.00 86.41           O  
ATOM    238  NE2 GLN A  36      49.024 -88.962  -4.198  1.00 83.55           N  
ATOM    239  N   VAL A  37      46.749 -84.657   0.778  1.00 96.69           N  
ATOM    240  CA  VAL A  37      45.706 -83.948   1.528  1.00 96.46           C  
ATOM    241  C   VAL A  37      46.094 -82.476   1.715  1.00 96.40           C  
ATOM    242  O   VAL A  37      45.272 -81.597   1.460  1.00 95.47           O  
ATOM    243  CB  VAL A  37      45.411 -84.645   2.871  1.00 95.56           C  
ATOM    244  CG1 VAL A  37      44.443 -83.837   3.738  1.00 86.14           C  
ATOM    245  CG2 VAL A  37      44.768 -86.012   2.646  1.00 87.16           C  
ATOM    246  N   ALA A  38      47.331 -82.141   2.062  1.00 96.14           N  
ATOM    247  CA  ALA A  38      47.846 -80.779   2.170  1.00 95.39           C  
ATOM    248  C   ALA A  38      47.751 -80.022   0.835  1.00 95.93           C  
ATOM    249  O   ALA A  38      47.324 -78.874   0.804  1.00 94.46           O  
ATOM    250  CB  ALA A  38      49.293 -80.831   2.692  1.00 94.09           C  
ATOM    251  N   LEU A  39      48.061 -80.682  -0.302  1.00 95.82           N  
ATOM    252  CA  LEU A  39      47.898 -80.108  -1.639  1.00 95.92           C  
ATOM    253  C   LEU A  39      46.433 -79.798  -1.966  1.00 96.21           C  
ATOM    254  O   LEU A  39      46.144 -78.742  -2.536  1.00 95.38           O  
ATOM    255  CB  LEU A  39      48.491 -81.088  -2.671  1.00 94.94           C  
ATOM    256  CG  LEU A  39      48.370 -80.606  -4.132  1.00 93.12           C  
ATOM    257  CD1 LEU A  39      49.220 -79.365  -4.401  1.00 86.83           C  
ATOM    258  CD2 LEU A  39      48.813 -81.705  -5.096  1.00 85.50           C  
ATOM    259  N   ALA A  40      45.501 -80.694  -1.622  1.00 96.75           N  
ATOM    260  CA  ALA A  40      44.073 -80.469  -1.828  1.00 96.70           C  
ATOM    261  C   ALA A  40      43.563 -79.297  -0.985  1.00 96.87           C  
ATOM    262  O   ALA A  40      42.904 -78.397  -1.517  1.00 95.91           O  
ATOM    263  CB  ALA A  40      43.303 -81.764  -1.532  1.00 96.23           C  
ATOM    264  N   SER A  41      43.945 -79.189   0.278  1.00 97.12           N  
ATOM    265  CA  SER A  41      43.608 -78.083   1.183  1.00 96.60           C  
ATOM    266  C   SER A  41      44.201 -76.755   0.696  1.00 96.70           C  
ATOM    267  O   SER A  41      43.527 -75.730   0.700  1.00 95.32           O  
ATOM    268  CB  SER A  41      44.111 -78.426   2.585  1.00 95.25           C  
ATOM    269  OG  SER A  41      43.489 -77.623   3.553  1.00 76.73           O  
ATOM    270  N   GLN A  42      45.424 -76.754   0.167  1.00 96.89           N  
ATOM    271  CA  GLN A  42      46.040 -75.567  -0.421  1.00 96.77           C  
ATOM    272  C   GLN A  42      45.328 -75.118  -1.700  1.00 97.00           C  
ATOM    273  O   GLN A  42      45.214 -73.918  -1.934  1.00 96.08           O  
ATOM    274  CB  GLN A  42      47.536 -75.830  -0.671  1.00 95.72           C  
ATOM    275  CG  GLN A  42      48.302 -74.540  -1.049  1.00 93.20           C  
ATOM    276  CD  GLN A  42      48.305 -73.496   0.073  1.00 94.38           C  
ATOM    277  OE1 GLN A  42      48.359 -73.808   1.242  1.00 86.25           O  
ATOM    278  NE2 GLN A  42      48.233 -72.226  -0.255  1.00 81.27           N  
ATOM    279  N   LYS A  43      44.838 -76.044  -2.527  1.00 96.99           N  
ATOM    280  CA  LYS A  43      44.009 -75.697  -3.704  1.00 96.89           C  
ATOM    281  C   LYS A  43      42.719 -74.991  -3.295  1.00 96.92           C  
ATOM    282  O   LYS A  43      42.388 -73.977  -3.905  1.00 96.24           O  
ATOM    283  CB  LYS A  43      43.690 -76.936  -4.540  1.00 96.11           C  
ATOM    284  CG  LYS A  43      44.845 -77.289  -5.472  1.00 88.19           C  
ATOM    285  CD  LYS A  43      44.504 -78.527  -6.307  1.00 87.27           C  
ATOM    286  CE  LYS A  43      45.631 -78.789  -7.300  1.00 78.47           C  
ATOM    287  NZ  LYS A  43      45.375 -79.973  -8.146  1.00 70.07           N1+
ATOM    288  N   ASP A  44      42.031 -75.443  -2.246  1.00 97.14           N  
ATOM    289  CA  ASP A  44      40.846 -74.777  -1.700  1.00 96.63           C  
ATOM    290  C   ASP A  44      41.202 -73.404  -1.125  1.00 96.81           C  
ATOM    291  O   ASP A  44      40.509 -72.420  -1.396  1.00 95.66           O  
ATOM    292  CB  ASP A  44      40.169 -75.661  -0.640  1.00 95.30           C  
ATOM    293  CG  ASP A  44      39.263 -76.754  -1.215  1.00 83.32           C  
ATOM    294  OD1 ASP A  44      38.962 -76.724  -2.433  1.00 75.38           O  
ATOM    295  OD2 ASP A  44      38.804 -77.608  -0.416  1.00 74.14           O  
ATOM    296  N   ALA A  45      42.318 -73.275  -0.419  1.00 97.02           N  
ATOM    297  CA  ALA A  45      42.796 -71.998   0.099  1.00 96.82           C  
ATOM    298  C   ALA A  45      43.125 -71.002  -1.019  1.00 97.14           C  
ATOM    299  O   ALA A  45      42.805 -69.819  -0.904  1.00 95.98           O  
ATOM    300  CB  ALA A  45      44.010 -72.258   0.998  1.00 95.86           C  
ATOM    301  N   VAL A  46      43.703 -71.439  -2.141  1.00 97.24           N  
ATOM    302  CA  VAL A  46      43.960 -70.595  -3.319  1.00 97.13           C  
ATOM    303  C   VAL A  46      42.654 -70.112  -3.948  1.00 97.23           C  
ATOM    304  O   VAL A  46      42.520 -68.919  -4.196  1.00 96.44           O  
ATOM    305  CB  VAL A  46      44.831 -71.318  -4.363  1.00 96.15           C  
ATOM    306  CG1 VAL A  46      44.891 -70.593  -5.710  1.00 88.04           C  
ATOM    307  CG2 VAL A  46      46.271 -71.419  -3.861  1.00 87.88           C  
ATOM    308  N   LEU A  47      41.650 -70.981  -4.132  1.00 97.02           N  
ATOM    309  CA  LEU A  47      40.340 -70.593  -4.669  1.00 96.81           C  
ATOM    310  C   LEU A  47      39.638 -69.555  -3.785  1.00 96.99           C  
ATOM    311  O   LEU A  47      39.095 -68.574  -4.296  1.00 95.89           O  
ATOM    312  CB  LEU A  47      39.456 -71.848  -4.822  1.00 96.31           C  
ATOM    313  CG  LEU A  47      39.811 -72.727  -6.037  1.00 90.11           C  
ATOM    314  CD1 LEU A  47      39.103 -74.083  -5.917  1.00 82.92           C  
ATOM    315  CD2 LEU A  47      39.360 -72.078  -7.343  1.00 81.50           C  
ATOM    316  N   GLN A  48      39.712 -69.730  -2.472  1.00 97.22           N  
ATOM    317  CA  GLN A  48      39.165 -68.761  -1.515  1.00 96.94           C  
ATOM    318  C   GLN A  48      39.929 -67.434  -1.534  1.00 97.29           C  
ATOM    319  O   GLN A  48      39.312 -66.366  -1.503  1.00 96.23           O  
ATOM    320  CB  GLN A  48      39.179 -69.380  -0.103  1.00 95.80           C  
ATOM    321  CG  GLN A  48      38.124 -70.488   0.089  1.00 90.88           C  
ATOM    322  CD  GLN A  48      36.681 -69.982   0.113  1.00 90.32           C  
ATOM    323  OE1 GLN A  48      36.393 -68.799   0.042  1.00 80.51           O  
ATOM    324  NE2 GLN A  48      35.722 -70.864   0.226  1.00 76.30           N  
ATOM    325  N   ALA A  49      41.243 -67.433  -1.648  1.00 96.96           N  
ATOM    326  CA  ALA A  49      42.074 -66.231  -1.728  1.00 96.63           C  
ATOM    327  C   ALA A  49      41.841 -65.457  -3.037  1.00 96.85           C  
ATOM    328  O   ALA A  49      41.753 -64.226  -3.017  1.00 95.61           O  
ATOM    329  CB  ALA A  49      43.543 -66.628  -1.559  1.00 95.68           C  
ATOM    330  N   GLU A  50      41.676 -66.163  -4.185  1.00 97.20           N  
ATOM    331  CA  GLU A  50      41.307 -65.550  -5.461  1.00 96.90           C  
ATOM    332  C   GLU A  50      39.901 -64.942  -5.416  1.00 97.28           C  
ATOM    333  O   GLU A  50      39.691 -63.812  -5.862  1.00 96.44           O  
ATOM    334  CB  GLU A  50      41.385 -66.572  -6.603  1.00 95.83           C  
ATOM    335  CG  GLU A  50      42.827 -66.891  -7.019  1.00 85.80           C  
ATOM    336  CD  GLU A  50      42.896 -67.833  -8.232  1.00 80.28           C  
ATOM    337  OE1 GLU A  50      43.993 -67.911  -8.838  1.00 71.68           O  
ATOM    338  OE2 GLU A  50      41.877 -68.464  -8.573  1.00 70.12           O  
ATOM    339  N   ALA A  51      38.927 -65.631  -4.791  1.00 97.26           N  
ATOM    340  CA  ALA A  51      37.582 -65.110  -4.584  1.00 97.24           C  
ATOM    341  C   ALA A  51      37.589 -63.862  -3.688  1.00 97.41           C  
ATOM    342  O   ALA A  51      36.909 -62.878  -3.989  1.00 96.57           O  
ATOM    343  CB  ALA A  51      36.696 -66.219  -4.008  1.00 96.60           C  
ATOM    344  N   ALA A  52      38.395 -63.842  -2.625  1.00 97.23           N  
ATOM    345  CA  ALA A  52      38.584 -62.685  -1.755  1.00 96.80           C  
ATOM    346  C   ALA A  52      39.226 -61.504  -2.496  1.00 97.24           C  
ATOM    347  O   ALA A  52      38.776 -60.368  -2.344  1.00 95.90           O  
ATOM    348  CB  ALA A  52      39.418 -63.102  -0.538  1.00 95.89           C  
ATOM    349  N   ALA A  53      40.229 -61.739  -3.350  1.00 97.37           N  
ATOM    350  CA  ALA A  53      40.862 -60.709  -4.160  1.00 97.07           C  
ATOM    351  C   ALA A  53      39.896 -60.107  -5.189  1.00 97.34           C  
ATOM    352  O   ALA A  53      39.856 -58.887  -5.356  1.00 96.26           O  
ATOM    353  CB  ALA A  53      42.105 -61.299  -4.834  1.00 96.21           C  
ATOM    354  N   SER A  54      39.064 -60.932  -5.839  1.00 97.57           N  
ATOM    355  CA  SER A  54      38.020 -60.474  -6.756  1.00 97.32           C  
ATOM    356  C   SER A  54      36.962 -59.622  -6.037  1.00 97.45           C  
ATOM    357  O   SER A  54      36.671 -58.509  -6.462  1.00 96.62           O  
ATOM    358  CB  SER A  54      37.351 -61.667  -7.444  1.00 96.37           C  
ATOM    359  OG  SER A  54      36.464 -61.210  -8.455  1.00 78.81           O  
ATOM    360  N   ALA A  55      36.443 -60.073  -4.883  1.00 97.45           N  
ATOM    361  CA  ALA A  55      35.470 -59.344  -4.078  1.00 97.41           C  
ATOM    362  C   ALA A  55      36.027 -58.001  -3.563  1.00 97.69           C  
ATOM    363  O   ALA A  55      35.330 -56.992  -3.578  1.00 96.65           O  
ATOM    364  CB  ALA A  55      35.014 -60.242  -2.925  1.00 96.71           C  
ATOM    365  N   ALA A  56      37.302 -57.951  -3.151  1.00 97.39           N  
ATOM    366  CA  ALA A  56      37.956 -56.714  -2.741  1.00 96.97           C  
ATOM    367  C   ALA A  56      38.161 -55.736  -3.913  1.00 97.03           C  
ATOM    368  O   ALA A  56      38.069 -54.523  -3.726  1.00 95.64           O  
ATOM    369  CB  ALA A  56      39.295 -57.067  -2.065  1.00 95.94           C  
ATOM    370  N   SER A  57      38.388 -56.232  -5.135  1.00 97.51           N  
ATOM    371  CA  SER A  57      38.462 -55.396  -6.343  1.00 97.38           C  
ATOM    372  C   SER A  57      37.113 -54.782  -6.698  1.00 97.23           C  
ATOM    373  O   SER A  57      37.045 -53.590  -7.013  1.00 96.05           O  
ATOM    374  CB  SER A  57      39.008 -56.215  -7.517  1.00 96.34           C  
ATOM    375  OG  SER A  57      39.318 -55.367  -8.604  1.00 78.87           O  
ATOM    376  N   GLU A  58      36.012 -55.537  -6.599  1.00 97.49           N  
ATOM    377  CA  GLU A  58      34.651 -55.021  -6.774  1.00 97.01           C  
ATOM    378  C   GLU A  58      34.300 -53.977  -5.698  1.00 97.20           C  
ATOM    379  O   GLU A  58      33.781 -52.909  -6.025  1.00 96.56           O  
ATOM    380  CB  GLU A  58      33.615 -56.158  -6.734  1.00 96.02           C  
ATOM    381  CG  GLU A  58      33.608 -57.006  -8.008  1.00 81.06           C  
ATOM    382  CD  GLU A  58      32.502 -58.077  -8.017  1.00 73.94           C  
ATOM    383  OE1 GLU A  58      32.242 -58.631  -9.109  1.00 66.38           O  
ATOM    384  OE2 GLU A  58      31.917 -58.364  -6.950  1.00 64.61           O  
ATOM    385  N   ALA A  59      34.642 -54.245  -4.432  1.00 97.22           N  
ATOM    386  CA  ALA A  59      34.422 -53.314  -3.331  1.00 96.90           C  
ATOM    387  C   ALA A  59      35.180 -51.996  -3.542  1.00 97.18           C  
ATOM    388  O   ALA A  59      34.616 -50.920  -3.341  1.00 95.82           O  
ATOM    389  CB  ALA A  59      34.826 -53.980  -2.011  1.00 96.04           C  
ATOM    390  N   ARG A  60      36.436 -52.058  -4.024  1.00 97.09           N  
ATOM    391  CA  ARG A  60      37.207 -50.860  -4.368  1.00 96.50           C  
ATOM    392  C   ARG A  60      36.572 -50.077  -5.503  1.00 96.95           C  
ATOM    393  O   ARG A  60      36.453 -48.863  -5.403  1.00 95.95           O  
ATOM    394  CB  ARG A  60      38.644 -51.248  -4.699  1.00 95.12           C  
ATOM    395  CG  ARG A  60      39.462 -49.999  -5.059  1.00 93.54           C  
ATOM    396  CD  ARG A  60      40.896 -50.372  -5.408  1.00 90.66           C  
ATOM    397  NE  ARG A  60      41.628 -49.193  -5.881  1.00 87.83           N  
ATOM    398  CZ  ARG A  60      42.911 -49.147  -6.176  1.00 85.28           C  
ATOM    399  NH1 ARG A  60      43.688 -50.199  -6.069  1.00 77.32           N  
ATOM    400  NH2 ARG A  60      43.435 -48.034  -6.586  1.00 82.55           N  
ATOM    401  N   ALA A  61      36.134 -50.729  -6.577  1.00 97.34           N  
ATOM    402  CA  ALA A  61      35.490 -50.057  -7.702  1.00 97.34           C  
ATOM    403  C   ALA A  61      34.193 -49.336  -7.275  1.00 97.58           C  
ATOM    404  O   ALA A  61      33.941 -48.209  -7.706  1.00 96.73           O  
ATOM    405  CB  ALA A  61      35.231 -51.087  -8.808  1.00 96.76           C  
ATOM    406  N   ALA A  62      33.403 -49.955  -6.381  1.00 97.42           N  
ATOM    407  CA  ALA A  62      32.210 -49.348  -5.810  1.00 97.30           C  
ATOM    408  C   ALA A  62      32.537 -48.162  -4.889  1.00 97.54           C  
ATOM    409  O   ALA A  62      31.878 -47.123  -4.966  1.00 96.50           O  
ATOM    410  CB  ALA A  62      31.409 -50.437  -5.082  1.00 96.50           C  
ATOM    411  N   ALA A  63      33.579 -48.259  -4.062  1.00 97.28           N  
ATOM    412  CA  ALA A  63      34.045 -47.187  -3.190  1.00 96.88           C  
ATOM    413  C   ALA A  63      34.580 -45.987  -3.987  1.00 97.11           C  
ATOM    414  O   ALA A  63      34.211 -44.849  -3.703  1.00 96.04           O  
ATOM    415  CB  ALA A  63      35.099 -47.744  -2.230  1.00 95.84           C  
ATOM    416  N   ASP A  64      35.365 -46.200  -5.047  1.00 97.56           N  
ATOM    417  CA  ASP A  64      35.878 -45.141  -5.924  1.00 97.36           C  
ATOM    418  C   ASP A  64      34.736 -44.403  -6.655  1.00 97.55           C  
ATOM    419  O   ASP A  64      34.746 -43.178  -6.767  1.00 96.77           O  
ATOM    420  CB  ASP A  64      36.864 -45.748  -6.957  1.00 96.46           C  
ATOM    421  CG  ASP A  64      38.252 -46.144  -6.414  1.00 91.32           C  
ATOM    422  OD1 ASP A  64      38.635 -45.728  -5.306  1.00 83.62           O  
ATOM    423  OD2 ASP A  64      38.997 -46.810  -7.172  1.00 83.95           O  
ATOM    424  N   LEU A  65      33.702 -45.135  -7.111  1.00 97.14           N  
ATOM    425  CA  LEU A  65      32.502 -44.537  -7.702  1.00 97.26           C  
ATOM    426  C   LEU A  65      31.730 -43.694  -6.676  1.00 97.43           C  
ATOM    427  O   LEU A  65      31.304 -42.583  -6.990  1.00 96.60           O  
ATOM    428  CB  LEU A  65      31.614 -45.647  -8.297  1.00 96.68           C  
ATOM    429  CG  LEU A  65      30.327 -45.123  -8.973  1.00 92.36           C  
ATOM    430  CD1 LEU A  65      30.627 -44.250 -10.187  1.00 84.94           C  
ATOM    431  CD2 LEU A  65      29.469 -46.297  -9.424  1.00 83.88           C  
ATOM    432  N   THR A  66      31.567 -44.186  -5.445  1.00 96.81           N  
ATOM    433  CA  THR A  66      30.901 -43.472  -4.351  1.00 96.23           C  
ATOM    434  C   THR A  66      31.651 -42.200  -3.986  1.00 96.38           C  
ATOM    435  O   THR A  66      31.028 -41.149  -3.872  1.00 95.03           O  
ATOM    436  CB  THR A  66      30.742 -44.365  -3.112  1.00 95.01           C  
ATOM    437  OG1 THR A  66      30.004 -45.513  -3.465  1.00 83.73           O  
ATOM    438  CG2 THR A  66      29.977 -43.667  -1.991  1.00 85.80           C  
ATOM    439  N   ALA A  67      32.980 -42.241  -3.892  1.00 97.41           N  
ATOM    440  CA  ALA A  67      33.815 -41.083  -3.602  1.00 97.33           C  
ATOM    441  C   ALA A  67      33.666 -39.996  -4.673  1.00 97.49           C  
ATOM    442  O   ALA A  67      33.485 -38.820  -4.351  1.00 96.44           O  
ATOM    443  CB  ALA A  67      35.270 -41.553  -3.479  1.00 96.53           C  
ATOM    444  N   LYS A  68      33.628 -40.370  -5.957  1.00 97.59           N  
ATOM    445  CA  LYS A  68      33.420 -39.436  -7.069  1.00 97.39           C  
ATOM    446  C   LYS A  68      32.023 -38.797  -7.027  1.00 97.49           C  
ATOM    447  O   LYS A  68      31.902 -37.581  -7.128  1.00 96.53           O  
ATOM    448  CB  LYS A  68      33.663 -40.168  -8.391  1.00 96.45           C  
ATOM    449  CG  LYS A  68      33.638 -39.175  -9.559  1.00 89.31           C  
ATOM    450  CD  LYS A  68      33.859 -39.887 -10.888  1.00 85.00           C  
ATOM    451  CE  LYS A  68      33.719 -38.831 -11.984  1.00 74.09           C  
ATOM    452  NZ  LYS A  68      33.794 -39.418 -13.332  1.00 66.21           N1+
ATOM    453  N   LEU A  69      30.966 -39.598  -6.828  1.00 97.12           N  
ATOM    454  CA  LEU A  69      29.592 -39.099  -6.727  1.00 96.95           C  
ATOM    455  C   LEU A  69      29.393 -38.218  -5.493  1.00 97.00           C  
ATOM    456  O   LEU A  69      28.696 -37.205  -5.571  1.00 96.33           O  
ATOM    457  CB  LEU A  69      28.616 -40.284  -6.692  1.00 96.67           C  
ATOM    458  CG  LEU A  69      28.456 -41.036  -8.030  1.00 95.29           C  
ATOM    459  CD1 LEU A  69      27.571 -42.266  -7.803  1.00 89.35           C  
ATOM    460  CD2 LEU A  69      27.797 -40.181  -9.108  1.00 88.28           C  
ATOM    461  N   SER A  70      30.032 -38.528  -4.376  1.00 97.42           N  
ATOM    462  CA  SER A  70      29.992 -37.734  -3.147  1.00 96.97           C  
ATOM    463  C   SER A  70      30.657 -36.372  -3.345  1.00 97.07           C  
ATOM    464  O   SER A  70      30.124 -35.359  -2.912  1.00 95.47           O  
ATOM    465  CB  SER A  70      30.647 -38.506  -2.005  1.00 95.63           C  
ATOM    466  OG  SER A  70      30.470 -37.819  -0.790  1.00 82.30           O  
ATOM    467  N   GLN A  71      31.782 -36.314  -4.074  1.00 97.27           N  
ATOM    468  CA  GLN A  71      32.447 -35.054  -4.410  1.00 96.86           C  
ATOM    469  C   GLN A  71      31.573 -34.167  -5.306  1.00 96.89           C  
ATOM    470  O   GLN A  71      31.456 -32.955  -5.070  1.00 95.98           O  
ATOM    471  CB  GLN A  71      33.798 -35.370  -5.060  1.00 95.97           C  
ATOM    472  CG  GLN A  71      34.666 -34.112  -5.178  1.00 90.30           C  
ATOM    473  CD  GLN A  71      36.043 -34.396  -5.786  1.00 86.73           C  
ATOM    474  OE1 GLN A  71      36.352 -35.466  -6.287  1.00 78.93           O  
ATOM    475  NE2 GLN A  71      36.927 -33.423  -5.780  1.00 72.82           N  
ATOM    476  N   GLU A  72      30.900 -34.727  -6.321  1.00 96.55           N  
ATOM    477  CA  GLU A  72      29.939 -34.010  -7.166  1.00 96.17           C  
ATOM    478  C   GLU A  72      28.747 -33.511  -6.337  1.00 96.65           C  
ATOM    479  O   GLU A  72      28.376 -32.340  -6.438  1.00 95.80           O  
ATOM    480  CB  GLU A  72      29.471 -34.898  -8.334  1.00 95.03           C  
ATOM    481  CG  GLU A  72      30.541 -35.042  -9.430  1.00 80.98           C  
ATOM    482  CD  GLU A  72      30.127 -35.963 -10.607  1.00 74.98           C  
ATOM    483  OE1 GLU A  72      30.978 -36.186 -11.499  1.00 67.31           O  
ATOM    484  OE2 GLU A  72      28.984 -36.464 -10.621  1.00 66.61           O  
ATOM    485  N   SER A  73      28.179 -34.340  -5.456  1.00 97.28           N  
ATOM    486  CA  SER A  73      27.076 -33.978  -4.563  1.00 96.88           C  
ATOM    487  C   SER A  73      27.451 -32.836  -3.621  1.00 96.79           C  
ATOM    488  O   SER A  73      26.702 -31.871  -3.508  1.00 95.15           O  
ATOM    489  CB  SER A  73      26.610 -35.180  -3.741  1.00 95.55           C  
ATOM    490  OG  SER A  73      25.995 -36.137  -4.585  1.00 83.11           O  
ATOM    491  N   ALA A  74      28.636 -32.880  -3.000  1.00 97.23           N  
ATOM    492  CA  ALA A  74      29.123 -31.820  -2.125  1.00 96.99           C  
ATOM    493  C   ALA A  74      29.299 -30.488  -2.872  1.00 97.01           C  
ATOM    494  O   ALA A  74      28.939 -29.428  -2.356  1.00 95.93           O  
ATOM    495  CB  ALA A  74      30.443 -32.286  -1.488  1.00 96.20           C  
ATOM    496  N   SER A  75      29.767 -30.522  -4.131  1.00 97.20           N  
ATOM    497  CA  SER A  75      29.885 -29.329  -4.975  1.00 97.01           C  
ATOM    498  C   SER A  75      28.522 -28.710  -5.291  1.00 97.11           C  
ATOM    499  O   SER A  75      28.332 -27.500  -5.130  1.00 96.10           O  
ATOM    500  CB  SER A  75      30.627 -29.684  -6.268  1.00 96.12           C  
ATOM    501  OG  SER A  75      30.813 -28.521  -7.062  1.00 80.59           O  
ATOM    502  N   VAL A  76      27.521 -29.515  -5.689  1.00 97.23           N  
ATOM    503  CA  VAL A  76      26.162 -29.028  -5.978  1.00 97.27           C  
ATOM    504  C   VAL A  76      25.479 -28.507  -4.710  1.00 97.49           C  
ATOM    505  O   VAL A  76      24.820 -27.462  -4.749  1.00 96.38           O  
ATOM    506  CB  VAL A  76      25.313 -30.113  -6.671  1.00 96.29           C  
ATOM    507  CG1 VAL A  76      23.896 -29.628  -6.978  1.00 87.81           C  
ATOM    508  CG2 VAL A  76      25.917 -30.530  -8.013  1.00 85.42           C  
ATOM    509  N   GLN A  77      25.676 -29.162  -3.573  1.00 97.29           N  
ATOM    510  CA  GLN A  77      25.118 -28.727  -2.292  1.00 96.82           C  
ATOM    511  C   GLN A  77      25.739 -27.407  -1.817  1.00 97.02           C  
ATOM    512  O   GLN A  77      25.021 -26.550  -1.288  1.00 96.20           O  
ATOM    513  CB  GLN A  77      25.305 -29.853  -1.255  1.00 95.78           C  
ATOM    514  CG  GLN A  77      24.376 -29.688  -0.044  1.00 92.15           C  
ATOM    515  CD  GLN A  77      22.897 -29.857  -0.400  1.00 92.74           C  
ATOM    516  OE1 GLN A  77      22.513 -30.671  -1.223  1.00 85.64           O  
ATOM    517  NE2 GLN A  77      22.028 -29.101   0.192  1.00 81.40           N  
ATOM    518  N   SER A  78      27.034 -27.175  -2.063  1.00 97.39           N  
ATOM    519  CA  SER A  78      27.698 -25.895  -1.806  1.00 97.22           C  
ATOM    520  C   SER A  78      27.116 -24.770  -2.672  1.00 97.38           C  
ATOM    521  O   SER A  78      26.827 -23.678  -2.179  1.00 96.37           O  
ATOM    522  CB  SER A  78      29.208 -26.045  -2.044  1.00 96.35           C  
ATOM    523  OG  SER A  78      29.871 -24.833  -1.771  1.00 83.26           O  
ATOM    524  N   GLN A  79      26.817 -25.037  -3.958  1.00 96.64           N  
ATOM    525  CA  GLN A  79      26.114 -24.086  -4.827  1.00 96.53           C  
ATOM    526  C   GLN A  79      24.697 -23.805  -4.329  1.00 96.77           C  
ATOM    527  O   GLN A  79      24.261 -22.648  -4.349  1.00 95.83           O  
ATOM    528  CB  GLN A  79      26.059 -24.612  -6.265  1.00 95.85           C  
ATOM    529  CG  GLN A  79      27.442 -24.643  -6.942  1.00 90.16           C  
ATOM    530  CD  GLN A  79      27.380 -25.226  -8.351  1.00 86.31           C  
ATOM    531  OE1 GLN A  79      26.332 -25.379  -8.957  1.00 78.13           O  
ATOM    532  NE2 GLN A  79      28.510 -25.562  -8.943  1.00 73.19           N  
ATOM    533  N   ALA A  80      23.973 -24.825  -3.838  1.00 97.06           N  
ATOM    534  CA  ALA A  80      22.655 -24.654  -3.239  1.00 96.78           C  
ATOM    535  C   ALA A  80      22.707 -23.768  -1.986  1.00 97.04           C  
ATOM    536  O   ALA A  80      21.861 -22.890  -1.823  1.00 95.92           O  
ATOM    537  CB  ALA A  80      22.046 -26.029  -2.933  1.00 95.83           C  
ATOM    538  N   ALA A  81      23.730 -23.928  -1.133  1.00 97.22           N  
ATOM    539  CA  ALA A  81      23.940 -23.086   0.041  1.00 97.01           C  
ATOM    540  C   ALA A  81      24.233 -21.627  -0.343  1.00 97.14           C  
ATOM    541  O   ALA A  81      23.665 -20.710   0.247  1.00 95.87           O  
ATOM    542  CB  ALA A  81      25.062 -23.684   0.892  1.00 96.25           C  
ATOM    543  N   ALA A  82      25.048 -21.386  -1.386  1.00 97.25           N  
ATOM    544  CA  ALA A  82      25.308 -20.046  -1.900  1.00 97.23           C  
ATOM    545  C   ALA A  82      24.027 -19.374  -2.427  1.00 97.23           C  
ATOM    546  O   ALA A  82      23.737 -18.234  -2.074  1.00 96.29           O  
ATOM    547  CB  ALA A  82      26.391 -20.127  -2.985  1.00 96.51           C  
ATOM    548  N   LYS A  83      23.198 -20.105  -3.202  1.00 96.70           N  
ATOM    549  CA  LYS A  83      21.905 -19.608  -3.697  1.00 96.64           C  
ATOM    550  C   LYS A  83      20.886 -19.376  -2.582  1.00 96.51           C  
ATOM    551  O   LYS A  83      20.122 -18.418  -2.648  1.00 95.55           O  
ATOM    552  CB  LYS A  83      21.350 -20.574  -4.755  1.00 95.99           C  
ATOM    553  CG  LYS A  83      22.121 -20.520  -6.096  1.00 92.83           C  
ATOM    554  CD  LYS A  83      21.876 -19.195  -6.807  1.00 87.79           C  
ATOM    555  CE  LYS A  83      22.827 -18.973  -7.971  1.00 81.77           C  
ATOM    556  NZ  LYS A  83      22.912 -17.524  -8.279  1.00 72.40           N1+
ATOM    557  N   GLY A  84      20.884 -20.198  -1.546  1.00 96.63           N  
ATOM    558  CA  GLY A  84      20.078 -20.000  -0.347  1.00 96.09           C  
ATOM    559  C   GLY A  84      20.420 -18.684   0.352  1.00 96.44           C  
ATOM    560  O   GLY A  84      19.525 -17.912   0.686  1.00 95.14           O  
ATOM    561  N   LYS A  85      21.719 -18.375   0.469  1.00 96.89           N  
ATOM    562  CA  LYS A  85      22.192 -17.118   1.060  1.00 96.43           C  
ATOM    563  C   LYS A  85      21.854 -15.892   0.201  1.00 96.28           C  
ATOM    564  O   LYS A  85      21.385 -14.894   0.734  1.00 95.31           O  
ATOM    565  CB  LYS A  85      23.689 -17.241   1.337  1.00 95.49           C  
ATOM    566  CG  LYS A  85      24.157 -16.107   2.255  1.00 89.26           C  
ATOM    567  CD  LYS A  85      25.611 -16.292   2.642  1.00 83.59           C  
ATOM    568  CE  LYS A  85      25.997 -15.147   3.577  1.00 75.10           C  
ATOM    569  NZ  LYS A  85      27.407 -15.229   4.007  1.00 65.93           N1+
ATOM    570  N   GLU A  86      21.992 -15.965  -1.128  1.00 96.43           N  
ATOM    571  CA  GLU A  86      21.533 -14.907  -2.037  1.00 96.00           C  
ATOM    572  C   GLU A  86      20.025 -14.651  -1.905  1.00 96.27           C  
ATOM    573  O   GLU A  86      19.578 -13.505  -1.957  1.00 95.20           O  
ATOM    574  CB  GLU A  86      21.830 -15.277  -3.506  1.00 95.04           C  
ATOM    575  CG  GLU A  86      23.286 -15.091  -3.930  1.00 83.13           C  
ATOM    576  CD  GLU A  86      23.536 -15.420  -5.418  1.00 78.67           C  
ATOM    577  OE1 GLU A  86      24.627 -15.093  -5.927  1.00 71.13           O  
ATOM    578  OE2 GLU A  86      22.666 -16.013  -6.096  1.00 71.49           O  
ATOM    579  N   THR A  87      19.225 -15.707  -1.702  1.00 96.21           N  
ATOM    580  CA  THR A  87      17.778 -15.600  -1.496  1.00 95.84           C  
ATOM    581  C   THR A  87      17.458 -14.921  -0.171  1.00 95.69           C  
ATOM    582  O   THR A  87      16.582 -14.056  -0.139  1.00 94.00           O  
ATOM    583  CB  THR A  87      17.097 -16.974  -1.559  1.00 94.95           C  
ATOM    584  OG1 THR A  87      17.435 -17.636  -2.760  1.00 79.74           O  
ATOM    585  CG2 THR A  87      15.574 -16.858  -1.542  1.00 81.30           C  
ATOM    586  N   GLU A  88      18.178 -15.236   0.910  1.00 96.27           N  
ATOM    587  CA  GLU A  88      18.042 -14.570   2.203  1.00 95.78           C  
ATOM    588  C   GLU A  88      18.364 -13.073   2.101  1.00 95.82           C  
ATOM    589  O   GLU A  88      17.565 -12.244   2.524  1.00 95.46           O  
ATOM    590  CB  GLU A  88      18.949 -15.253   3.241  1.00 94.50           C  
ATOM    591  CG  GLU A  88      18.782 -14.674   4.652  1.00 90.67           C  
ATOM    592  CD  GLU A  88      19.744 -15.266   5.705  1.00 87.23           C  
ATOM    593  OE1 GLU A  88      19.568 -14.945   6.900  1.00 80.29           O  
ATOM    594  OE2 GLU A  88      20.668 -16.024   5.341  1.00 78.98           O  
ATOM    595  N   GLU A  89      19.475 -12.698   1.456  1.00 96.15           N  
ATOM    596  CA  GLU A  89      19.860 -11.293   1.269  1.00 96.07           C  
ATOM    597  C   GLU A  89      18.813 -10.522   0.449  1.00 96.04           C  
ATOM    598  O   GLU A  89      18.447  -9.403   0.806  1.00 94.78           O  
ATOM    599  CB  GLU A  89      21.242 -11.213   0.592  1.00 95.02           C  
ATOM    600  CG  GLU A  89      22.388 -11.578   1.537  1.00 84.84           C  
ATOM    601  CD  GLU A  89      23.787 -11.521   0.895  1.00 78.83           C  
ATOM    602  OE1 GLU A  89      24.767 -11.856   1.609  1.00 70.47           O  
ATOM    603  OE2 GLU A  89      23.901 -11.136  -0.288  1.00 69.80           O  
ATOM    604  N   ALA A  90      18.268 -11.138  -0.606  1.00 96.89           N  
ATOM    605  CA  ALA A  90      17.208 -10.539  -1.407  1.00 96.53           C  
ATOM    606  C   ALA A  90      15.902 -10.362  -0.609  1.00 96.52           C  
ATOM    607  O   ALA A  90      15.275  -9.307  -0.669  1.00 95.16           O  
ATOM    608  CB  ALA A  90      16.991 -11.398  -2.661  1.00 95.85           C  
ATOM    609  N   ALA A  91      15.513 -11.361   0.208  1.00 96.41           N  
ATOM    610  CA  ALA A  91      14.320 -11.314   1.042  1.00 95.81           C  
ATOM    611  C   ALA A  91      14.443 -10.276   2.167  1.00 95.88           C  
ATOM    612  O   ALA A  91      13.490  -9.536   2.425  1.00 94.32           O  
ATOM    613  CB  ALA A  91      14.059 -12.723   1.591  1.00 94.86           C  
ATOM    614  N   VAL A  92      15.614 -10.125   2.784  1.00 96.23           N  
ATOM    615  CA  VAL A  92      15.903  -9.061   3.764  1.00 96.05           C  
ATOM    616  C   VAL A  92      15.795  -7.685   3.112  1.00 95.91           C  
ATOM    617  O   VAL A  92      15.203  -6.769   3.689  1.00 94.95           O  
ATOM    618  CB  VAL A  92      17.294  -9.263   4.400  1.00 95.34           C  
ATOM    619  CG1 VAL A  92      17.726  -8.068   5.249  1.00 87.26           C  
ATOM    620  CG2 VAL A  92      17.303 -10.482   5.315  1.00 86.91           C  
ATOM    621  N   GLY A  93      16.306  -7.515   1.882  1.00 96.09           N  
ATOM    622  CA  GLY A  93      16.154  -6.291   1.101  1.00 95.57           C  
ATOM    623  C   GLY A  93      14.687  -5.950   0.831  1.00 95.84           C  
ATOM    624  O   GLY A  93      14.251  -4.823   1.085  1.00 94.76           O  
ATOM    625  N   GLN A  94      13.894  -6.945   0.416  1.00 95.83           N  
ATOM    626  CA  GLN A  94      12.457  -6.803   0.176  1.00 95.21           C  
ATOM    627  C   GLN A  94      11.694  -6.421   1.451  1.00 95.47           C  
ATOM    628  O   GLN A  94      10.872  -5.499   1.422  1.00 94.36           O  
ATOM    629  CB  GLN A  94      11.924  -8.121  -0.407  1.00 93.98           C  
ATOM    630  CG  GLN A  94      10.438  -8.016  -0.755  1.00 89.84           C  
ATOM    631  CD  GLN A  94       9.814  -9.355  -1.170  1.00 88.08           C  
ATOM    632  OE1 GLN A  94      10.480 -10.334  -1.444  1.00 81.87           O  
ATOM    633  NE2 GLN A  94       8.516  -9.432  -1.220  1.00 77.95           N  
ATOM    634  N   ALA A  95      11.966  -7.062   2.589  1.00 95.50           N  
ATOM    635  CA  ALA A  95      11.330  -6.749   3.866  1.00 95.15           C  
ATOM    636  C   ALA A  95      11.650  -5.315   4.322  1.00 95.57           C  
ATOM    637  O   ALA A  95      10.772  -4.593   4.808  1.00 94.20           O  
ATOM    638  CB  ALA A  95      11.785  -7.778   4.903  1.00 94.15           C  
ATOM    639  N   ARG A  96      12.876  -4.846   4.083  1.00 95.67           N  
ATOM    640  CA  ARG A  96      13.300  -3.476   4.384  1.00 95.51           C  
ATOM    641  C   ARG A  96      12.578  -2.449   3.507  1.00 95.69           C  
ATOM    642  O   ARG A  96      12.063  -1.465   4.034  1.00 94.50           O  
ATOM    643  CB  ARG A  96      14.826  -3.386   4.240  1.00 94.35           C  
ATOM    644  CG  ARG A  96      15.421  -2.335   5.179  1.00 84.29           C  
ATOM    645  CD  ARG A  96      16.940  -2.340   5.030  1.00 82.65           C  
ATOM    646  NE  ARG A  96      17.608  -1.672   6.154  1.00 72.92           N  
ATOM    647  CZ  ARG A  96      18.907  -1.679   6.398  1.00 65.74           C  
ATOM    648  NH1 ARG A  96      19.754  -2.234   5.571  1.00 58.71           N  
ATOM    649  NH2 ARG A  96      19.375  -1.125   7.487  1.00 59.41           N  
ATOM    650  N   ALA A  97      12.457  -2.710   2.205  1.00 95.30           N  
ATOM    651  CA  ALA A  97      11.676  -1.884   1.286  1.00 94.97           C  
ATOM    652  C   ALA A  97      10.180  -1.856   1.674  1.00 95.39           C  
ATOM    653  O   ALA A  97       9.518  -0.821   1.568  1.00 94.08           O  
ATOM    654  CB  ALA A  97      11.875  -2.419  -0.135  1.00 93.87           C  
ATOM    655  N   GLY A  98       9.639  -2.962   2.190  1.00 95.48           N  
ATOM    656  CA  GLY A  98       8.292  -3.050   2.739  1.00 95.35           C  
ATOM    657  C   GLY A  98       8.075  -2.153   3.954  1.00 95.87           C  
ATOM    658  O   GLY A  98       7.092  -1.414   4.009  1.00 94.61           O  
ATOM    659  N   LEU A  99       9.017  -2.134   4.900  1.00 95.16           N  
ATOM    660  CA  LEU A  99       8.985  -1.237   6.066  1.00 95.31           C  
ATOM    661  C   LEU A  99       9.012   0.241   5.662  1.00 95.66           C  
ATOM    662  O   LEU A  99       8.247   1.046   6.191  1.00 94.32           O  
ATOM    663  CB  LEU A  99      10.188  -1.546   6.975  1.00 94.09           C  
ATOM    664  CG  LEU A  99       9.949  -2.728   7.932  1.00 85.11           C  
ATOM    665  CD1 LEU A  99      11.268  -3.241   8.497  1.00 78.99           C  
ATOM    666  CD2 LEU A  99       9.088  -2.291   9.119  1.00 78.99           C  
ATOM    667  N   GLU A 100       9.864   0.595   4.695  1.00 95.40           N  
ATOM    668  CA  GLU A 100       9.965   1.956   4.173  1.00 94.99           C  
ATOM    669  C   GLU A 100       8.661   2.381   3.481  1.00 95.54           C  
ATOM    670  O   GLU A 100       8.137   3.466   3.734  1.00 94.25           O  
ATOM    671  CB  GLU A 100      11.193   2.025   3.248  1.00 93.24           C  
ATOM    672  CG  GLU A 100      11.840   3.412   3.224  1.00 81.11           C  
ATOM    673  CD  GLU A 100      13.179   3.444   2.462  1.00 74.71           C  
ATOM    674  OE1 GLU A 100      13.978   4.369   2.726  1.00 67.05           O  
ATOM    675  OE2 GLU A 100      13.422   2.558   1.623  1.00 66.99           O  
ATOM    676  N   SER A 101       8.056   1.483   2.702  1.00 95.67           N  
ATOM    677  CA  SER A 101       6.775   1.707   2.029  1.00 95.50           C  
ATOM    678  C   SER A 101       5.628   1.934   3.015  1.00 96.16           C  
ATOM    679  O   SER A 101       4.841   2.850   2.819  1.00 94.43           O  
ATOM    680  CB  SER A 101       6.434   0.540   1.103  1.00 93.94           C  
ATOM    681  OG  SER A 101       7.424   0.370   0.121  1.00 79.60           O  
ATOM    682  N   VAL A 102       5.547   1.168   4.109  1.00 96.47           N  
ATOM    683  CA  VAL A 102       4.533   1.364   5.160  1.00 96.60           C  
ATOM    684  C   VAL A 102       4.673   2.735   5.826  1.00 96.71           C  
ATOM    685  O   VAL A 102       3.672   3.424   6.034  1.00 95.68           O  
ATOM    686  CB  VAL A 102       4.605   0.242   6.217  1.00 95.62           C  
ATOM    687  CG1 VAL A 102       3.785   0.531   7.478  1.00 87.23           C  
ATOM    688  CG2 VAL A 102       4.067  -1.063   5.635  1.00 85.13           C  
ATOM    689  N   SER A 103       5.891   3.184   6.116  1.00 96.56           N  
ATOM    690  CA  SER A 103       6.124   4.503   6.712  1.00 96.67           C  
ATOM    691  C   SER A 103       5.697   5.640   5.772  1.00 96.72           C  
ATOM    692  O   SER A 103       5.078   6.614   6.208  1.00 95.60           O  
ATOM    693  CB  SER A 103       7.601   4.643   7.083  1.00 95.62           C  
ATOM    694  OG  SER A 103       7.825   5.882   7.737  1.00 79.81           O  
ATOM    695  N   ILE A 104       5.990   5.514   4.479  1.00 96.42           N  
ATOM    696  CA  ILE A 104       5.589   6.495   3.461  1.00 96.01           C  
ATOM    697  C   ILE A 104       4.067   6.503   3.286  1.00 96.35           C  
ATOM    698  O   ILE A 104       3.481   7.587   3.273  1.00 95.38           O  
ATOM    699  CB  ILE A 104       6.335   6.229   2.138  1.00 95.07           C  
ATOM    700  CG1 ILE A 104       7.840   6.513   2.322  1.00 91.86           C  
ATOM    701  CG2 ILE A 104       5.773   7.108   1.006  1.00 91.34           C  
ATOM    702  CD1 ILE A 104       8.715   6.025   1.165  1.00 83.48           C  
ATOM    703  N   ALA A 105       3.416   5.329   3.225  1.00 96.27           N  
ATOM    704  CA  ALA A 105       1.977   5.183   3.100  1.00 95.83           C  
ATOM    705  C   ALA A 105       1.237   5.816   4.287  1.00 96.38           C  
ATOM    706  O   ALA A 105       0.374   6.661   4.084  1.00 95.31           O  
ATOM    707  CB  ALA A 105       1.635   3.699   2.940  1.00 94.92           C  
ATOM    708  N   ALA A 106       1.653   5.541   5.533  1.00 96.66           N  
ATOM    709  CA  ALA A 106       1.071   6.157   6.721  1.00 96.59           C  
ATOM    710  C   ALA A 106       1.179   7.699   6.697  1.00 96.84           C  
ATOM    711  O   ALA A 106       0.238   8.422   7.016  1.00 95.87           O  
ATOM    712  CB  ALA A 106       1.771   5.568   7.958  1.00 95.83           C  
ATOM    713  N   SER A 107       2.326   8.234   6.247  1.00 96.79           N  
ATOM    714  CA  SER A 107       2.514   9.674   6.081  1.00 96.54           C  
ATOM    715  C   SER A 107       1.642  10.270   4.966  1.00 96.85           C  
ATOM    716  O   SER A 107       1.204  11.415   5.084  1.00 95.60           O  
ATOM    717  CB  SER A 107       3.988   9.976   5.802  1.00 95.20           C  
ATOM    718  OG  SER A 107       4.207  11.372   5.722  1.00 78.42           O  
ATOM    719  N   ALA A 108       1.402   9.526   3.884  1.00 96.67           N  
ATOM    720  CA  ALA A 108       0.558   9.945   2.772  1.00 96.30           C  
ATOM    721  C   ALA A 108      -0.931   9.931   3.152  1.00 96.80           C  
ATOM    722  O   ALA A 108      -1.620  10.916   2.899  1.00 95.64           O  
ATOM    723  CB  ALA A 108       0.862   9.056   1.560  1.00 95.51           C  
ATOM    724  N   THR A 109      -1.407   8.893   3.861  1.00 96.54           N  
ATOM    725  CA  THR A 109      -2.778   8.791   4.378  1.00 96.43           C  
ATOM    726  C   THR A 109      -3.066   9.902   5.387  1.00 96.54           C  
ATOM    727  O   THR A 109      -4.096  10.569   5.290  1.00 95.51           O  
ATOM    728  CB  THR A 109      -3.015   7.422   5.033  1.00 95.45           C  
ATOM    729  OG1 THR A 109      -2.715   6.398   4.129  1.00 83.07           O  
ATOM    730  CG2 THR A 109      -4.480   7.241   5.438  1.00 78.88           C  
ATOM    731  N   SER A 110      -2.136  10.203   6.300  1.00 97.27           N  
ATOM    732  CA  SER A 110      -2.271  11.333   7.227  1.00 97.12           C  
ATOM    733  C   SER A 110      -2.407  12.673   6.494  1.00 97.36           C  
ATOM    734  O   SER A 110      -3.284  13.470   6.810  1.00 96.55           O  
ATOM    735  CB  SER A 110      -1.080  11.365   8.185  1.00 96.50           C  
ATOM    736  OG  SER A 110      -1.221  12.423   9.111  1.00 81.82           O  
ATOM    737  N   ALA A 111      -1.587  12.908   5.452  1.00 97.29           N  
ATOM    738  CA  ALA A 111      -1.681  14.115   4.637  1.00 97.14           C  
ATOM    739  C   ALA A 111      -3.001  14.195   3.850  1.00 97.48           C  
ATOM    740  O   ALA A 111      -3.560  15.280   3.719  1.00 96.67           O  
ATOM    741  CB  ALA A 111      -0.473  14.178   3.701  1.00 96.57           C  
ATOM    742  N   ALA A 112      -3.524  13.068   3.357  1.00 97.07           N  
ATOM    743  CA  ALA A 112      -4.795  13.007   2.658  1.00 96.71           C  
ATOM    744  C   ALA A 112      -5.973  13.345   3.589  1.00 97.04           C  
ATOM    745  O   ALA A 112      -6.844  14.121   3.203  1.00 96.04           O  
ATOM    746  CB  ALA A 112      -4.952  11.621   2.022  1.00 95.92           C  
ATOM    747  N   LYS A 113      -5.957  12.867   4.846  1.00 96.86           N  
ATOM    748  CA  LYS A 113      -6.940  13.211   5.884  1.00 96.83           C  
ATOM    749  C   LYS A 113      -6.918  14.692   6.243  1.00 96.97           C  
ATOM    750  O   LYS A 113      -7.966  15.333   6.347  1.00 96.34           O  
ATOM    751  CB  LYS A 113      -6.719  12.335   7.137  1.00 96.08           C  
ATOM    752  CG  LYS A 113      -7.230  10.913   6.876  1.00 87.64           C  
ATOM    753  CD  LYS A 113      -7.104   9.956   8.060  1.00 86.32           C  
ATOM    754  CE  LYS A 113      -7.779   8.669   7.574  1.00 76.71           C  
ATOM    755  NZ  LYS A 113      -7.756   7.512   8.486  1.00 69.29           N1+
ATOM    756  N   GLU A 114      -5.730  15.267   6.385  1.00 96.96           N  
ATOM    757  CA  GLU A 114      -5.560  16.701   6.641  1.00 96.64           C  
ATOM    758  C   GLU A 114      -6.094  17.546   5.478  1.00 97.08           C  
ATOM    759  O   GLU A 114      -6.860  18.492   5.680  1.00 96.27           O  
ATOM    760  CB  GLU A 114      -4.078  16.998   6.910  1.00 95.67           C  
ATOM    761  CG  GLU A 114      -3.863  17.696   8.254  1.00 82.99           C  
ATOM    762  CD  GLU A 114      -2.394  18.002   8.564  1.00 79.10           C  
ATOM    763  OE1 GLU A 114      -2.148  18.631   9.619  1.00 72.32           O  
ATOM    764  OE2 GLU A 114      -1.510  17.644   7.757  1.00 72.80           O  
ATOM    765  N   ALA A 115      -5.766  17.162   4.230  1.00 97.12           N  
ATOM    766  CA  ALA A 115      -6.241  17.837   3.031  1.00 96.86           C  
ATOM    767  C   ALA A 115      -7.765  17.730   2.867  1.00 97.25           C  
ATOM    768  O   ALA A 115      -8.414  18.726   2.559  1.00 96.20           O  
ATOM    769  CB  ALA A 115      -5.510  17.259   1.817  1.00 96.02           C  
ATOM    770  N   SER A 116      -8.366  16.567   3.139  1.00 97.10           N  
ATOM    771  CA  SER A 116      -9.811  16.347   3.101  1.00 96.90           C  
ATOM    772  C   SER A 116     -10.548  17.213   4.133  1.00 97.10           C  
ATOM    773  O   SER A 116     -11.538  17.868   3.826  1.00 95.70           O  
ATOM    774  CB  SER A 116     -10.085  14.860   3.349  1.00 95.49           C  
ATOM    775  OG  SER A 116     -11.460  14.569   3.299  1.00 81.16           O  
ATOM    776  N   THR A 117      -9.987  17.335   5.350  1.00 96.95           N  
ATOM    777  CA  THR A 117     -10.534  18.191   6.414  1.00 96.93           C  
ATOM    778  C   THR A 117     -10.461  19.678   6.040  1.00 97.01           C  
ATOM    779  O   THR A 117     -11.433  20.418   6.219  1.00 95.96           O  
ATOM    780  CB  THR A 117      -9.791  17.944   7.738  1.00 96.22           C  
ATOM    781  OG1 THR A 117      -9.859  16.570   8.064  1.00 82.64           O  
ATOM    782  CG2 THR A 117     -10.424  18.700   8.901  1.00 78.67           C  
ATOM    783  N   ALA A 118      -9.341  20.120   5.450  1.00 97.59           N  
ATOM    784  CA  ALA A 118      -9.187  21.484   4.952  1.00 97.36           C  
ATOM    785  C   ALA A 118     -10.137  21.779   3.781  1.00 97.44           C  
ATOM    786  O   ALA A 118     -10.799  22.810   3.780  1.00 96.46           O  
ATOM    787  CB  ALA A 118      -7.722  21.701   4.574  1.00 96.70           C  
ATOM    788  N   ALA A 119     -10.301  20.847   2.836  1.00 97.18           N  
ATOM    789  CA  ALA A 119     -11.233  20.957   1.717  1.00 96.84           C  
ATOM    790  C   ALA A 119     -12.686  21.079   2.196  1.00 97.11           C  
ATOM    791  O   ALA A 119     -13.444  21.902   1.693  1.00 96.00           O  
ATOM    792  CB  ALA A 119     -11.048  19.744   0.808  1.00 96.08           C  
ATOM    793  N   LYS A 120     -13.076  20.322   3.234  1.00 97.12           N  
ATOM    794  CA  LYS A 120     -14.401  20.417   3.858  1.00 97.29           C  
ATOM    795  C   LYS A 120     -14.636  21.786   4.501  1.00 97.27           C  
ATOM    796  O   LYS A 120     -15.710  22.368   4.341  1.00 96.61           O  
ATOM    797  CB  LYS A 120     -14.530  19.280   4.885  1.00 96.72           C  
ATOM    798  CG  LYS A 120     -15.980  19.075   5.347  1.00 88.79           C  
ATOM    799  CD  LYS A 120     -16.054  17.844   6.243  1.00 87.68           C  
ATOM    800  CE  LYS A 120     -17.490  17.520   6.633  1.00 77.94           C  
ATOM    801  NZ  LYS A 120     -17.560  16.274   7.431  1.00 69.66           N1+
ATOM    802  N   THR A 121     -13.610  22.326   5.166  1.00 97.11           N  
ATOM    803  CA  THR A 121     -13.654  23.666   5.769  1.00 96.82           C  
ATOM    804  C   THR A 121     -13.778  24.747   4.699  1.00 97.06           C  
ATOM    805  O   THR A 121     -14.639  25.622   4.807  1.00 96.00           O  
ATOM    806  CB  THR A 121     -12.415  23.899   6.650  1.00 96.25           C  
ATOM    807  OG1 THR A 121     -12.331  22.876   7.619  1.00 83.47           O  
ATOM    808  CG2 THR A 121     -12.498  25.227   7.404  1.00 81.31           C  
ATOM    809  N   ALA A 122     -13.001  24.663   3.614  1.00 97.29           N  
ATOM    810  CA  ALA A 122     -13.058  25.585   2.485  1.00 96.76           C  
ATOM    811  C   ALA A 122     -14.424  25.561   1.776  1.00 97.02           C  
ATOM    812  O   ALA A 122     -15.018  26.609   1.543  1.00 95.88           O  
ATOM    813  CB  ALA A 122     -11.921  25.236   1.517  1.00 96.01           C  
ATOM    814  N   ALA A 123     -14.983  24.368   1.517  1.00 97.26           N  
ATOM    815  CA  ALA A 123     -16.300  24.212   0.911  1.00 97.16           C  
ATOM    816  C   ALA A 123     -17.416  24.818   1.786  1.00 97.34           C  
ATOM    817  O   ALA A 123     -18.302  25.505   1.272  1.00 96.57           O  
ATOM    818  CB  ALA A 123     -16.544  22.723   0.642  1.00 96.25           C  
ATOM    819  N   SER A 124     -17.347  24.644   3.114  1.00 97.57           N  
ATOM    820  CA  SER A 124     -18.280  25.253   4.064  1.00 97.30           C  
ATOM    821  C   SER A 124     -18.166  26.786   4.091  1.00 97.49           C  
ATOM    822  O   SER A 124     -19.178  27.483   4.070  1.00 96.39           O  
ATOM    823  CB  SER A 124     -18.051  24.676   5.461  1.00 96.46           C  
ATOM    824  OG  SER A 124     -19.029  25.159   6.360  1.00 79.53           O  
ATOM    825  N   ALA A 125     -16.939  27.327   4.081  1.00 97.78           N  
ATOM    826  CA  ALA A 125     -16.689  28.765   4.059  1.00 97.50           C  
ATOM    827  C   ALA A 125     -17.188  29.410   2.749  1.00 97.77           C  
ATOM    828  O   ALA A 125     -17.875  30.429   2.788  1.00 96.70           O  
ATOM    829  CB  ALA A 125     -15.190  29.007   4.292  1.00 96.92           C  
ATOM    830  N   LEU A 126     -16.942  28.780   1.595  1.00 97.16           N  
ATOM    831  CA  LEU A 126     -17.449  29.231   0.295  1.00 96.74           C  
ATOM    832  C   LEU A 126     -18.976  29.152   0.213  1.00 96.92           C  
ATOM    833  O   LEU A 126     -19.606  30.075  -0.310  1.00 96.08           O  
ATOM    834  CB  LEU A 126     -16.795  28.402  -0.820  1.00 95.93           C  
ATOM    835  CG  LEU A 126     -15.348  28.822  -1.128  1.00 93.52           C  
ATOM    836  CD1 LEU A 126     -14.675  27.768  -1.999  1.00 87.67           C  
ATOM    837  CD2 LEU A 126     -15.287  30.149  -1.894  1.00 86.53           C  
ATOM    838  N   SER A 127     -19.604  28.123   0.780  1.00 97.59           N  
ATOM    839  CA  SER A 127     -21.072  28.023   0.879  1.00 97.52           C  
ATOM    840  C   SER A 127     -21.652  29.186   1.688  1.00 97.60           C  
ATOM    841  O   SER A 127     -22.606  29.833   1.260  1.00 96.70           O  
ATOM    842  CB  SER A 127     -21.457  26.677   1.497  1.00 96.78           C  
ATOM    843  OG  SER A 127     -22.861  26.545   1.521  1.00 81.18           O  
ATOM    844  N   THR A 128     -21.013  29.523   2.823  1.00 97.59           N  
ATOM    845  CA  THR A 128     -21.406  30.668   3.654  1.00 97.21           C  
ATOM    846  C   THR A 128     -21.254  31.990   2.885  1.00 97.32           C  
ATOM    847  O   THR A 128     -22.166  32.815   2.902  1.00 96.27           O  
ATOM    848  CB  THR A 128     -20.585  30.705   4.953  1.00 96.47           C  
ATOM    849  OG1 THR A 128     -20.729  29.481   5.641  1.00 82.68           O  
ATOM    850  CG2 THR A 128     -21.067  31.799   5.902  1.00 79.34           C  
ATOM    851  N   ALA A 129     -20.153  32.169   2.144  1.00 97.62           N  
ATOM    852  CA  ALA A 129     -19.937  33.335   1.295  1.00 97.39           C  
ATOM    853  C   ALA A 129     -21.002  33.467   0.198  1.00 97.50           C  
ATOM    854  O   ALA A 129     -21.517  34.554  -0.034  1.00 96.52           O  
ATOM    855  CB  ALA A 129     -18.518  33.262   0.711  1.00 96.54           C  
ATOM    856  N   THR A 130     -21.427  32.352  -0.424  1.00 97.67           N  
ATOM    857  CA  THR A 130     -22.517  32.352  -1.410  1.00 97.51           C  
ATOM    858  C   THR A 130     -23.864  32.749  -0.791  1.00 97.51           C  
ATOM    859  O   THR A 130     -24.631  33.473  -1.420  1.00 96.29           O  
ATOM    860  CB  THR A 130     -22.652  30.979  -2.082  1.00 96.42           C  
ATOM    861  OG1 THR A 130     -21.476  30.691  -2.788  1.00 78.36           O  
ATOM    862  CG2 THR A 130     -23.764  30.928  -3.126  1.00 79.41           C  
ATOM    863  N   VAL A 131     -24.154  32.319   0.445  1.00 97.67           N  
ATOM    864  CA  VAL A 131     -25.371  32.752   1.155  1.00 97.57           C  
ATOM    865  C   VAL A 131     -25.346  34.259   1.398  1.00 97.68           C  
ATOM    866  O   VAL A 131     -26.338  34.934   1.113  1.00 97.09           O  
ATOM    867  CB  VAL A 131     -25.571  31.959   2.460  1.00 97.08           C  
ATOM    868  CG1 VAL A 131     -26.713  32.516   3.306  1.00 90.07           C  
ATOM    869  CG2 VAL A 131     -25.900  30.497   2.154  1.00 90.10           C  
ATOM    870  N   GLN A 132     -24.223  34.820   1.859  1.00 97.59           N  
ATOM    871  CA  GLN A 132     -24.078  36.267   2.062  1.00 97.27           C  
ATOM    872  C   GLN A 132     -24.189  37.049   0.745  1.00 97.29           C  
ATOM    873  O   GLN A 132     -24.880  38.066   0.690  1.00 96.34           O  
ATOM    874  CB  GLN A 132     -22.740  36.575   2.760  1.00 96.32           C  
ATOM    875  CG  GLN A 132     -22.648  36.038   4.200  1.00 92.62           C  
ATOM    876  CD  GLN A 132     -23.671  36.636   5.165  1.00 93.00           C  
ATOM    877  OE1 GLN A 132     -24.264  37.682   4.940  1.00 83.49           O  
ATOM    878  NE2 GLN A 132     -23.926  35.999   6.264  1.00 80.68           N  
ATOM    879  N   ALA A 133     -23.597  36.551  -0.347  1.00 97.44           N  
ATOM    880  CA  ALA A 133     -23.717  37.152  -1.671  1.00 97.27           C  
ATOM    881  C   ALA A 133     -25.176  37.159  -2.172  1.00 97.53           C  
ATOM    882  O   ALA A 133     -25.635  38.165  -2.698  1.00 96.50           O  
ATOM    883  CB  ALA A 133     -22.784  36.414  -2.633  1.00 96.35           C  
ATOM    884  N   LYS A 134     -25.955  36.100  -1.927  1.00 97.75           N  
ATOM    885  CA  LYS A 134     -27.392  36.065  -2.245  1.00 97.70           C  
ATOM    886  C   LYS A 134     -28.214  37.057  -1.427  1.00 97.71           C  
ATOM    887  O   LYS A 134     -29.194  37.601  -1.939  1.00 97.17           O  
ATOM    888  CB  LYS A 134     -27.952  34.648  -2.032  1.00 97.33           C  
ATOM    889  CG  LYS A 134     -27.597  33.713  -3.196  1.00 90.84           C  
ATOM    890  CD  LYS A 134     -28.180  32.316  -2.949  1.00 86.53           C  
ATOM    891  CE  LYS A 134     -27.883  31.427  -4.154  1.00 76.92           C  
ATOM    892  NZ  LYS A 134     -28.411  30.053  -3.983  1.00 67.73           N1+
ATOM    893  N   ILE A 135     -27.847  37.304  -0.154  1.00 97.65           N  
ATOM    894  CA  ILE A 135     -28.488  38.335   0.670  1.00 97.46           C  
ATOM    895  C   ILE A 135     -28.197  39.718   0.078  1.00 97.56           C  
ATOM    896  O   ILE A 135     -29.129  40.498  -0.099  1.00 96.94           O  
ATOM    897  CB  ILE A 135     -28.055  38.218   2.148  1.00 96.95           C  
ATOM    898  CG1 ILE A 135     -28.616  36.919   2.764  1.00 93.52           C  
ATOM    899  CG2 ILE A 135     -28.531  39.433   2.960  1.00 93.27           C  
ATOM    900  CD1 ILE A 135     -27.976  36.541   4.109  1.00 84.33           C  
ATOM    901  N   ALA A 136     -26.945  39.998  -0.309  1.00 97.51           N  
ATOM    902  CA  ALA A 136     -26.555  41.241  -0.970  1.00 97.27           C  
ATOM    903  C   ALA A 136     -27.273  41.431  -2.313  1.00 97.48           C  
ATOM    904  O   ALA A 136     -27.778  42.515  -2.584  1.00 96.41           O  
ATOM    905  CB  ALA A 136     -25.030  41.260  -1.130  1.00 96.34           C  
ATOM    906  N   GLU A 137     -27.422  40.367  -3.125  1.00 97.25           N  
ATOM    907  CA  GLU A 137     -28.175  40.408  -4.390  1.00 97.02           C  
ATOM    908  C   GLU A 137     -29.642  40.779  -4.163  1.00 97.14           C  
ATOM    909  O   GLU A 137     -30.205  41.596  -4.897  1.00 96.65           O  
ATOM    910  CB  GLU A 137     -28.081  39.040  -5.082  1.00 95.71           C  
ATOM    911  CG  GLU A 137     -28.608  39.078  -6.521  1.00 90.72           C  
ATOM    912  CD  GLU A 137     -28.899  37.697  -7.121  1.00 88.09           C  
ATOM    913  OE1 GLU A 137     -29.672  37.653  -8.108  1.00 81.72           O  
ATOM    914  OE2 GLU A 137     -28.420  36.672  -6.593  1.00 81.55           O  
ATOM    915  N   ARG A 138     -30.291  40.211  -3.134  1.00 97.57           N  
ATOM    916  CA  ARG A 138     -31.675  40.560  -2.779  1.00 97.44           C  
ATOM    917  C   ARG A 138     -31.790  42.008  -2.320  1.00 97.66           C  
ATOM    918  O   ARG A 138     -32.740  42.672  -2.714  1.00 96.80           O  
ATOM    919  CB  ARG A 138     -32.211  39.625  -1.692  1.00 96.81           C  
ATOM    920  CG  ARG A 138     -32.586  38.249  -2.247  1.00 89.11           C  
ATOM    921  CD  ARG A 138     -33.121  37.386  -1.097  1.00 86.78           C  
ATOM    922  NE  ARG A 138     -33.481  36.032  -1.550  1.00 77.66           N  
ATOM    923  CZ  ARG A 138     -33.976  35.074  -0.781  1.00 70.53           C  
ATOM    924  NH1 ARG A 138     -34.209  35.273   0.486  1.00 62.07           N  
ATOM    925  NH2 ARG A 138     -34.232  33.902  -1.287  1.00 63.11           N  
ATOM    926  N   ALA A 139     -30.849  42.520  -1.522  1.00 97.64           N  
ATOM    927  CA  ALA A 139     -30.809  43.903  -1.076  1.00 97.44           C  
ATOM    928  C   ALA A 139     -30.621  44.862  -2.270  1.00 97.55           C  
ATOM    929  O   ALA A 139     -31.397  45.803  -2.405  1.00 96.40           O  
ATOM    930  CB  ALA A 139     -29.714  44.053  -0.019  1.00 96.72           C  
ATOM    931  N   ALA A 140     -29.699  44.558  -3.190  1.00 97.46           N  
ATOM    932  CA  ALA A 140     -29.460  45.352  -4.394  1.00 97.01           C  
ATOM    933  C   ALA A 140     -30.674  45.375  -5.341  1.00 97.10           C  
ATOM    934  O   ALA A 140     -30.996  46.405  -5.913  1.00 95.84           O  
ATOM    935  CB  ALA A 140     -28.219  44.795  -5.097  1.00 96.20           C  
ATOM    936  N   LYS A 141     -31.406  44.266  -5.484  1.00 97.52           N  
ATOM    937  CA  LYS A 141     -32.670  44.230  -6.234  1.00 97.54           C  
ATOM    938  C   LYS A 141     -33.754  45.085  -5.578  1.00 97.38           C  
ATOM    939  O   LYS A 141     -34.465  45.797  -6.281  1.00 96.59           O  
ATOM    940  CB  LYS A 141     -33.162  42.784  -6.398  1.00 96.96           C  
ATOM    941  CG  LYS A 141     -32.432  42.083  -7.544  1.00 87.81           C  
ATOM    942  CD  LYS A 141     -32.850  40.604  -7.655  1.00 85.65           C  
ATOM    943  CE  LYS A 141     -32.196  40.004  -8.890  1.00 73.33           C  
ATOM    944  NZ  LYS A 141     -32.228  38.527  -8.911  1.00 65.65           N1+
ATOM    945  N   ALA A 142     -33.885  45.046  -4.241  1.00 97.39           N  
ATOM    946  CA  ALA A 142     -34.832  45.874  -3.509  1.00 97.35           C  
ATOM    947  C   ALA A 142     -34.492  47.367  -3.633  1.00 97.33           C  
ATOM    948  O   ALA A 142     -35.389  48.175  -3.854  1.00 96.14           O  
ATOM    949  CB  ALA A 142     -34.867  45.410  -2.048  1.00 96.82           C  
ATOM    950  N   GLU A 143     -33.199  47.719  -3.568  1.00 97.20           N  
ATOM    951  CA  GLU A 143     -32.704  49.072  -3.802  1.00 96.30           C  
ATOM    952  C   GLU A 143     -33.032  49.554  -5.217  1.00 96.48           C  
ATOM    953  O   GLU A 143     -33.586  50.644  -5.378  1.00 95.49           O  
ATOM    954  CB  GLU A 143     -31.183  49.078  -3.580  1.00 94.64           C  
ATOM    955  CG  GLU A 143     -30.572  50.473  -3.688  1.00 89.34           C  
ATOM    956  CD  GLU A 143     -29.031  50.432  -3.735  1.00 87.32           C  
ATOM    957  OE1 GLU A 143     -28.445  51.454  -4.138  1.00 78.45           O  
ATOM    958  OE2 GLU A 143     -28.440  49.391  -3.371  1.00 79.22           O  
ATOM    959  N   ALA A 144     -32.798  48.749  -6.246  1.00 97.39           N  
ATOM    960  CA  ALA A 144     -33.101  49.096  -7.624  1.00 97.22           C  
ATOM    961  C   ALA A 144     -34.601  49.361  -7.836  1.00 97.32           C  
ATOM    962  O   ALA A 144     -34.964  50.332  -8.489  1.00 96.35           O  
ATOM    963  CB  ALA A 144     -32.588  47.981  -8.542  1.00 96.41           C  
ATOM    964  N   VAL A 145     -35.482  48.545  -7.233  1.00 97.24           N  
ATOM    965  CA  VAL A 145     -36.935  48.752  -7.282  1.00 97.21           C  
ATOM    966  C   VAL A 145     -37.335  50.045  -6.572  1.00 97.25           C  
ATOM    967  O   VAL A 145     -38.099  50.827  -7.125  1.00 96.33           O  
ATOM    968  CB  VAL A 145     -37.688  47.548  -6.696  1.00 96.58           C  
ATOM    969  CG1 VAL A 145     -39.190  47.798  -6.531  1.00 87.34           C  
ATOM    970  CG2 VAL A 145     -37.532  46.322  -7.607  1.00 86.49           C  
ATOM    971  N   ALA A 146     -36.790  50.315  -5.381  1.00 97.08           N  
ATOM    972  CA  ALA A 146     -37.082  51.534  -4.639  1.00 96.81           C  
ATOM    973  C   ALA A 146     -36.595  52.793  -5.372  1.00 96.92           C  
ATOM    974  O   ALA A 146     -37.294  53.807  -5.403  1.00 95.91           O  
ATOM    975  CB  ALA A 146     -36.446  51.414  -3.247  1.00 96.20           C  
ATOM    976  N   SER A 147     -35.437  52.745  -6.020  1.00 97.12           N  
ATOM    977  CA  SER A 147     -34.877  53.825  -6.829  1.00 96.69           C  
ATOM    978  C   SER A 147     -35.682  54.069  -8.104  1.00 96.74           C  
ATOM    979  O   SER A 147     -35.897  55.218  -8.486  1.00 95.47           O  
ATOM    980  CB  SER A 147     -33.420  53.499  -7.155  1.00 95.38           C  
ATOM    981  OG  SER A 147     -32.788  54.604  -7.750  1.00 87.11           O  
ATOM    982  N   GLU A 148     -36.186  53.012  -8.748  1.00 96.88           N  
ATOM    983  CA  GLU A 148     -37.070  53.134  -9.911  1.00 96.86           C  
ATOM    984  C   GLU A 148     -38.416  53.767  -9.525  1.00 97.02           C  
ATOM    985  O   GLU A 148     -38.909  54.658 -10.221  1.00 96.64           O  
ATOM    986  CB  GLU A 148     -37.256  51.742 -10.552  1.00 96.23           C  
ATOM    987  CG  GLU A 148     -37.917  51.776 -11.937  1.00 88.61           C  
ATOM    988  CD  GLU A 148     -37.041  52.405 -13.045  1.00 80.65           C  
ATOM    989  OE1 GLU A 148     -37.587  52.722 -14.121  1.00 70.93           O  
ATOM    990  OE2 GLU A 148     -35.817  52.565 -12.858  1.00 67.86           O  
ATOM    991  N   GLU A 149     -39.012  53.403  -8.366  1.00 97.16           N  
ATOM    992  CA  GLU A 149     -40.206  54.059  -7.829  1.00 96.68           C  
ATOM    993  C   GLU A 149     -39.974  55.549  -7.545  1.00 96.72           C  
ATOM    994  O   GLU A 149     -40.809  56.379  -7.905  1.00 96.04           O  
ATOM    995  CB  GLU A 149     -40.673  53.362  -6.539  1.00 95.77           C  
ATOM    996  CG  GLU A 149     -41.902  52.484  -6.750  1.00 82.24           C  
ATOM    997  CD  GLU A 149     -42.502  51.967  -5.442  1.00 74.59           C  
ATOM    998  OE1 GLU A 149     -43.659  51.493  -5.495  1.00 66.70           O  
ATOM    999  OE2 GLU A 149     -41.851  52.063  -4.381  1.00 65.09           O  
ATOM   1000  N   ALA A 150     -38.834  55.908  -6.945  1.00 96.54           N  
ATOM   1001  CA  ALA A 150     -38.468  57.289  -6.684  1.00 96.26           C  
ATOM   1002  C   ALA A 150     -38.315  58.087  -7.987  1.00 96.79           C  
ATOM   1003  O   ALA A 150     -38.843  59.186  -8.100  1.00 95.50           O  
ATOM   1004  CB  ALA A 150     -37.185  57.324  -5.841  1.00 95.39           C  
ATOM   1005  N   LYS A 151     -37.659  57.502  -9.014  1.00 96.72           N  
ATOM   1006  CA  LYS A 151     -37.522  58.107 -10.346  1.00 96.61           C  
ATOM   1007  C   LYS A 151     -38.872  58.366 -11.000  1.00 96.97           C  
ATOM   1008  O   LYS A 151     -39.097  59.465 -11.509  1.00 96.47           O  
ATOM   1009  CB  LYS A 151     -36.651  57.178 -11.199  1.00 95.69           C  
ATOM   1010  CG  LYS A 151     -36.594  57.546 -12.680  1.00 94.36           C  
ATOM   1011  CD  LYS A 151     -35.825  56.446 -13.410  1.00 92.51           C  
ATOM   1012  CE  LYS A 151     -35.947  56.551 -14.926  1.00 86.11           C  
ATOM   1013  NZ  LYS A 151     -35.443  55.312 -15.536  1.00 80.70           N1+
ATOM   1014  N   VAL A 152     -39.795  57.402 -10.986  1.00 97.18           N  
ATOM   1015  CA  VAL A 152     -41.127  57.563 -11.564  1.00 97.31           C  
ATOM   1016  C   VAL A 152     -41.898  58.686 -10.871  1.00 97.44           C  
ATOM   1017  O   VAL A 152     -42.491  59.533 -11.543  1.00 96.64           O  
ATOM   1018  CB  VAL A 152     -41.912  56.237 -11.523  1.00 96.78           C  
ATOM   1019  CG1 VAL A 152     -43.378  56.406 -11.915  1.00 88.95           C  
ATOM   1020  CG2 VAL A 152     -41.299  55.215 -12.489  1.00 87.63           C  
ATOM   1021  N   LYS A 153     -41.854  58.771  -9.535  1.00 96.96           N  
ATOM   1022  CA  LYS A 153     -42.493  59.835  -8.760  1.00 96.75           C  
ATOM   1023  C   LYS A 153     -41.851  61.201  -8.996  1.00 96.79           C  
ATOM   1024  O   LYS A 153     -42.578  62.167  -9.171  1.00 95.98           O  
ATOM   1025  CB  LYS A 153     -42.491  59.475  -7.272  1.00 96.09           C  
ATOM   1026  CG  LYS A 153     -43.508  58.370  -6.992  1.00 93.78           C  
ATOM   1027  CD  LYS A 153     -43.545  58.046  -5.501  1.00 89.17           C  
ATOM   1028  CE  LYS A 153     -44.620  57.005  -5.235  1.00 83.89           C  
ATOM   1029  NZ  LYS A 153     -44.864  56.836  -3.806  1.00 74.62           N1+
ATOM   1030  N   ALA A 154     -40.532  61.304  -9.113  1.00 96.61           N  
ATOM   1031  CA  ALA A 154     -39.814  62.532  -9.415  1.00 96.52           C  
ATOM   1032  C   ALA A 154     -40.177  63.092 -10.791  1.00 96.85           C  
ATOM   1033  O   ALA A 154     -40.434  64.287 -10.936  1.00 95.49           O  
ATOM   1034  CB  ALA A 154     -38.313  62.257  -9.307  1.00 95.59           C  
ATOM   1035  N   ILE A 155     -40.306  62.229 -11.816  1.00 97.46           N  
ATOM   1036  CA  ILE A 155     -40.757  62.639 -13.156  1.00 97.32           C  
ATOM   1037  C   ILE A 155     -42.202  63.155 -13.102  1.00 97.39           C  
ATOM   1038  O   ILE A 155     -42.515  64.178 -13.712  1.00 96.69           O  
ATOM   1039  CB  ILE A 155     -40.598  61.478 -14.157  1.00 96.75           C  
ATOM   1040  CG1 ILE A 155     -39.106  61.171 -14.382  1.00 93.18           C  
ATOM   1041  CG2 ILE A 155     -41.271  61.796 -15.503  1.00 91.79           C  
ATOM   1042  CD1 ILE A 155     -38.849  59.841 -15.113  1.00 84.25           C  
ATOM   1043  N   ALA A 156     -43.095  62.504 -12.363  1.00 97.06           N  
ATOM   1044  CA  ALA A 156     -44.477  62.937 -12.192  1.00 96.94           C  
ATOM   1045  C   ALA A 156     -44.566  64.293 -11.470  1.00 97.17           C  
ATOM   1046  O   ALA A 156     -45.278  65.183 -11.938  1.00 96.01           O  
ATOM   1047  CB  ALA A 156     -45.251  61.834 -11.456  1.00 96.30           C  
ATOM   1048  N   ALA A 157     -43.780  64.471 -10.392  1.00 96.81           N  
ATOM   1049  CA  ALA A 157     -43.718  65.717  -9.644  1.00 96.31           C  
ATOM   1050  C   ALA A 157     -43.186  66.870 -10.504  1.00 96.61           C  
ATOM   1051  O   ALA A 157     -43.795  67.934 -10.539  1.00 95.45           O  
ATOM   1052  CB  ALA A 157     -42.859  65.495  -8.398  1.00 95.24           C  
ATOM   1053  N   ALA A 158     -42.109  66.651 -11.284  1.00 97.04           N  
ATOM   1054  CA  ALA A 158     -41.552  67.651 -12.191  1.00 96.95           C  
ATOM   1055  C   ALA A 158     -42.551  68.086 -13.272  1.00 97.16           C  
ATOM   1056  O   ALA A 158     -42.678  69.279 -13.561  1.00 96.17           O  
ATOM   1057  CB  ALA A 158     -40.272  67.088 -12.815  1.00 96.16           C  
ATOM   1058  N   ASN A 159     -43.329  67.159 -13.834  1.00 97.35           N  
ATOM   1059  CA  ASN A 159     -44.374  67.473 -14.814  1.00 97.47           C  
ATOM   1060  C   ASN A 159     -45.526  68.276 -14.193  1.00 97.49           C  
ATOM   1061  O   ASN A 159     -46.016  69.228 -14.802  1.00 96.49           O  
ATOM   1062  CB  ASN A 159     -44.893  66.162 -15.426  1.00 97.26           C  
ATOM   1063  CG  ASN A 159     -43.928  65.538 -16.417  1.00 94.57           C  
ATOM   1064  OD1 ASN A 159     -43.115  66.190 -17.046  1.00 83.59           O  
ATOM   1065  ND2 ASN A 159     -44.030  64.246 -16.634  1.00 82.27           N  
ATOM   1066  N   LEU A 160     -45.951  67.946 -12.968  1.00 96.85           N  
ATOM   1067  CA  LEU A 160     -46.990  68.679 -12.246  1.00 96.73           C  
ATOM   1068  C   LEU A 160     -46.521  70.082 -11.839  1.00 96.70           C  
ATOM   1069  O   LEU A 160     -47.281  71.034 -12.007  1.00 95.79           O  
ATOM   1070  CB  LEU A 160     -47.433  67.864 -11.017  1.00 96.37           C  
ATOM   1071  CG  LEU A 160     -48.312  66.653 -11.367  1.00 94.32           C  
ATOM   1072  CD1 LEU A 160     -48.475  65.762 -10.155  1.00 87.61           C  
ATOM   1073  CD2 LEU A 160     -49.711  67.077 -11.827  1.00 86.48           C  
ATOM   1074  N   ALA A 161     -45.258  70.238 -11.405  1.00 96.51           N  
ATOM   1075  CA  ALA A 161     -44.663  71.531 -11.081  1.00 95.81           C  
ATOM   1076  C   ALA A 161     -44.554  72.434 -12.317  1.00 96.04           C  
ATOM   1077  O   ALA A 161     -44.899  73.616 -12.263  1.00 94.61           O  
ATOM   1078  CB  ALA A 161     -43.298  71.286 -10.429  1.00 94.80           C  
ATOM   1079  N   ALA A 162     -44.186  71.881 -13.473  1.00 96.84           N  
ATOM   1080  CA  ALA A 162     -44.184  72.614 -14.739  1.00 96.80           C  
ATOM   1081  C   ALA A 162     -45.593  73.066 -15.150  1.00 96.91           C  
ATOM   1082  O   ALA A 162     -45.790  74.199 -15.591  1.00 96.05           O  
ATOM   1083  CB  ALA A 162     -43.536  71.731 -15.815  1.00 96.33           C  
ATOM   1084  N   ALA A 163     -46.603  72.225 -14.965  1.00 96.83           N  
ATOM   1085  CA  ALA A 163     -47.999  72.572 -15.222  1.00 96.74           C  
ATOM   1086  C   ALA A 163     -48.529  73.650 -14.263  1.00 96.74           C  
ATOM   1087  O   ALA A 163     -49.304  74.508 -14.681  1.00 95.55           O  
ATOM   1088  CB  ALA A 163     -48.840  71.298 -15.166  1.00 96.07           C  
ATOM   1089  N   ALA A 164     -48.090  73.606 -12.991  1.00 96.36           N  
ATOM   1090  CA  ALA A 164     -48.409  74.628 -12.006  1.00 95.77           C  
ATOM   1091  C   ALA A 164     -47.779  75.975 -12.365  1.00 95.91           C  
ATOM   1092  O   ALA A 164     -48.479  76.987 -12.369  1.00 94.67           O  
ATOM   1093  CB  ALA A 164     -47.986  74.141 -10.617  1.00 94.87           C  
ATOM   1094  N   SER A 165     -46.519  76.016 -12.778  1.00 96.39           N  
ATOM   1095  CA  SER A 165     -45.829  77.227 -13.244  1.00 95.94           C  
ATOM   1096  C   SER A 165     -46.516  77.852 -14.465  1.00 95.99           C  
ATOM   1097  O   SER A 165     -46.787  79.047 -14.484  1.00 94.93           O  
ATOM   1098  CB  SER A 165     -44.371  76.897 -13.558  1.00 94.91           C  
ATOM   1099  OG  SER A 165     -43.658  78.064 -13.943  1.00 85.20           O  
ATOM   1100  N   ALA A 166     -46.906  77.021 -15.454  1.00 96.55           N  
ATOM   1101  CA  ALA A 166     -47.662  77.501 -16.617  1.00 96.53           C  
ATOM   1102  C   ALA A 166     -49.046  78.074 -16.245  1.00 96.65           C  
ATOM   1103  O   ALA A 166     -49.496  79.055 -16.841  1.00 95.60           O  
ATOM   1104  CB  ALA A 166     -47.784  76.341 -17.610  1.00 96.19           C  
ATOM   1105  N   ALA A 167     -49.698  77.477 -15.245  1.00 96.34           N  
ATOM   1106  CA  ALA A 167     -50.978  77.987 -14.744  1.00 95.83           C  
ATOM   1107  C   ALA A 167     -50.816  79.312 -13.988  1.00 95.81           C  
ATOM   1108  O   ALA A 167     -51.641  80.206 -14.165  1.00 94.83           O  
ATOM   1109  CB  ALA A 167     -51.637  76.910 -13.883  1.00 95.28           C  
ATOM   1110  N   ALA A 168     -49.733  79.456 -13.207  1.00 95.51           N  
ATOM   1111  CA  ALA A 168     -49.404  80.692 -12.510  1.00 94.85           C  
ATOM   1112  C   ALA A 168     -49.080  81.827 -13.489  1.00 94.92           C  
ATOM   1113  O   ALA A 168     -49.576  82.939 -13.336  1.00 93.40           O  
ATOM   1114  CB  ALA A 168     -48.237  80.415 -11.552  1.00 93.95           C  
ATOM   1115  N   GLU A 169     -48.349  81.566 -14.581  1.00 95.72           N  
ATOM   1116  CA  GLU A 169     -48.119  82.541 -15.665  1.00 95.02           C  
ATOM   1117  C   GLU A 169     -49.414  82.961 -16.354  1.00 95.17           C  
ATOM   1118  O   GLU A 169     -49.616  84.145 -16.642  1.00 94.44           O  
ATOM   1119  CB  GLU A 169     -47.165  81.944 -16.709  1.00 94.00           C  
ATOM   1120  CG  GLU A 169     -45.766  82.562 -16.668  1.00 81.47           C  
ATOM   1121  CD  GLU A 169     -44.903  82.148 -17.866  1.00 74.28           C  
ATOM   1122  OE1 GLU A 169     -43.862  82.818 -18.072  1.00 65.54           O  
ATOM   1123  OE2 GLU A 169     -45.289  81.216 -18.590  1.00 62.78           O  
ATOM   1124  N   ALA A 170     -50.331  82.034 -16.607  1.00 95.56           N  
ATOM   1125  CA  ALA A 170     -51.637  82.333 -17.191  1.00 95.70           C  
ATOM   1126  C   ALA A 170     -52.499  83.194 -16.258  1.00 95.71           C  
ATOM   1127  O   ALA A 170     -53.151  84.135 -16.724  1.00 94.39           O  
ATOM   1128  CB  ALA A 170     -52.323  81.022 -17.567  1.00 95.34           C  
ATOM   1129  N   ALA A 171     -52.446  82.909 -14.941  1.00 94.85           N  
ATOM   1130  CA  ALA A 171     -53.135  83.697 -13.930  1.00 93.90           C  
ATOM   1131  C   ALA A 171     -52.587  85.131 -13.862  1.00 93.85           C  
ATOM   1132  O   ALA A 171     -53.364  86.075 -13.942  1.00 92.32           O  
ATOM   1133  CB  ALA A 171     -53.041  82.980 -12.581  1.00 92.95           C  
ATOM   1134  N   LEU A 172     -51.251  85.312 -13.855  1.00 93.72           N  
ATOM   1135  CA  LEU A 172     -50.597  86.622 -13.882  1.00 92.86           C  
ATOM   1136  C   LEU A 172     -50.988  87.431 -15.128  1.00 92.77           C  
ATOM   1137  O   LEU A 172     -51.229  88.638 -15.060  1.00 91.77           O  
ATOM   1138  CB  LEU A 172     -49.076  86.397 -13.821  1.00 91.52           C  
ATOM   1139  CG  LEU A 172     -48.250  87.704 -13.805  1.00 88.22           C  
ATOM   1140  CD1 LEU A 172     -48.513  88.541 -12.563  1.00 81.37           C  
ATOM   1141  CD2 LEU A 172     -46.765  87.386 -13.866  1.00 80.86           C  
ATOM   1142  N   LYS A 173     -51.103  86.778 -16.280  1.00 94.01           N  
ATOM   1143  CA  LYS A 173     -51.549  87.419 -17.521  1.00 93.77           C  
ATOM   1144  C   LYS A 173     -53.004  87.874 -17.442  1.00 93.51           C  
ATOM   1145  O   LYS A 173     -53.328  88.958 -17.915  1.00 92.61           O  
ATOM   1146  CB  LYS A 173     -51.314  86.455 -18.687  1.00 93.37           C  
ATOM   1147  CG  LYS A 173     -50.717  87.152 -19.904  1.00 83.48           C  
ATOM   1148  CD  LYS A 173     -50.365  86.112 -20.963  1.00 81.56           C  
ATOM   1149  CE  LYS A 173     -49.562  86.727 -22.102  1.00 69.45           C  
ATOM   1150  NZ  LYS A 173     -49.042  85.686 -23.019  1.00 62.42           N1+
ATOM   1151  N   ALA A 174     -53.879  87.095 -16.825  1.00 93.67           N  
ATOM   1152  CA  ALA A 174     -55.276  87.439 -16.588  1.00 93.09           C  
ATOM   1153  C   ALA A 174     -55.416  88.601 -15.589  1.00 92.62           C  
ATOM   1154  O   ALA A 174     -56.210  89.513 -15.831  1.00 91.26           O  
ATOM   1155  CB  ALA A 174     -56.030  86.186 -16.133  1.00 92.58           C  
ATOM   1156  N   GLU A 175     -54.588  88.621 -14.527  1.00 93.00           N  
ATOM   1157  CA  GLU A 175     -54.534  89.736 -13.568  1.00 91.02           C  
ATOM   1158  C   GLU A 175     -54.115  91.048 -14.228  1.00 90.75           C  
ATOM   1159  O   GLU A 175     -54.782  92.062 -14.030  1.00 89.09           O  
ATOM   1160  CB  GLU A 175     -53.577  89.432 -12.412  1.00 89.00           C  
ATOM   1161  CG  GLU A 175     -54.250  88.587 -11.339  1.00 80.07           C  
ATOM   1162  CD  GLU A 175     -53.358  88.405 -10.106  1.00 74.70           C  
ATOM   1163  OE1 GLU A 175     -53.934  88.267  -9.002  1.00 66.85           O  
ATOM   1164  OE2 GLU A 175     -52.128  88.398 -10.263  1.00 68.03           O  
ATOM   1165  N   LYS A 176     -53.077  91.028 -15.107  1.00 90.82           N  
ATOM   1166  CA  LYS A 176     -52.681  92.228 -15.864  1.00 89.99           C  
ATOM   1167  C   LYS A 176     -53.812  92.768 -16.731  1.00 90.12           C  
ATOM   1168  O   LYS A 176     -54.016  93.976 -16.799  1.00 88.92           O  
ATOM   1169  CB  LYS A 176     -51.444  91.930 -16.721  1.00 88.74           C  
ATOM   1170  CG  LYS A 176     -50.176  91.907 -15.865  1.00 83.29           C  
ATOM   1171  CD  LYS A 176     -48.938  91.681 -16.727  1.00 77.17           C  
ATOM   1172  CE  LYS A 176     -47.718  91.750 -15.821  1.00 68.59           C  
ATOM   1173  NZ  LYS A 176     -46.425  91.649 -16.546  1.00 61.87           N1+
ATOM   1174  N   VAL A 177     -54.605  91.915 -17.373  1.00 91.88           N  
ATOM   1175  CA  VAL A 177     -55.779  92.328 -18.156  1.00 91.68           C  
ATOM   1176  C   VAL A 177     -56.865  92.923 -17.256  1.00 91.54           C  
ATOM   1177  O   VAL A 177     -57.505  93.910 -17.629  1.00 90.49           O  
ATOM   1178  CB  VAL A 177     -56.321  91.159 -18.987  1.00 91.34           C  
ATOM   1179  CG1 VAL A 177     -57.644  91.481 -19.682  1.00 84.11           C  
ATOM   1180  CG2 VAL A 177     -55.325  90.750 -20.084  1.00 83.83           C  
ATOM   1181  N   ALA A 178     -57.074  92.352 -16.057  1.00 91.60           N  
ATOM   1182  CA  ALA A 178     -58.023  92.861 -15.080  1.00 90.32           C  
ATOM   1183  C   ALA A 178     -57.596  94.220 -14.522  1.00 90.17           C  
ATOM   1184  O   ALA A 178     -58.426  95.131 -14.439  1.00 88.76           O  
ATOM   1185  CB  ALA A 178     -58.205  91.814 -13.978  1.00 89.43           C  
ATOM   1186  N   GLU A 179     -56.307  94.401 -14.217  1.00 90.10           N  
ATOM   1187  CA  GLU A 179     -55.729  95.670 -13.764  1.00 88.13           C  
ATOM   1188  C   GLU A 179     -55.958  96.790 -14.773  1.00 88.19           C  
ATOM   1189  O   GLU A 179     -56.470  97.856 -14.440  1.00 86.71           O  
ATOM   1190  CB  GLU A 179     -54.231  95.462 -13.521  1.00 85.95           C  
ATOM   1191  CG  GLU A 179     -53.586  96.668 -12.841  1.00 77.62           C  
ATOM   1192  CD  GLU A 179     -52.057  96.585 -12.765  1.00 72.81           C  
ATOM   1193  OE1 GLU A 179     -51.460  97.523 -12.197  1.00 65.72           O  
ATOM   1194  OE2 GLU A 179     -51.461  95.623 -13.297  1.00 66.10           O  
ATOM   1195  N   GLU A 180     -55.693  96.528 -16.053  1.00 89.59           N  
ATOM   1196  CA  GLU A 180     -55.920  97.494 -17.130  1.00 88.98           C  
ATOM   1197  C   GLU A 180     -57.407  97.855 -17.264  1.00 89.23           C  
ATOM   1198  O   GLU A 180     -57.766  99.014 -17.507  1.00 88.36           O  
ATOM   1199  CB  GLU A 180     -55.362  96.899 -18.436  1.00 88.06           C  
ATOM   1200  CG  GLU A 180     -54.635  97.927 -19.291  1.00 77.35           C  
ATOM   1201  CD  GLU A 180     -54.263  97.422 -20.689  1.00 71.25           C  
ATOM   1202  OE1 GLU A 180     -53.609  98.190 -21.425  1.00 64.11           O  
ATOM   1203  OE2 GLU A 180     -54.692  96.320 -21.083  1.00 63.17           O  
ATOM   1204  N   ALA A 181     -58.315  96.893 -17.061  1.00 90.50           N  
ATOM   1205  CA  ALA A 181     -59.758  97.124 -17.065  1.00 90.12           C  
ATOM   1206  C   ALA A 181     -60.213  97.959 -15.862  1.00 90.46           C  
ATOM   1207  O   ALA A 181     -61.043  98.854 -16.021  1.00 89.05           O  
ATOM   1208  CB  ALA A 181     -60.473  95.771 -17.141  1.00 89.79           C  
ATOM   1209  N   ILE A 182     -59.636  97.711 -14.658  1.00 90.29           N  
ATOM   1210  CA  ILE A 182     -59.904  98.492 -13.446  1.00 88.21           C  
ATOM   1211  C   ILE A 182     -59.413  99.929 -13.612  1.00 88.66           C  
ATOM   1212  O   ILE A 182     -60.164 100.862 -13.309  1.00 87.33           O  
ATOM   1213  CB  ILE A 182     -59.278  97.821 -12.205  1.00 86.43           C  
ATOM   1214  CG1 ILE A 182     -59.997  96.492 -11.888  1.00 82.22           C  
ATOM   1215  CG2 ILE A 182     -59.347  98.741 -10.980  1.00 81.96           C  
ATOM   1216  CD1 ILE A 182     -59.211  95.584 -10.934  1.00 75.42           C  
ATOM   1217  N   ALA A 183     -58.220 100.156 -14.177  1.00 89.57           N  
ATOM   1218  CA  ALA A 183     -57.683 101.486 -14.453  1.00 88.66           C  
ATOM   1219  C   ALA A 183     -58.589 102.272 -15.408  1.00 89.23           C  
ATOM   1220  O   ALA A 183     -58.914 103.446 -15.161  1.00 88.02           O  
ATOM   1221  CB  ALA A 183     -56.264 101.328 -15.007  1.00 86.74           C  
ATOM   1222  N   ARG A 184     -59.098 101.627 -16.475  1.00 90.55           N  
ATOM   1223  CA  ARG A 184     -60.083 102.244 -17.385  1.00 90.42           C  
ATOM   1224  C   ARG A 184     -61.401 102.552 -16.689  1.00 90.49           C  
ATOM   1225  O   ARG A 184     -61.964 103.629 -16.910  1.00 89.13           O  
ATOM   1226  CB  ARG A 184     -60.312 101.350 -18.601  1.00 89.83           C  
ATOM   1227  CG  ARG A 184     -59.127 101.394 -19.568  1.00 82.74           C  
ATOM   1228  CD  ARG A 184     -59.414 100.515 -20.794  1.00 80.21           C  
ATOM   1229  NE  ARG A 184     -58.239 100.401 -21.648  1.00 72.93           N  
ATOM   1230  CZ  ARG A 184     -58.131  99.711 -22.776  1.00 66.47           C  
ATOM   1231  NH1 ARG A 184     -59.165  99.113 -23.303  1.00 58.77           N  
ATOM   1232  NH2 ARG A 184     -56.979  99.599 -23.358  1.00 61.80           N  
ATOM   1233  N   ALA A 185     -61.903 101.677 -15.814  1.00 90.24           N  
ATOM   1234  CA  ALA A 185     -63.119 101.898 -15.039  1.00 89.21           C  
ATOM   1235  C   ALA A 185     -62.968 103.066 -14.056  1.00 89.79           C  
ATOM   1236  O   ALA A 185     -63.860 103.911 -13.964  1.00 88.18           O  
ATOM   1237  CB  ALA A 185     -63.496 100.591 -14.325  1.00 88.14           C  
ATOM   1238  N   ALA A 186     -61.804 103.161 -13.377  1.00 89.09           N  
ATOM   1239  CA  ALA A 186     -61.493 104.271 -12.484  1.00 87.35           C  
ATOM   1240  C   ALA A 186     -61.453 105.606 -13.230  1.00 88.21           C  
ATOM   1241  O   ALA A 186     -62.046 106.595 -12.774  1.00 86.53           O  
ATOM   1242  CB  ALA A 186     -60.169 103.978 -11.766  1.00 84.93           C  
ATOM   1243  N   SER A 187     -60.843 105.642 -14.418  1.00 90.58           N  
ATOM   1244  CA  SER A 187     -60.823 106.837 -15.269  1.00 89.92           C  
ATOM   1245  C   SER A 187     -62.237 107.250 -15.714  1.00 90.25           C  
ATOM   1246  O   SER A 187     -62.612 108.416 -15.595  1.00 88.27           O  
ATOM   1247  CB  SER A 187     -59.925 106.577 -16.484  1.00 88.34           C  
ATOM   1248  OG  SER A 187     -59.862 107.728 -17.307  1.00 73.17           O  
ATOM   1249  N   ALA A 188     -63.058 106.324 -16.156  1.00 89.92           N  
ATOM   1250  CA  ALA A 188     -64.442 106.577 -16.536  1.00 89.76           C  
ATOM   1251  C   ALA A 188     -65.282 107.089 -15.359  1.00 89.97           C  
ATOM   1252  O   ALA A 188     -66.089 108.015 -15.514  1.00 87.87           O  
ATOM   1253  CB  ALA A 188     -65.017 105.293 -17.140  1.00 89.08           C  
ATOM   1254  N   LYS A 189     -65.042 106.533 -14.142  1.00 89.23           N  
ATOM   1255  CA  LYS A 189     -65.692 106.973 -12.904  1.00 87.74           C  
ATOM   1256  C   LYS A 189     -65.287 108.379 -12.496  1.00 88.06           C  
ATOM   1257  O   LYS A 189     -66.143 109.167 -12.084  1.00 86.40           O  
ATOM   1258  CB  LYS A 189     -65.375 105.966 -11.801  1.00 85.45           C  
ATOM   1259  CG  LYS A 189     -66.207 106.208 -10.542  1.00 78.10           C  
ATOM   1260  CD  LYS A 189     -65.935 105.086  -9.548  1.00 73.21           C  
ATOM   1261  CE  LYS A 189     -66.840 105.187  -8.343  1.00 67.56           C  
ATOM   1262  NZ  LYS A 189     -66.712 104.009  -7.467  1.00 61.46           N1+
ATOM   1263  N   ALA A 190     -64.026 108.762 -12.648  1.00 89.78           N  
ATOM   1264  CA  ALA A 190     -63.545 110.113 -12.401  1.00 89.27           C  
ATOM   1265  C   ALA A 190     -64.207 111.122 -13.348  1.00 90.35           C  
ATOM   1266  O   ALA A 190     -64.707 112.162 -12.902  1.00 88.41           O  
ATOM   1267  CB  ALA A 190     -62.016 110.122 -12.513  1.00 87.86           C  
ATOM   1268  N   ALA A 191     -64.311 110.753 -14.630  1.00 90.23           N  
ATOM   1269  CA  ALA A 191     -65.010 111.579 -15.602  1.00 89.72           C  
ATOM   1270  C   ALA A 191     -66.498 111.736 -15.266  1.00 90.04           C  
ATOM   1271  O   ALA A 191     -67.044 112.843 -15.314  1.00 87.66           O  
ATOM   1272  CB  ALA A 191     -64.805 110.972 -16.997  1.00 88.21           C  
ATOM   1273  N   ALA A 192     -67.148 110.643 -14.833  1.00 88.59           N  
ATOM   1274  CA  ALA A 192     -68.539 110.682 -14.394  1.00 87.27           C  
ATOM   1275  C   ALA A 192     -68.733 111.545 -13.138  1.00 87.57           C  
ATOM   1276  O   ALA A 192     -69.682 112.339 -13.074  1.00 85.19           O  
ATOM   1277  CB  ALA A 192     -69.032 109.254 -14.173  1.00 85.88           C  
ATOM   1278  N   ARG A 193     -67.824 111.505 -12.157  1.00 87.28           N  
ATOM   1279  CA  ARG A 193     -67.845 112.383 -10.971  1.00 85.92           C  
ATOM   1280  C   ARG A 193     -67.667 113.847 -11.338  1.00 86.77           C  
ATOM   1281  O   ARG A 193     -68.401 114.691 -10.817  1.00 84.71           O  
ATOM   1282  CB  ARG A 193     -66.772 111.958  -9.962  1.00 83.88           C  
ATOM   1283  CG  ARG A 193     -67.202 110.757  -9.114  1.00 77.58           C  
ATOM   1284  CD  ARG A 193     -66.087 110.418  -8.107  1.00 73.02           C  
ATOM   1285  NE  ARG A 193     -66.468 109.345  -7.188  1.00 66.34           N  
ATOM   1286  CZ  ARG A 193     -65.693 108.810  -6.251  1.00 61.40           C  
ATOM   1287  NH1 ARG A 193     -64.472 109.212  -6.064  1.00 56.60           N  
ATOM   1288  NH2 ARG A 193     -66.138 107.861  -5.481  1.00 57.58           N  
ATOM   1289  N   ALA A 194     -66.754 114.161 -12.241  1.00 89.13           N  
ATOM   1290  CA  ALA A 194     -66.559 115.525 -12.729  1.00 88.81           C  
ATOM   1291  C   ALA A 194     -67.821 116.054 -13.426  1.00 89.59           C  
ATOM   1292  O   ALA A 194     -68.268 117.180 -13.148  1.00 87.16           O  
ATOM   1293  CB  ALA A 194     -65.349 115.547 -13.656  1.00 87.70           C  
ATOM   1294  N   ALA A 195     -68.461 115.240 -14.248  1.00 88.43           N  
ATOM   1295  CA  ALA A 195     -69.717 115.595 -14.900  1.00 86.52           C  
ATOM   1296  C   ALA A 195     -70.864 115.800 -13.896  1.00 86.90           C  
ATOM   1297  O   ALA A 195     -71.646 116.755 -14.025  1.00 84.67           O  
ATOM   1298  CB  ALA A 195     -70.048 114.511 -15.929  1.00 85.12           C  
ATOM   1299  N   ALA A 196     -70.938 114.956 -12.868  1.00 86.52           N  
ATOM   1300  CA  ALA A 196     -71.926 115.099 -11.794  1.00 85.10           C  
ATOM   1301  C   ALA A 196     -71.732 116.388 -10.991  1.00 85.94           C  
ATOM   1302  O   ALA A 196     -72.712 117.085 -10.702  1.00 83.87           O  
ATOM   1303  CB  ALA A 196     -71.852 113.863 -10.882  1.00 83.05           C  
ATOM   1304  N   ALA A 197     -70.476 116.746 -10.664  1.00 88.33           N  
ATOM   1305  CA  ALA A 197     -70.154 117.995  -9.988  1.00 87.21           C  
ATOM   1306  C   ALA A 197     -70.534 119.219 -10.830  1.00 87.84           C  
ATOM   1307  O   ALA A 197     -71.163 120.159 -10.326  1.00 84.70           O  
ATOM   1308  CB  ALA A 197     -68.668 117.978  -9.623  1.00 85.64           C  
ATOM   1309  N   ALA A 198     -70.213 119.191 -12.121  1.00 87.69           N  
ATOM   1310  CA  ALA A 198     -70.601 120.245 -13.052  1.00 86.22           C  
ATOM   1311  C   ALA A 198     -72.127 120.379 -13.163  1.00 86.75           C  
ATOM   1312  O   ALA A 198     -72.665 121.495 -13.136  1.00 83.75           O  
ATOM   1313  CB  ALA A 198     -69.956 119.946 -14.407  1.00 84.69           C  
ATOM   1314  N   LEU A 199     -72.850 119.240 -13.232  1.00 83.93           N  
ATOM   1315  CA  LEU A 199     -74.315 119.226 -13.249  1.00 81.80           C  
ATOM   1316  C   LEU A 199     -74.905 119.791 -11.952  1.00 82.30           C  
ATOM   1317  O   LEU A 199     -75.844 120.595 -12.014  1.00 79.95           O  
ATOM   1318  CB  LEU A 199     -74.797 117.793 -13.490  1.00 79.28           C  
ATOM   1319  CG  LEU A 199     -76.333 117.658 -13.530  1.00 75.03           C  
ATOM   1320  CD1 LEU A 199     -76.952 118.403 -14.705  1.00 67.25           C  
ATOM   1321  CD2 LEU A 199     -76.730 116.187 -13.646  1.00 69.01           C  
ATOM   1322  N   ALA A 200     -74.334 119.394 -10.781  1.00 83.37           N  
ATOM   1323  CA  ALA A 200     -74.783 119.894  -9.488  1.00 82.64           C  
ATOM   1324  C   ALA A 200     -74.623 121.417  -9.404  1.00 83.76           C  
ATOM   1325  O   ALA A 200     -75.588 122.126  -9.073  1.00 80.87           O  
ATOM   1326  CB  ALA A 200     -74.020 119.172  -8.376  1.00 80.86           C  
ATOM   1327  N   SER A 201     -73.468 121.951  -9.805  1.00 86.20           N  
ATOM   1328  CA  SER A 201     -73.206 123.390  -9.848  1.00 84.31           C  
ATOM   1329  C   SER A 201     -74.151 124.118 -10.816  1.00 84.99           C  
ATOM   1330  O   SER A 201     -74.730 125.159 -10.482  1.00 81.24           O  
ATOM   1331  CB  SER A 201     -71.748 123.621 -10.248  1.00 82.97           C  
ATOM   1332  OG  SER A 201     -71.449 125.006 -10.199  1.00 71.32           O  
ATOM   1333  N   SER A 202     -74.352 123.530 -11.989  1.00 83.32           N  
ATOM   1334  CA  SER A 202     -75.268 124.098 -12.978  1.00 81.45           C  
ATOM   1335  C   SER A 202     -76.718 124.104 -12.491  1.00 81.95           C  
ATOM   1336  O   SER A 202     -77.454 125.078 -12.720  1.00 78.68           O  
ATOM   1337  CB  SER A 202     -75.143 123.312 -14.279  1.00 79.55           C  
ATOM   1338  OG  SER A 202     -76.009 123.848 -15.259  1.00 69.21           O  
ATOM   1339  N   LYS A 203     -77.161 123.053 -11.813  1.00 83.60           N  
ATOM   1340  CA  LYS A 203     -78.505 122.957 -11.228  1.00 82.59           C  
ATOM   1341  C   LYS A 203     -78.714 123.986 -10.127  1.00 83.18           C  
ATOM   1342  O   LYS A 203     -79.769 124.627 -10.081  1.00 80.55           O  
ATOM   1343  CB  LYS A 203     -78.734 121.537 -10.722  1.00 79.52           C  
ATOM   1344  CG  LYS A 203     -80.187 121.303 -10.310  1.00 71.49           C  
ATOM   1345  CD  LYS A 203     -80.390 119.860  -9.871  1.00 67.53           C  
ATOM   1346  CE  LYS A 203     -81.851 119.628  -9.486  1.00 60.91           C  
ATOM   1347  NZ  LYS A 203     -82.118 118.233  -9.087  1.00 54.90           N1+
ATOM   1348  N   GLU A 204     -77.707 124.222  -9.304  1.00 85.45           N  
ATOM   1349  CA  GLU A 204     -77.732 125.237  -8.258  1.00 84.63           C  
ATOM   1350  C   GLU A 204     -77.799 126.643  -8.862  1.00 86.05           C  
ATOM   1351  O   GLU A 204     -78.675 127.435  -8.495  1.00 82.86           O  
ATOM   1352  CB  GLU A 204     -76.514 125.026  -7.366  1.00 82.74           C  
ATOM   1353  CG  GLU A 204     -76.702 125.628  -5.979  1.00 73.83           C  
ATOM   1354  CD  GLU A 204     -75.635 125.158  -4.995  1.00 67.58           C  
ATOM   1355  OE1 GLU A 204     -75.920 125.194  -3.777  1.00 61.49           O  
ATOM   1356  OE2 GLU A 204     -74.538 124.742  -5.450  1.00 60.31           O  
ATOM   1357  N   ALA A 205     -76.995 126.913  -9.890  1.00 84.29           N  
ATOM   1358  CA  ALA A 205     -77.068 128.154 -10.653  1.00 82.90           C  
ATOM   1359  C   ALA A 205     -78.433 128.354 -11.323  1.00 84.42           C  
ATOM   1360  O   ALA A 205     -78.997 129.459 -11.298  1.00 81.17           O  
ATOM   1361  CB  ALA A 205     -75.930 128.154 -11.678  1.00 81.19           C  
ATOM   1362  N   ALA A 206     -79.004 127.292 -11.902  1.00 82.49           N  
ATOM   1363  CA  ALA A 206     -80.325 127.346 -12.524  1.00 81.17           C  
ATOM   1364  C   ALA A 206     -81.431 127.638 -11.503  1.00 82.33           C  
ATOM   1365  O   ALA A 206     -82.325 128.454 -11.766  1.00 79.94           O  
ATOM   1366  CB  ALA A 206     -80.578 126.037 -13.258  1.00 79.29           C  
ATOM   1367  N   THR A 207     -81.388 127.054 -10.302  1.00 83.24           N  
ATOM   1368  CA  THR A 207     -82.350 127.342  -9.231  1.00 82.58           C  
ATOM   1369  C   THR A 207     -82.198 128.759  -8.679  1.00 83.11           C  
ATOM   1370  O   THR A 207     -83.217 129.429  -8.448  1.00 80.59           O  
ATOM   1371  CB  THR A 207     -82.272 126.338  -8.070  1.00 80.51           C  
ATOM   1372  OG1 THR A 207     -80.965 126.138  -7.607  1.00 70.09           O  
ATOM   1373  CG2 THR A 207     -82.846 124.978  -8.457  1.00 68.17           C  
ATOM   1374  N   ALA A 208     -80.966 129.258  -8.528  1.00 85.50           N  
ATOM   1375  CA  ALA A 208     -80.702 130.630  -8.122  1.00 84.70           C  
ATOM   1376  C   ALA A 208     -81.220 131.630  -9.161  1.00 86.19           C  
ATOM   1377  O   ALA A 208     -81.924 132.595  -8.811  1.00 82.55           O  
ATOM   1378  CB  ALA A 208     -79.199 130.790  -7.871  1.00 82.50           C  
ATOM   1379  N   SER A 209     -80.978 131.347 -10.434  1.00 85.26           N  
ATOM   1380  CA  SER A 209     -81.471 132.173 -11.535  1.00 82.72           C  
ATOM   1381  C   SER A 209     -83.002 132.184 -11.609  1.00 83.98           C  
ATOM   1382  O   SER A 209     -83.598 133.253 -11.782  1.00 80.44           O  
ATOM   1383  CB  SER A 209     -80.874 131.676 -12.848  1.00 81.12           C  
ATOM   1384  OG  SER A 209     -81.230 132.567 -13.897  1.00 70.12           O  
ATOM   1385  N   ALA A 210     -83.620 131.026 -11.416  1.00 83.10           N  
ATOM   1386  CA  ALA A 210     -85.077 130.936 -11.363  1.00 82.87           C  
ATOM   1387  C   ALA A 210     -85.663 131.693 -10.165  1.00 84.46           C  
ATOM   1388  O   ALA A 210     -86.674 132.402 -10.308  1.00 82.01           O  
ATOM   1389  CB  ALA A 210     -85.485 129.461 -11.364  1.00 80.90           C  
ATOM   1390  N   ARG A 211     -85.046 131.665  -8.965  1.00 86.06           N  
ATOM   1391  CA  ARG A 211     -85.436 132.470  -7.800  1.00 85.85           C  
ATOM   1392  C   ARG A 211     -85.321 133.962  -8.080  1.00 86.63           C  
ATOM   1393  O   ARG A 211     -86.280 134.682  -7.812  1.00 84.08           O  
ATOM   1394  CB  ARG A 211     -84.608 132.099  -6.566  1.00 84.54           C  
ATOM   1395  CG  ARG A 211     -85.217 130.922  -5.792  1.00 75.28           C  
ATOM   1396  CD  ARG A 211     -84.379 130.669  -4.543  1.00 72.64           C  
ATOM   1397  NE  ARG A 211     -84.943 129.589  -3.718  1.00 65.69           N  
ATOM   1398  CZ  ARG A 211     -84.386 129.062  -2.641  1.00 60.43           C  
ATOM   1399  NH1 ARG A 211     -83.244 129.490  -2.186  1.00 55.80           N  
ATOM   1400  NH2 ARG A 211     -84.972 128.105  -1.996  1.00 56.63           N  
ATOM   1401  N   ASN A 212     -84.183 134.395  -8.634  1.00 86.26           N  
ATOM   1402  CA  ASN A 212     -83.978 135.801  -8.987  1.00 85.56           C  
ATOM   1403  C   ASN A 212     -85.012 136.284 -10.009  1.00 86.90           C  
ATOM   1404  O   ASN A 212     -85.526 137.395  -9.886  1.00 83.51           O  
ATOM   1405  CB  ASN A 212     -82.557 135.996  -9.521  1.00 83.62           C  
ATOM   1406  CG  ASN A 212     -81.506 136.061  -8.430  1.00 76.58           C  
ATOM   1407  OD1 ASN A 212     -81.784 136.125  -7.257  1.00 68.44           O  
ATOM   1408  ND2 ASN A 212     -80.238 136.095  -8.814  1.00 70.39           N  
ATOM   1409  N   ALA A 213     -85.328 135.440 -10.996  1.00 83.12           N  
ATOM   1410  CA  ALA A 213     -86.355 135.781 -11.978  1.00 81.92           C  
ATOM   1411  C   ALA A 213     -87.738 135.910 -11.324  1.00 83.28           C  
ATOM   1412  O   ALA A 213     -88.442 136.908 -11.554  1.00 81.03           O  
ATOM   1413  CB  ALA A 213     -86.338 134.731 -13.090  1.00 80.54           C  
ATOM   1414  N   ALA A 214     -88.099 134.945 -10.452  1.00 83.64           N  
ATOM   1415  CA  ALA A 214     -89.366 134.998  -9.726  1.00 83.55           C  
ATOM   1416  C   ALA A 214     -89.446 136.193  -8.755  1.00 84.71           C  
ATOM   1417  O   ALA A 214     -90.485 136.857  -8.649  1.00 82.40           O  
ATOM   1418  CB  ALA A 214     -89.545 133.665  -8.982  1.00 81.87           C  
ATOM   1419  N   GLU A 215     -88.334 136.517  -8.054  1.00 87.07           N  
ATOM   1420  CA  GLU A 215     -88.259 137.667  -7.155  1.00 85.64           C  
ATOM   1421  C   GLU A 215     -88.344 138.994  -7.911  1.00 86.69           C  
ATOM   1422  O   GLU A 215     -89.025 139.928  -7.467  1.00 84.36           O  
ATOM   1423  CB  GLU A 215     -86.971 137.565  -6.330  1.00 83.40           C  
ATOM   1424  CG  GLU A 215     -86.972 138.509  -5.127  1.00 74.52           C  
ATOM   1425  CD  GLU A 215     -85.716 138.415  -4.256  1.00 68.46           C  
ATOM   1426  OE1 GLU A 215     -85.624 139.223  -3.308  1.00 62.28           O  
ATOM   1427  OE2 GLU A 215     -84.845 137.549  -4.531  1.00 61.92           O  
ATOM   1428  N   SER A 216     -87.748 139.056  -9.085  1.00 84.06           N  
ATOM   1429  CA  SER A 216     -87.834 140.224  -9.964  1.00 83.30           C  
ATOM   1430  C   SER A 216     -89.257 140.437 -10.497  1.00 84.48           C  
ATOM   1431  O   SER A 216     -89.734 141.579 -10.528  1.00 81.32           O  
ATOM   1432  CB  SER A 216     -86.843 140.066 -11.117  1.00 81.80           C  
ATOM   1433  OG  SER A 216     -86.624 141.319 -11.746  1.00 72.45           O  
ATOM   1434  N   GLU A 217     -89.926 139.321 -10.855  1.00 85.98           N  
ATOM   1435  CA  GLU A 217     -91.335 139.363 -11.271  1.00 84.82           C  
ATOM   1436  C   GLU A 217     -92.235 139.839 -10.120  1.00 86.11           C  
ATOM   1437  O   GLU A 217     -93.012 140.781 -10.267  1.00 84.53           O  
ATOM   1438  CB  GLU A 217     -91.755 137.956 -11.761  1.00 83.35           C  
ATOM   1439  CG  GLU A 217     -92.912 137.971 -12.772  1.00 74.32           C  
ATOM   1440  CD  GLU A 217     -92.447 138.290 -14.214  1.00 66.67           C  
ATOM   1441  OE1 GLU A 217     -93.311 138.652 -15.049  1.00 61.21           O  
ATOM   1442  OE2 GLU A 217     -91.238 138.184 -14.490  1.00 59.61           O  
ATOM   1443  N   ALA A 218     -92.028 139.266  -8.914  1.00 84.73           N  
ATOM   1444  CA  ALA A 218     -92.760 139.657  -7.720  1.00 85.02           C  
ATOM   1445  C   ALA A 218     -92.516 141.132  -7.339  1.00 86.25           C  
ATOM   1446  O   ALA A 218     -93.449 141.860  -6.962  1.00 83.77           O  
ATOM   1447  CB  ALA A 218     -92.368 138.721  -6.576  1.00 83.25           C  
ATOM   1448  N   ARG A 219     -91.239 141.628  -7.443  1.00 85.76           N  
ATOM   1449  CA  ARG A 219     -90.907 143.043  -7.228  1.00 84.78           C  
ATOM   1450  C   ARG A 219     -91.606 143.964  -8.229  1.00 85.23           C  
ATOM   1451  O   ARG A 219     -92.031 145.051  -7.836  1.00 82.18           O  
ATOM   1452  CB  ARG A 219     -89.400 143.258  -7.285  1.00 82.70           C  
ATOM   1453  CG  ARG A 219     -88.698 142.818  -5.994  1.00 77.23           C  
ATOM   1454  CD  ARG A 219     -87.208 143.103  -6.116  1.00 73.48           C  
ATOM   1455  NE  ARG A 219     -86.468 142.591  -4.967  1.00 66.63           N  
ATOM   1456  CZ  ARG A 219     -85.196 142.795  -4.689  1.00 61.60           C  
ATOM   1457  NH1 ARG A 219     -84.452 143.584  -5.429  1.00 56.23           N  
ATOM   1458  NH2 ARG A 219     -84.643 142.233  -3.665  1.00 57.15           N  
ATOM   1459  N   ASN A 220     -91.734 143.504  -9.469  1.00 83.66           N  
ATOM   1460  CA  ASN A 220     -92.435 144.270 -10.493  1.00 84.01           C  
ATOM   1461  C   ASN A 220     -93.935 144.398 -10.157  1.00 84.67           C  
ATOM   1462  O   ASN A 220     -94.464 145.507 -10.179  1.00 81.76           O  
ATOM   1463  CB  ASN A 220     -92.191 143.607 -11.849  1.00 82.76           C  
ATOM   1464  CG  ASN A 220     -92.655 144.469 -13.004  1.00 78.69           C  
ATOM   1465  OD1 ASN A 220     -92.500 145.674 -13.041  1.00 71.08           O  
ATOM   1466  ND2 ASN A 220     -93.240 143.852 -14.002  1.00 71.82           N  
ATOM   1467  N   GLU A 221     -94.563 143.272  -9.752  1.00 86.50           N  
ATOM   1468  CA  GLU A 221     -95.967 143.306  -9.314  1.00 85.38           C  
ATOM   1469  C   GLU A 221     -96.171 144.210  -8.088  1.00 86.14           C  
ATOM   1470  O   GLU A 221     -97.070 145.071  -8.069  1.00 83.82           O  
ATOM   1471  CB  GLU A 221     -96.468 141.894  -8.982  1.00 83.66           C  
ATOM   1472  CG  GLU A 221     -96.818 141.079 -10.218  1.00 74.40           C  
ATOM   1473  CD  GLU A 221     -97.520 139.759  -9.883  1.00 67.82           C  
ATOM   1474  OE1 GLU A 221     -98.213 139.201 -10.774  1.00 60.47           O  
ATOM   1475  OE2 GLU A 221     -97.400 139.289  -8.727  1.00 60.52           O  
ATOM   1476  N   VAL A 222     -95.304 144.106  -7.047  1.00 84.87           N  
ATOM   1477  CA  VAL A 222     -95.357 144.947  -5.850  1.00 84.49           C  
ATOM   1478  C   VAL A 222     -95.106 146.411  -6.189  1.00 85.11           C  
ATOM   1479  O   VAL A 222     -95.796 147.297  -5.670  1.00 83.17           O  
ATOM   1480  CB  VAL A 222     -94.377 144.453  -4.775  1.00 83.11           C  
ATOM   1481  CG1 VAL A 222     -94.287 145.391  -3.559  1.00 73.27           C  
ATOM   1482  CG2 VAL A 222     -94.809 143.074  -4.238  1.00 73.68           C  
ATOM   1483  N   ALA A 223     -94.168 146.683  -7.079  1.00 83.89           N  
ATOM   1484  CA  ALA A 223     -93.867 148.039  -7.514  1.00 82.34           C  
ATOM   1485  C   ALA A 223     -95.056 148.672  -8.238  1.00 83.08           C  
ATOM   1486  O   ALA A 223     -95.344 149.865  -8.032  1.00 81.13           O  
ATOM   1487  CB  ALA A 223     -92.619 148.022  -8.389  1.00 80.43           C  
ATOM   1488  N   VAL A 224     -95.738 147.855  -9.043  1.00 84.53           N  
ATOM   1489  CA  VAL A 224     -96.967 148.316  -9.701  1.00 84.70           C  
ATOM   1490  C   VAL A 224     -98.045 148.641  -8.663  1.00 85.24           C  
ATOM   1491  O   VAL A 224     -98.641 149.725  -8.724  1.00 83.31           O  
ATOM   1492  CB  VAL A 224     -97.470 147.287 -10.717  1.00 83.16           C  
ATOM   1493  CG1 VAL A 224     -98.835 147.669 -11.309  1.00 74.07           C  
ATOM   1494  CG2 VAL A 224     -96.496 147.179 -11.895  1.00 73.87           C  
ATOM   1495  N   LEU A 225     -98.244 147.799  -7.678  1.00 85.30           N  
ATOM   1496  CA  LEU A 225     -99.169 148.044  -6.572  1.00 83.80           C  
ATOM   1497  C   LEU A 225     -98.805 149.295  -5.762  1.00 84.01           C  
ATOM   1498  O   LEU A 225     -99.677 150.128  -5.468  1.00 83.06           O  
ATOM   1499  CB  LEU A 225     -99.198 146.806  -5.660  1.00 83.13           C  
ATOM   1500  CG  LEU A 225    -100.370 145.875  -5.971  1.00 74.29           C  
ATOM   1501  CD1 LEU A 225    -100.068 144.447  -5.537  1.00 65.54           C  
ATOM   1502  CD2 LEU A 225    -101.623 146.339  -5.220  1.00 66.79           C  
ATOM   1503  N   ILE A 226     -97.484 149.483  -5.395  1.00 84.76           N  
ATOM   1504  CA  ILE A 226     -96.993 150.660  -4.680  1.00 82.42           C  
ATOM   1505  C   ILE A 226     -97.206 151.920  -5.517  1.00 81.93           C  
ATOM   1506  O   ILE A 226     -97.653 152.946  -4.981  1.00 80.30           O  
ATOM   1507  CB  ILE A 226     -95.521 150.489  -4.270  1.00 80.79           C  
ATOM   1508  CG1 ILE A 226     -95.406 149.412  -3.169  1.00 75.32           C  
ATOM   1509  CG2 ILE A 226     -94.913 151.806  -3.752  1.00 72.47           C  
ATOM   1510  CD1 ILE A 226     -93.963 148.965  -2.884  1.00 66.33           C  
ATOM   1511  N   ALA A 227     -96.945 151.836  -6.819  1.00 82.61           N  
ATOM   1512  CA  ALA A 227     -97.159 152.964  -7.724  1.00 81.15           C  
ATOM   1513  C   ALA A 227     -98.647 153.359  -7.812  1.00 81.85           C  
ATOM   1514  O   ALA A 227     -98.955 154.560  -7.871  1.00 79.98           O  
ATOM   1515  CB  ALA A 227     -96.586 152.603  -9.093  1.00 79.10           C  
ATOM   1516  N   GLU A 228     -99.566 152.382  -7.774  1.00 84.84           N  
ATOM   1517  CA  GLU A 228    -101.000 152.683  -7.708  1.00 83.70           C  
ATOM   1518  C   GLU A 228    -101.393 153.372  -6.396  1.00 84.12           C  
ATOM   1519  O   GLU A 228    -102.161 154.346  -6.404  1.00 82.77           O  
ATOM   1520  CB  GLU A 228    -101.841 151.413  -7.885  1.00 83.01           C  
ATOM   1521  CG  GLU A 228    -102.149 151.102  -9.334  1.00 73.61           C  
ATOM   1522  CD  GLU A 228    -103.311 150.111  -9.488  1.00 67.44           C  
ATOM   1523  OE1 GLU A 228    -104.014 150.186 -10.531  1.00 60.25           O  
ATOM   1524  OE2 GLU A 228    -103.541 149.311  -8.554  1.00 59.58           O  
ATOM   1525  N   ILE A 229    -100.861 152.907  -5.277  1.00 84.21           N  
ATOM   1526  CA  ILE A 229    -101.106 153.508  -3.966  1.00 82.84           C  
ATOM   1527  C   ILE A 229    -100.526 154.920  -3.908  1.00 82.46           C  
ATOM   1528  O   ILE A 229    -101.222 155.851  -3.466  1.00 79.87           O  
ATOM   1529  CB  ILE A 229    -100.548 152.608  -2.842  1.00 81.60           C  
ATOM   1530  CG1 ILE A 229    -101.359 151.292  -2.781  1.00 75.83           C  
ATOM   1531  CG2 ILE A 229    -100.626 153.316  -1.479  1.00 71.94           C  
ATOM   1532  CD1 ILE A 229    -100.706 150.220  -1.890  1.00 66.26           C  
ATOM   1533  N   ASP A 230     -99.246 155.120  -4.363  1.00 82.45           N  
ATOM   1534  CA  ASP A 230     -98.592 156.435  -4.396  1.00 79.86           C  
ATOM   1535  C   ASP A 230     -99.349 157.424  -5.299  1.00 80.45           C  
ATOM   1536  O   ASP A 230     -99.558 158.592  -4.945  1.00 78.80           O  
ATOM   1537  CB  ASP A 230     -97.138 156.262  -4.852  1.00 76.96           C  
ATOM   1538  CG  ASP A 230     -96.316 157.538  -4.670  1.00 71.16           C  
ATOM   1539  OD1 ASP A 230     -96.399 158.155  -3.591  1.00 62.87           O  
ATOM   1540  OD2 ASP A 230     -95.582 157.915  -5.626  1.00 63.58           O  
ATOM   1541  N   LYS A 231     -99.869 156.933  -6.446  1.00 81.99           N  
ATOM   1542  CA  LYS A 231    -100.710 157.748  -7.326  1.00 81.56           C  
ATOM   1543  C   LYS A 231    -101.965 158.251  -6.606  1.00 81.65           C  
ATOM   1544  O   LYS A 231    -102.263 159.445  -6.676  1.00 79.58           O  
ATOM   1545  CB  LYS A 231    -101.060 156.947  -8.583  1.00 79.35           C  
ATOM   1546  CG  LYS A 231    -101.750 157.805  -9.639  1.00 70.59           C  
ATOM   1547  CD  LYS A 231    -102.094 156.973 -10.871  1.00 67.84           C  
ATOM   1548  CE  LYS A 231    -102.861 157.815 -11.891  1.00 61.25           C  
ATOM   1549  NZ  LYS A 231    -103.323 157.022 -13.033  1.00 56.30           N1+
ATOM   1550  N   LYS A 232    -102.651 157.365  -5.855  1.00 83.60           N  
ATOM   1551  CA  LYS A 232    -103.814 157.758  -5.051  1.00 82.80           C  
ATOM   1552  C   LYS A 232    -103.430 158.727  -3.930  1.00 82.76           C  
ATOM   1553  O   LYS A 232    -104.146 159.711  -3.701  1.00 80.27           O  
ATOM   1554  CB  LYS A 232    -104.504 156.528  -4.462  1.00 81.93           C  
ATOM   1555  CG  LYS A 232    -105.411 155.848  -5.486  1.00 75.56           C  
ATOM   1556  CD  LYS A 232    -106.147 154.675  -4.828  1.00 72.03           C  
ATOM   1557  CE  LYS A 232    -107.106 154.039  -5.821  1.00 64.62           C  
ATOM   1558  NZ  LYS A 232    -107.776 152.860  -5.271  1.00 58.89           N1+
ATOM   1559  N   SER A 233    -102.293 158.494  -3.265  1.00 79.12           N  
ATOM   1560  CA  SER A 233    -101.796 159.368  -2.200  1.00 77.55           C  
ATOM   1561  C   SER A 233    -101.488 160.781  -2.721  1.00 77.59           C  
ATOM   1562  O   SER A 233    -101.892 161.775  -2.103  1.00 73.99           O  
ATOM   1563  CB  SER A 233    -100.552 158.732  -1.578  1.00 74.59           C  
ATOM   1564  OG  SER A 233    -100.178 159.462  -0.412  1.00 65.29           O  
ATOM   1565  N   ARG A 234    -100.815 160.858  -3.905  1.00 80.01           N  
ATOM   1566  CA  ARG A 234    -100.539 162.169  -4.546  1.00 78.14           C  
ATOM   1567  C   ARG A 234    -101.816 162.910  -4.971  1.00 79.00           C  
ATOM   1568  O   ARG A 234    -101.838 164.130  -4.898  1.00 75.33           O  
ATOM   1569  CB  ARG A 234     -99.619 161.968  -5.736  1.00 74.48           C  
ATOM   1570  CG  ARG A 234     -98.213 161.584  -5.299  1.00 69.69           C  
ATOM   1571  CD  ARG A 234     -97.335 161.427  -6.535  1.00 66.37           C  
ATOM   1572  NE  ARG A 234     -96.108 160.715  -6.223  1.00 61.61           N  
ATOM   1573  CZ  ARG A 234     -94.900 160.893  -6.733  1.00 56.83           C  
ATOM   1574  NH1 ARG A 234     -94.682 161.851  -7.599  1.00 53.68           N  
ATOM   1575  NH2 ARG A 234     -93.912 160.153  -6.390  1.00 52.65           N  
ATOM   1576  N   GLU A 235    -102.813 162.175  -5.383  1.00 82.57           N  
ATOM   1577  CA  GLU A 235    -104.116 162.782  -5.681  1.00 81.88           C  
ATOM   1578  C   GLU A 235    -104.746 163.396  -4.420  1.00 81.84           C  
ATOM   1579  O   GLU A 235    -105.253 164.518  -4.465  1.00 80.21           O  
ATOM   1580  CB  GLU A 235    -105.063 161.747  -6.313  1.00 81.29           C  
ATOM   1581  CG  GLU A 235    -104.758 161.505  -7.780  1.00 73.62           C  
ATOM   1582  CD  GLU A 235    -105.645 160.426  -8.441  1.00 68.69           C  
ATOM   1583  OE1 GLU A 235    -105.560 160.274  -9.682  1.00 61.74           O  
ATOM   1584  OE2 GLU A 235    -106.407 159.732  -7.716  1.00 62.17           O  
ATOM   1585  N   ILE A 236    -104.658 162.753  -3.267  1.00 82.14           N  
ATOM   1586  CA  ILE A 236    -105.154 163.243  -1.984  1.00 80.82           C  
ATOM   1587  C   ILE A 236    -104.343 164.451  -1.521  1.00 80.67           C  
ATOM   1588  O   ILE A 236    -104.919 165.480  -1.134  1.00 77.62           O  
ATOM   1589  CB  ILE A 236    -105.163 162.107  -0.934  1.00 79.62           C  
ATOM   1590  CG1 ILE A 236    -106.180 161.014  -1.336  1.00 74.47           C  
ATOM   1591  CG2 ILE A 236    -105.499 162.640   0.463  1.00 71.53           C  
ATOM   1592  CD1 ILE A 236    -106.052 159.721  -0.533  1.00 65.90           C  
ATOM   1593  N   ASP A 237    -103.006 164.424  -1.581  1.00 78.52           N  
ATOM   1594  CA  ASP A 237    -102.123 165.530  -1.207  1.00 76.28           C  
ATOM   1595  C   ASP A 237    -102.344 166.767  -2.089  1.00 76.99           C  
ATOM   1596  O   ASP A 237    -102.360 167.899  -1.595  1.00 73.90           O  
ATOM   1597  CB  ASP A 237    -100.654 165.089  -1.287  1.00 72.51           C  
ATOM   1598  CG  ASP A 237    -100.169 164.300  -0.080  1.00 67.16           C  
ATOM   1599  OD1 ASP A 237    -100.832 164.334   0.972  1.00 59.43           O  
ATOM   1600  OD2 ASP A 237     -99.055 163.723  -0.210  1.00 60.78           O  
ATOM   1601  N   ALA A 238    -102.539 166.545  -3.387  1.00 77.87           N  
ATOM   1602  CA  ALA A 238    -102.834 167.636  -4.308  1.00 77.79           C  
ATOM   1603  C   ALA A 238    -104.166 168.320  -3.962  1.00 79.02           C  
ATOM   1604  O   ALA A 238    -104.247 169.563  -3.955  1.00 76.43           O  
ATOM   1605  CB  ALA A 238    -102.826 167.096  -5.739  1.00 75.29           C  
ATOM   1606  N   ALA A 239    -105.190 167.570  -3.595  1.00 80.26           N  
ATOM   1607  CA  ALA A 239    -106.468 168.115  -3.150  1.00 80.95           C  
ATOM   1608  C   ALA A 239    -106.324 168.885  -1.834  1.00 81.70           C  
ATOM   1609  O   ALA A 239    -106.852 169.992  -1.675  1.00 79.26           O  
ATOM   1610  CB  ALA A 239    -107.474 166.969  -3.036  1.00 80.41           C  
ATOM   1611  N   THR A 240    -105.497 168.320  -0.888  1.00 80.71           N  
ATOM   1612  CA  THR A 240    -105.209 168.960   0.398  1.00 79.12           C  
ATOM   1613  C   THR A 240    -104.410 170.254   0.215  1.00 79.10           C  
ATOM   1614  O   THR A 240    -104.702 171.266   0.854  1.00 75.78           O  
ATOM   1615  CB  THR A 240    -104.447 167.999   1.331  1.00 77.43           C  
ATOM   1616  OG1 THR A 240    -105.018 166.716   1.307  1.00 68.57           O  
ATOM   1617  CG2 THR A 240    -104.540 168.475   2.784  1.00 65.56           C  
ATOM   1618  N   SER A 241    -103.441 170.266  -0.700  1.00 77.51           N  
ATOM   1619  CA  SER A 241    -102.640 171.454  -1.046  1.00 75.27           C  
ATOM   1620  C   SER A 241    -103.489 172.575  -1.687  1.00 76.04           C  
ATOM   1621  O   SER A 241    -103.288 173.751  -1.371  1.00 72.48           O  
ATOM   1622  CB  SER A 241    -101.508 171.029  -1.989  1.00 71.91           C  
ATOM   1623  OG  SER A 241    -100.697 172.145  -2.317  1.00 63.21           O  
ATOM   1624  N   LEU A 242    -104.418 172.168  -2.524  1.00 79.97           N  
ATOM   1625  CA  LEU A 242    -105.354 173.147  -3.096  1.00 79.99           C  
ATOM   1626  C   LEU A 242    -106.214 173.805  -2.005  1.00 80.50           C  
ATOM   1627  O   LEU A 242    -106.342 175.045  -1.997  1.00 78.03           O  
ATOM   1628  CB  LEU A 242    -106.219 172.481  -4.163  1.00 78.24           C  
ATOM   1629  CG  LEU A 242    -105.599 172.558  -5.565  1.00 72.49           C  
ATOM   1630  CD1 LEU A 242    -106.213 171.497  -6.484  1.00 65.77           C  
ATOM   1631  CD2 LEU A 242    -105.860 173.929  -6.207  1.00 65.27           C  
ATOM   1632  N   ASN A 243    -106.725 173.048  -1.069  1.00 80.66           N  
ATOM   1633  CA  ASN A 243    -107.474 173.565   0.072  1.00 80.23           C  
ATOM   1634  C   ASN A 243    -106.615 174.462   0.970  1.00 79.69           C  
ATOM   1635  O   ASN A 243    -107.042 175.527   1.390  1.00 75.89           O  
ATOM   1636  CB  ASN A 243    -108.060 172.388   0.868  1.00 79.06           C  
ATOM   1637  CG  ASN A 243    -109.297 171.802   0.215  1.00 73.84           C  
ATOM   1638  OD1 ASN A 243    -109.930 172.385  -0.628  1.00 66.34           O  
ATOM   1639  ND2 ASN A 243    -109.688 170.619   0.673  1.00 67.37           N  
ATOM   1640  N   ALA A 244    -105.321 174.032   1.235  1.00 75.94           N  
ATOM   1641  CA  ALA A 244    -104.365 174.820   2.011  1.00 73.71           C  
ATOM   1642  C   ALA A 244    -104.024 176.149   1.327  1.00 73.83           C  
ATOM   1643  O   ALA A 244    -103.933 177.196   1.981  1.00 71.05           O  
ATOM   1644  CB  ALA A 244    -103.123 173.972   2.267  1.00 71.49           C  
ATOM   1645  N   ARG A 245    -103.803 176.124  -0.018  1.00 77.17           N  
ATOM   1646  CA  ARG A 245    -103.573 177.355  -0.793  1.00 75.61           C  
ATOM   1647  C   ARG A 245    -104.793 178.290  -0.767  1.00 76.39           C  
ATOM   1648  O   ARG A 245    -104.592 179.500  -0.710  1.00 72.74           O  
ATOM   1649  CB  ARG A 245    -103.172 177.003  -2.231  1.00 72.50           C  
ATOM   1650  CG  ARG A 245    -101.689 176.651  -2.337  1.00 68.12           C  
ATOM   1651  CD  ARG A 245    -101.339 176.337  -3.798  1.00 64.74           C  
ATOM   1652  NE  ARG A 245     -99.911 176.064  -3.951  1.00 60.94           N  
ATOM   1653  CZ  ARG A 245     -99.292 175.656  -5.058  1.00 55.72           C  
ATOM   1654  NH1 ARG A 245     -99.959 175.495  -6.164  1.00 53.08           N  
ATOM   1655  NH2 ARG A 245     -98.023 175.442  -5.075  1.00 51.36           N  
ATOM   1656  N   ALA A 246    -105.992 177.815  -0.751  1.00 76.42           N  
ATOM   1657  CA  ALA A 246    -107.209 178.614  -0.625  1.00 77.04           C  
ATOM   1658  C   ALA A 246    -107.308 179.257   0.767  1.00 76.65           C  
ATOM   1659  O   ALA A 246    -107.576 180.460   0.886  1.00 73.93           O  
ATOM   1660  CB  ALA A 246    -108.414 177.739  -0.954  1.00 77.17           C  
ATOM   1661  N   ALA A 247    -107.003 178.510   1.830  1.00 76.44           N  
ATOM   1662  CA  ALA A 247    -106.978 179.016   3.204  1.00 73.92           C  
ATOM   1663  C   ALA A 247    -105.881 180.058   3.431  1.00 73.12           C  
ATOM   1664  O   ALA A 247    -106.078 181.088   4.075  1.00 69.58           O  
ATOM   1665  CB  ALA A 247    -106.829 177.827   4.151  1.00 72.27           C  
ATOM   1666  N   ALA A 248    -104.656 179.825   2.872  1.00 69.96           N  
ATOM   1667  CA  ALA A 248    -103.530 180.751   2.993  1.00 68.13           C  
ATOM   1668  C   ALA A 248    -103.811 182.121   2.334  1.00 68.21           C  
ATOM   1669  O   ALA A 248    -103.373 183.157   2.852  1.00 65.89           O  
ATOM   1670  CB  ALA A 248    -102.290 180.073   2.409  1.00 65.76           C  
ATOM   1671  N   LYS A 249    -104.503 182.125   1.219  1.00 73.83           N  
ATOM   1672  CA  LYS A 249    -104.918 183.401   0.585  1.00 73.30           C  
ATOM   1673  C   LYS A 249    -105.910 184.205   1.449  1.00 72.76           C  
ATOM   1674  O   LYS A 249    -105.902 185.430   1.358  1.00 68.20           O  
ATOM   1675  CB  LYS A 249    -105.482 183.118  -0.805  1.00 71.21           C  
ATOM   1676  CG  LYS A 249    -104.412 183.127  -1.871  1.00 65.83           C  
ATOM   1677  CD  LYS A 249    -105.030 182.977  -3.272  1.00 61.57           C  
ATOM   1678  CE  LYS A 249    -103.966 183.102  -4.338  1.00 56.52           C  
ATOM   1679  NZ  LYS A 249    -104.517 182.972  -5.697  1.00 50.77           N1+
ATOM   1680  N   ALA A 250    -106.731 183.680   2.290  1.00 71.32           N  
ATOM   1681  CA  ALA A 250    -107.691 184.323   3.185  1.00 71.52           C  
ATOM   1682  C   ALA A 250    -107.072 184.788   4.520  1.00 71.75           C  
ATOM   1683  O   ALA A 250    -107.665 185.583   5.240  1.00 65.99           O  
ATOM   1684  CB  ALA A 250    -108.850 183.364   3.399  1.00 69.79           C  
ATOM   1685  N   SER A 251    -105.841 184.333   4.882  1.00 63.51           N  
ATOM   1686  CA  SER A 251    -105.157 184.650   6.142  1.00 63.70           C  
ATOM   1687  C   SER A 251    -104.206 185.844   6.013  1.00 64.26           C  
ATOM   1688  O   SER A 251    -103.477 185.993   5.031  1.00 59.69           O  
ATOM   1689  CB  SER A 251    -104.390 183.417   6.627  1.00 60.51           C  
ATOM   1690  OG  SER A 251    -103.700 183.680   7.819  1.00 54.69           O  
ATOM   1691  N   SER A 252    -104.169 186.665   7.061  1.00 61.13           N  
ATOM   1692  CA  SER A 252    -103.222 187.779   7.164  1.00 61.97           C  
ATOM   1693  C   SER A 252    -101.750 187.350   7.186  1.00 62.56           C  
ATOM   1694  O   SER A 252    -100.851 188.158   6.959  1.00 58.03           O  
ATOM   1695  CB  SER A 252    -103.541 188.584   8.402  1.00 59.43           C  
ATOM   1696  OG  SER A 252    -103.602 187.792   9.526  1.00 55.04           O  
ATOM   1697  N   ARG A 253    -101.484 186.128   7.426  1.00 55.92           N  
ATOM   1698  CA  ARG A 253    -100.150 185.509   7.366  1.00 57.17           C  
ATOM   1699  C   ARG A 253     -99.820 184.936   5.984  1.00 58.60           C  
ATOM   1700  O   ARG A 253     -98.911 184.144   5.838  1.00 54.98           O  
ATOM   1701  CB  ARG A 253    -100.003 184.469   8.454  1.00 53.84           C  
ATOM   1702  CG  ARG A 253     -99.919 185.071   9.863  1.00 50.60           C  
ATOM   1703  CD  ARG A 253     -99.606 183.972  10.856  1.00 48.80           C  
ATOM   1704  NE  ARG A 253     -99.411 184.527  12.197  1.00 45.19           N  
ATOM   1705  CZ  ARG A 253     -99.114 183.836  13.301  1.00 41.96           C  
ATOM   1706  NH1 ARG A 253     -99.000 182.536  13.254  1.00 40.19           N  
ATOM   1707  NH2 ARG A 253     -98.939 184.437  14.426  1.00 38.37           N  
ATOM   1708  N   ASN A 254    -100.419 185.268   4.986  1.00 50.38           N  
ATOM   1709  CA  ASN A 254    -100.280 184.726   3.619  1.00 51.31           C  
ATOM   1710  C   ASN A 254     -98.841 184.650   3.077  1.00 51.62           C  
ATOM   1711  O   ASN A 254     -98.539 183.788   2.259  1.00 49.45           O  
ATOM   1712  CB  ASN A 254    -101.161 185.551   2.678  1.00 49.15           C  
ATOM   1713  CG  ASN A 254    -102.530 184.965   2.503  1.00 45.28           C  
ATOM   1714  OD1 ASN A 254    -102.797 183.861   2.834  1.00 42.38           O  
ATOM   1715  ND2 ASN A 254    -103.432 185.765   1.912  1.00 42.17           N  
ATOM   1716  N   VAL A 255     -97.941 185.536   3.572  1.00 47.40           N  
ATOM   1717  CA  VAL A 255     -96.541 185.529   3.074  1.00 48.23           C  
ATOM   1718  C   VAL A 255     -95.737 184.337   3.624  1.00 48.13           C  
ATOM   1719  O   VAL A 255     -94.988 183.702   2.882  1.00 46.23           O  
ATOM   1720  CB  VAL A 255     -95.858 186.853   3.401  1.00 46.87           C  
ATOM   1721  CG1 VAL A 255     -94.432 186.911   2.860  1.00 43.81           C  
ATOM   1722  CG2 VAL A 255     -96.638 188.024   2.777  1.00 42.98           C  
ATOM   1723  N   GLU A 256     -95.907 184.043   4.930  1.00 46.42           N  
ATOM   1724  CA  GLU A 256     -95.183 182.900   5.527  1.00 46.90           C  
ATOM   1725  C   GLU A 256     -95.702 181.560   5.019  1.00 46.52           C  
ATOM   1726  O   GLU A 256     -94.906 180.671   4.680  1.00 43.83           O  
ATOM   1727  CB  GLU A 256     -95.282 182.961   7.049  1.00 44.70           C  
ATOM   1728  CG  GLU A 256     -94.272 183.913   7.650  1.00 41.30           C  
ATOM   1729  CD  GLU A 256     -94.328 183.971   9.171  1.00 38.60           C  
ATOM   1730  OE1 GLU A 256     -93.268 184.204   9.793  1.00 36.92           O  
ATOM   1731  OE2 GLU A 256     -95.435 183.816   9.733  1.00 36.11           O  
ATOM   1732  N   THR A 257     -96.956 181.307   4.866  1.00 48.01           N  
ATOM   1733  CA  THR A 257     -97.538 180.070   4.323  1.00 48.81           C  
ATOM   1734  C   THR A 257     -97.188 179.850   2.852  1.00 49.17           C  
ATOM   1735  O   THR A 257     -97.020 178.702   2.428  1.00 46.50           O  
ATOM   1736  CB  THR A 257     -99.056 180.037   4.486  1.00 46.59           C  
ATOM   1737  OG1 THR A 257     -99.632 181.301   4.330  1.00 42.68           O  
ATOM   1738  CG2 THR A 257     -99.447 179.514   5.867  1.00 40.94           C  
ATOM   1739  N   ALA A 258     -96.995 180.924   2.105  1.00 45.40           N  
ATOM   1740  CA  ALA A 258     -96.542 180.808   0.711  1.00 47.26           C  
ATOM   1741  C   ALA A 258     -95.119 180.271   0.599  1.00 47.93           C  
ATOM   1742  O   ALA A 258     -94.811 179.470  -0.295  1.00 46.00           O  
ATOM   1743  CB  ALA A 258     -96.679 182.177   0.060  1.00 44.91           C  
ATOM   1744  N   THR A 259     -94.237 180.653   1.542  1.00 52.33           N  
ATOM   1745  CA  THR A 259     -92.840 180.155   1.535  1.00 53.08           C  
ATOM   1746  C   THR A 259     -92.783 178.682   1.906  1.00 53.51           C  
ATOM   1747  O   THR A 259     -92.049 177.922   1.287  1.00 50.34           O  
ATOM   1748  CB  THR A 259     -91.961 180.961   2.485  1.00 49.89           C  
ATOM   1749  OG1 THR A 259     -92.198 182.344   2.349  1.00 45.24           O  
ATOM   1750  CG2 THR A 259     -90.476 180.742   2.137  1.00 42.50           C  
ATOM   1751  N   ILE A 260     -93.550 178.154   2.871  1.00 50.56           N  
ATOM   1752  CA  ILE A 260     -93.634 176.736   3.234  1.00 51.27           C  
ATOM   1753  C   ILE A 260     -94.225 175.926   2.092  1.00 52.19           C  
ATOM   1754  O   ILE A 260     -93.690 174.882   1.735  1.00 48.66           O  
ATOM   1755  CB  ILE A 260     -94.435 176.574   4.536  1.00 48.54           C  
ATOM   1756  CG1 ILE A 260     -93.663 177.235   5.701  1.00 45.08           C  
ATOM   1757  CG2 ILE A 260     -94.658 175.065   4.848  1.00 44.12           C  
ATOM   1758  CD1 ILE A 260     -94.474 177.329   7.005  1.00 41.86           C  
ATOM   1759  N   GLY A 261     -95.255 176.399   1.445  1.00 45.74           N  
ATOM   1760  CA  GLY A 261     -95.867 175.719   0.307  1.00 47.04           C  
ATOM   1761  C   GLY A 261     -94.938 175.616  -0.892  1.00 47.98           C  
ATOM   1762  O   GLY A 261     -94.884 174.588  -1.572  1.00 46.32           O  
ATOM   1763  N   ALA A 262     -94.048 176.537  -1.156  1.00 49.71           N  
ATOM   1764  CA  ALA A 262     -93.078 176.520  -2.257  1.00 50.80           C  
ATOM   1765  C   ALA A 262     -91.991 175.460  -2.068  1.00 52.17           C  
ATOM   1766  O   ALA A 262     -91.524 174.843  -3.035  1.00 49.09           O  
ATOM   1767  CB  ALA A 262     -92.474 177.910  -2.379  1.00 47.76           C  
ATOM   1768  N   ASN A 263     -91.563 175.146  -0.838  1.00 47.94           N  
ATOM   1769  CA  ASN A 263     -90.581 174.094  -0.567  1.00 49.35           C  
ATOM   1770  C   ASN A 263     -91.168 172.672  -0.656  1.00 49.37           C  
ATOM   1771  O   ASN A 263     -90.422 171.729  -0.902  1.00 46.77           O  
ATOM   1772  CB  ASN A 263     -89.954 174.358   0.807  1.00 47.56           C  
ATOM   1773  CG  ASN A 263     -88.836 175.369   0.767  1.00 43.82           C  
ATOM   1774  OD1 ASN A 263     -88.306 175.738  -0.252  1.00 40.77           O  
ATOM   1775  ND2 ASN A 263     -88.409 175.817   1.933  1.00 40.43           N  
ATOM   1776  N   ILE A 264     -92.467 172.462  -0.443  1.00 50.49           N  
ATOM   1777  CA  ILE A 264     -93.132 171.153  -0.582  1.00 50.49           C  
ATOM   1778  C   ILE A 264     -93.106 170.665  -2.027  1.00 50.68           C  
ATOM   1779  O   ILE A 264     -92.907 169.480  -2.286  1.00 47.14           O  
ATOM   1780  CB  ILE A 264     -94.562 171.223  -0.026  1.00 47.70           C  
ATOM   1781  CG1 ILE A 264     -94.516 171.383   1.510  1.00 44.31           C  
ATOM   1782  CG2 ILE A 264     -95.375 169.964  -0.387  1.00 42.74           C  
ATOM   1783  CD1 ILE A 264     -95.871 171.681   2.160  1.00 40.99           C  
ATOM   1784  N   ASP A 265     -93.249 171.548  -3.005  1.00 53.28           N  
ATOM   1785  CA  ASP A 265     -93.222 171.189  -4.435  1.00 54.08           C  
ATOM   1786  C   ASP A 265     -91.819 170.833  -4.957  1.00 54.75           C  
ATOM   1787  O   ASP A 265     -91.655 170.371  -6.098  1.00 50.34           O  
ATOM   1788  CB  ASP A 265     -93.855 172.320  -5.249  1.00 50.95           C  
ATOM   1789  CG  ASP A 265     -95.367 172.354  -5.173  1.00 47.53           C  
ATOM   1790  OD1 ASP A 265     -95.989 171.306  -4.935  1.00 43.95           O  
ATOM   1791  OD2 ASP A 265     -95.930 173.452  -5.432  1.00 43.61           O  
ATOM   1792  N   SER A 266     -90.749 170.990  -4.127  1.00 54.61           N  
ATOM   1793  CA  SER A 266     -89.415 170.518  -4.506  1.00 55.52           C  
ATOM   1794  C   SER A 266     -89.338 168.981  -4.442  1.00 55.85           C  
ATOM   1795  O   SER A 266     -89.605 168.351  -3.416  1.00 51.30           O  
ATOM   1796  CB  SER A 266     -88.322 171.202  -3.688  1.00 51.90           C  
ATOM   1797  OG  SER A 266     -88.399 170.901  -2.329  1.00 47.51           O  
ATOM   1798  N   SER A 267     -88.896 168.225  -5.525  1.00 47.70           N  
ATOM   1799  CA  SER A 267     -88.773 166.765  -5.622  1.00 48.66           C  
ATOM   1800  C   SER A 267     -87.812 166.216  -4.569  1.00 49.19           C  
ATOM   1801  O   SER A 267     -86.609 166.477  -4.605  1.00 45.92           O  
ATOM   1802  CB  SER A 267     -88.333 166.364  -7.021  1.00 45.45           C  
ATOM   1803  OG  SER A 267     -87.229 167.115  -7.444  1.00 43.04           O  
ATOM   1804  N   LYS A 268     -88.351 165.450  -3.612  1.00 52.58           N  
ATOM   1805  CA  LYS A 268     -87.530 164.773  -2.615  1.00 53.70           C  
ATOM   1806  C   LYS A 268     -86.575 163.819  -3.310  1.00 54.48           C  
ATOM   1807  O   LYS A 268     -86.994 162.891  -4.003  1.00 50.40           O  
ATOM   1808  CB  LYS A 268     -88.400 164.044  -1.597  1.00 51.03           C  
ATOM   1809  CG  LYS A 268     -89.114 164.997  -0.644  1.00 46.65           C  
ATOM   1810  CD  LYS A 268     -89.930 164.199   0.376  1.00 43.06           C  
ATOM   1811  CE  LYS A 268     -90.603 165.114   1.390  1.00 39.81           C  
ATOM   1812  NZ  LYS A 268     -91.446 164.382   2.347  1.00 35.86           N1+
ATOM   1813  N   GLN A 269     -85.303 164.033  -3.122  1.00 49.73           N  
ATOM   1814  CA  GLN A 269     -84.248 163.183  -3.644  1.00 52.76           C  
ATOM   1815  C   GLN A 269     -84.244 161.872  -2.865  1.00 53.41           C  
ATOM   1816  O   GLN A 269     -83.872 161.824  -1.689  1.00 49.55           O  
ATOM   1817  CB  GLN A 269     -82.932 163.970  -3.576  1.00 50.12           C  
ATOM   1818  CG  GLN A 269     -81.892 163.521  -4.595  1.00 45.57           C  
ATOM   1819  CD  GLN A 269     -80.674 164.448  -4.616  1.00 41.14           C  
ATOM   1820  OE1 GLN A 269     -80.489 165.298  -3.785  1.00 39.49           O  
ATOM   1821  NE2 GLN A 269     -79.788 164.306  -5.578  1.00 37.72           N  
ATOM   1822  N   VAL A 270     -84.670 160.747  -3.466  1.00 48.83           N  
ATOM   1823  CA  VAL A 270     -84.603 159.417  -2.855  1.00 51.72           C  
ATOM   1824  C   VAL A 270     -83.137 158.995  -2.804  1.00 53.51           C  
ATOM   1825  O   VAL A 270     -82.516 158.762  -3.838  1.00 50.67           O  
ATOM   1826  CB  VAL A 270     -85.457 158.396  -3.610  1.00 48.49           C  
ATOM   1827  CG1 VAL A 270     -85.398 157.016  -2.973  1.00 43.44           C  
ATOM   1828  CG2 VAL A 270     -86.932 158.831  -3.640  1.00 43.57           C  
ATOM   1829  N   VAL A 271     -82.597 158.969  -1.617  1.00 48.02           N  
ATOM   1830  CA  VAL A 271     -81.217 158.526  -1.390  1.00 52.24           C  
ATOM   1831  C   VAL A 271     -81.171 157.012  -1.577  1.00 54.36           C  
ATOM   1832  O   VAL A 271     -81.525 156.245  -0.683  1.00 51.92           O  
ATOM   1833  CB  VAL A 271     -80.711 158.950  -0.011  1.00 50.08           C  
ATOM   1834  CG1 VAL A 271     -79.262 158.539   0.193  1.00 44.75           C  
ATOM   1835  CG2 VAL A 271     -80.792 160.479   0.174  1.00 44.78           C  
ATOM   1836  N   SER A 272     -80.726 156.562  -2.759  1.00 52.86           N  
ATOM   1837  CA  SER A 272     -80.453 155.150  -3.005  1.00 56.45           C  
ATOM   1838  C   SER A 272     -79.084 154.819  -2.430  1.00 56.93           C  
ATOM   1839  O   SER A 272     -78.064 155.238  -2.981  1.00 54.80           O  
ATOM   1840  CB  SER A 272     -80.534 154.831  -4.492  1.00 54.23           C  
ATOM   1841  OG  SER A 272     -79.698 155.674  -5.239  1.00 49.41           O  
ATOM   1842  N   ILE A 273     -79.025 153.998  -1.317  1.00 54.29           N  
ATOM   1843  CA  ILE A 273     -77.767 153.475  -0.791  1.00 57.94           C  
ATOM   1844  C   ILE A 273     -77.293 152.387  -1.746  1.00 59.16           C  
ATOM   1845  O   ILE A 273     -77.978 151.368  -1.892  1.00 56.15           O  
ATOM   1846  CB  ILE A 273     -77.939 152.971   0.642  1.00 55.85           C  
ATOM   1847  CG1 ILE A 273     -78.444 154.103   1.559  1.00 50.73           C  
ATOM   1848  CG2 ILE A 273     -76.611 152.399   1.166  1.00 48.12           C  
ATOM   1849  CD1 ILE A 273     -78.799 153.657   2.990  1.00 46.65           C  
ATOM   1850  N   PRO A 274     -76.173 152.568  -2.453  1.00 50.51           N  
ATOM   1851  CA  PRO A 274     -75.663 151.555  -3.355  1.00 54.42           C  
ATOM   1852  C   PRO A 274     -75.103 150.406  -2.516  1.00 55.43           C  
ATOM   1853  O   PRO A 274     -74.020 150.521  -1.932  1.00 54.24           O  
ATOM   1854  CB  PRO A 274     -74.632 152.269  -4.216  1.00 52.57           C  
ATOM   1855  CG  PRO A 274     -74.111 153.390  -3.338  1.00 51.08           C  
ATOM   1856  CD  PRO A 274     -75.262 153.709  -2.419  1.00 52.28           C  
ATOM   1857  N   VAL A 275     -75.831 149.282  -2.401  1.00 55.89           N  
ATOM   1858  CA  VAL A 275     -75.291 148.052  -1.821  1.00 60.43           C  
ATOM   1859  C   VAL A 275     -74.429 147.392  -2.884  1.00 62.79           C  
ATOM   1860  O   VAL A 275     -74.925 146.860  -3.869  1.00 59.80           O  
ATOM   1861  CB  VAL A 275     -76.392 147.123  -1.311  1.00 57.73           C  
ATOM   1862  CG1 VAL A 275     -75.810 145.874  -0.655  1.00 50.89           C  
ATOM   1863  CG2 VAL A 275     -77.292 147.822  -0.274  1.00 50.23           C  
ATOM   1864  N   GLU A 276     -73.074 147.391  -2.699  1.00 54.21           N  
ATOM   1865  CA  GLU A 276     -72.098 146.818  -3.622  1.00 58.35           C  
ATOM   1866  C   GLU A 276     -72.074 145.288  -3.448  1.00 56.61           C  
ATOM   1867  O   GLU A 276     -71.391 144.743  -2.576  1.00 55.71           O  
ATOM   1868  CB  GLU A 276     -70.747 147.518  -3.407  1.00 56.90           C  
ATOM   1869  CG  GLU A 276     -69.831 147.457  -4.616  1.00 50.66           C  
ATOM   1870  CD  GLU A 276     -68.525 148.253  -4.451  1.00 46.50           C  
ATOM   1871  OE1 GLU A 276     -67.946 148.645  -5.482  1.00 43.26           O  
ATOM   1872  OE2 GLU A 276     -68.127 148.479  -3.286  1.00 43.77           O  
ATOM   1873  N   ILE A 277     -72.890 144.532  -4.234  1.00 59.31           N  
ATOM   1874  CA  ILE A 277     -72.918 143.064  -4.236  1.00 61.72           C  
ATOM   1875  C   ILE A 277     -71.646 142.586  -4.921  1.00 61.94           C  
ATOM   1876  O   ILE A 277     -71.496 142.686  -6.146  1.00 59.39           O  
ATOM   1877  CB  ILE A 277     -74.192 142.543  -4.902  1.00 59.40           C  
ATOM   1878  CG1 ILE A 277     -75.452 143.085  -4.185  1.00 55.68           C  
ATOM   1879  CG2 ILE A 277     -74.190 140.991  -4.888  1.00 52.43           C  
ATOM   1880  CD1 ILE A 277     -76.787 142.688  -4.856  1.00 51.40           C  
ATOM   1881  N   LYS A 278     -70.643 142.002  -4.117  1.00 59.45           N  
ATOM   1882  CA  LYS A 278     -69.411 141.413  -4.653  1.00 62.87           C  
ATOM   1883  C   LYS A 278     -69.753 140.252  -5.584  1.00 62.43           C  
ATOM   1884  O   LYS A 278     -70.282 139.229  -5.148  1.00 61.13           O  
ATOM   1885  CB  LYS A 278     -68.479 140.949  -3.532  1.00 60.57           C  
ATOM   1886  CG  LYS A 278     -67.772 142.129  -2.820  1.00 55.24           C  
ATOM   1887  CD  LYS A 278     -66.800 141.625  -1.749  1.00 50.81           C  
ATOM   1888  CE  LYS A 278     -66.040 142.787  -1.104  1.00 46.82           C  
ATOM   1889  NZ  LYS A 278     -65.127 142.364  -0.044  1.00 41.10           N1+
ATOM   1890  N   LYS A 279     -69.423 140.272  -6.890  1.00 62.94           N  
ATOM   1891  CA  LYS A 279     -69.541 139.180  -7.857  1.00 66.53           C  
ATOM   1892  C   LYS A 279     -68.507 138.101  -7.513  1.00 66.34           C  
ATOM   1893  O   LYS A 279     -67.317 138.382  -7.476  1.00 63.72           O  
ATOM   1894  CB  LYS A 279     -69.343 139.680  -9.284  1.00 63.89           C  
ATOM   1895  CG  LYS A 279     -70.549 140.483  -9.815  1.00 58.05           C  
ATOM   1896  CD  LYS A 279     -70.301 140.880 -11.274  1.00 53.96           C  
ATOM   1897  CE  LYS A 279     -71.497 141.585 -11.895  1.00 49.92           C  
ATOM   1898  NZ  LYS A 279     -71.283 141.927 -13.311  1.00 43.64           N1+
ATOM   1899  N   PHE A 280     -68.969 136.893  -7.211  1.00 62.58           N  
ATOM   1900  CA  PHE A 280     -68.070 135.742  -7.132  1.00 63.65           C  
ATOM   1901  C   PHE A 280     -67.494 135.464  -8.527  1.00 64.37           C  
ATOM   1902  O   PHE A 280     -68.231 135.523  -9.516  1.00 60.55           O  
ATOM   1903  CB  PHE A 280     -68.811 134.534  -6.572  1.00 59.46           C  
ATOM   1904  CG  PHE A 280     -68.944 134.555  -5.062  1.00 55.52           C  
ATOM   1905  CD1 PHE A 280     -67.945 133.964  -4.264  1.00 51.25           C  
ATOM   1906  CD2 PHE A 280     -70.037 135.180  -4.436  1.00 50.05           C  
ATOM   1907  CE1 PHE A 280     -68.040 133.987  -2.862  1.00 45.60           C  
ATOM   1908  CE2 PHE A 280     -70.130 135.202  -3.035  1.00 46.22           C  
ATOM   1909  CZ  PHE A 280     -69.139 134.609  -2.256  1.00 45.30           C  
ATOM   1910  N   PRO A 281     -66.163 135.111  -8.634  1.00 60.02           N  
ATOM   1911  CA  PRO A 281     -65.528 134.829  -9.917  1.00 64.92           C  
ATOM   1912  C   PRO A 281     -66.087 133.523 -10.487  1.00 65.31           C  
ATOM   1913  O   PRO A 281     -66.154 132.515  -9.788  1.00 62.27           O  
ATOM   1914  CB  PRO A 281     -64.022 134.780  -9.629  1.00 62.61           C  
ATOM   1915  CG  PRO A 281     -63.937 134.410  -8.157  1.00 60.91           C  
ATOM   1916  CD  PRO A 281     -65.188 135.016  -7.547  1.00 61.42           C  
ATOM   1917  N   GLU A 282     -66.483 133.530 -11.753  1.00 59.15           N  
ATOM   1918  CA  GLU A 282     -66.882 132.320 -12.458  1.00 61.73           C  
ATOM   1919  C   GLU A 282     -65.687 131.375 -12.594  1.00 60.32           C  
ATOM   1920  O   GLU A 282     -64.620 131.805 -13.057  1.00 58.93           O  
ATOM   1921  CB  GLU A 282     -67.453 132.648 -13.845  1.00 59.84           C  
ATOM   1922  CG  GLU A 282     -68.840 133.278 -13.786  1.00 54.88           C  
ATOM   1923  CD  GLU A 282     -69.461 133.618 -15.153  1.00 49.43           C  
ATOM   1924  OE1 GLU A 282     -70.719 133.686 -15.227  1.00 46.74           O  
ATOM   1925  OE2 GLU A 282     -68.697 133.829 -16.109  1.00 46.43           O  
ATOM   1926  N   PRO A 283     -65.822 130.094 -12.159  1.00 56.96           N  
ATOM   1927  CA  PRO A 283     -64.730 129.146 -12.350  1.00 60.17           C  
ATOM   1928  C   PRO A 283     -64.566 128.876 -13.849  1.00 61.22           C  
ATOM   1929  O   PRO A 283     -65.463 128.316 -14.482  1.00 58.28           O  
ATOM   1930  CB  PRO A 283     -65.120 127.907 -11.527  1.00 57.58           C  
ATOM   1931  CG  PRO A 283     -66.640 127.951 -11.474  1.00 56.30           C  
ATOM   1932  CD  PRO A 283     -66.974 129.437 -11.534  1.00 57.76           C  
ATOM   1933  N   GLU A 284     -63.399 129.242 -14.415  1.00 56.91           N  
ATOM   1934  CA  GLU A 284     -63.047 128.889 -15.788  1.00 59.74           C  
ATOM   1935  C   GLU A 284     -62.938 127.372 -15.901  1.00 57.02           C  
ATOM   1936  O   GLU A 284     -62.028 126.745 -15.344  1.00 55.69           O  
ATOM   1937  CB  GLU A 284     -61.751 129.575 -16.240  1.00 58.49           C  
ATOM   1938  CG  GLU A 284     -61.928 131.066 -16.535  1.00 53.92           C  
ATOM   1939  CD  GLU A 284     -60.681 131.755 -17.101  1.00 48.68           C  
ATOM   1940  OE1 GLU A 284     -60.842 132.816 -17.764  1.00 44.93           O  
ATOM   1941  OE2 GLU A 284     -59.578 131.240 -16.862  1.00 45.61           O  
ATOM   1942  N   LEU A 285     -63.860 126.745 -16.594  1.00 55.67           N  
ATOM   1943  CA  LEU A 285     -63.751 125.345 -16.996  1.00 59.10           C  
ATOM   1944  C   LEU A 285     -62.609 125.233 -17.996  1.00 60.35           C  
ATOM   1945  O   LEU A 285     -62.782 125.412 -19.200  1.00 56.37           O  
ATOM   1946  CB  LEU A 285     -65.098 124.876 -17.581  1.00 56.42           C  
ATOM   1947  CG  LEU A 285     -66.080 124.352 -16.511  1.00 51.61           C  
ATOM   1948  CD1 LEU A 285     -67.525 124.379 -17.022  1.00 47.46           C  
ATOM   1949  CD2 LEU A 285     -65.758 122.882 -16.147  1.00 48.63           C  
ATOM   1950  N   SER A 286     -61.396 124.945 -17.479  1.00 54.36           N  
ATOM   1951  CA  SER A 286     -60.230 124.752 -18.336  1.00 57.64           C  
ATOM   1952  C   SER A 286     -60.452 123.532 -19.227  1.00 56.54           C  
ATOM   1953  O   SER A 286     -60.414 122.390 -18.783  1.00 53.84           O  
ATOM   1954  CB  SER A 286     -58.961 124.616 -17.492  1.00 56.41           C  
ATOM   1955  OG  SER A 286     -59.047 123.538 -16.591  1.00 52.77           O  
ATOM   1956  N   THR A 287     -60.645 123.705 -20.499  1.00 57.92           N  
ATOM   1957  CA  THR A 287     -60.792 122.665 -21.527  1.00 60.83           C  
ATOM   1958  C   THR A 287     -59.472 122.010 -21.922  1.00 61.93           C  
ATOM   1959  O   THR A 287     -59.388 121.339 -22.950  1.00 56.38           O  
ATOM   1960  CB  THR A 287     -61.481 123.245 -22.773  1.00 57.41           C  
ATOM   1961  OG1 THR A 287     -60.947 124.504 -23.108  1.00 53.84           O  
ATOM   1962  CG2 THR A 287     -62.978 123.438 -22.558  1.00 51.42           C  
ATOM   1963  N   SER A 288     -58.408 122.161 -21.124  1.00 47.77           N  
ATOM   1964  CA  SER A 288     -57.035 121.806 -21.507  1.00 53.43           C  
ATOM   1965  C   SER A 288     -56.764 120.309 -21.646  1.00 53.54           C  
ATOM   1966  O   SER A 288     -55.656 119.923 -22.026  1.00 50.51           O  
ATOM   1967  CB  SER A 288     -56.037 122.418 -20.525  1.00 51.03           C  
ATOM   1968  OG  SER A 288     -56.171 121.839 -19.254  1.00 47.44           O  
ATOM   1969  N   TRP A 289     -57.728 119.436 -21.357  1.00 49.02           N  
ATOM   1970  CA  TRP A 289     -57.552 117.991 -21.372  1.00 49.54           C  
ATOM   1971  C   TRP A 289     -57.153 117.397 -22.728  1.00 50.56           C  
ATOM   1972  O   TRP A 289     -56.920 116.189 -22.818  1.00 47.79           O  
ATOM   1973  CB  TRP A 289     -58.824 117.330 -20.844  1.00 47.23           C  
ATOM   1974  CG  TRP A 289     -59.082 117.482 -19.389  1.00 45.38           C  
ATOM   1975  CD1 TRP A 289     -59.538 118.565 -18.729  1.00 39.59           C  
ATOM   1976  CD2 TRP A 289     -58.881 116.451 -18.351  1.00 40.43           C  
ATOM   1977  NE1 TRP A 289     -59.653 118.310 -17.381  1.00 36.64           N  
ATOM   1978  CE2 TRP A 289     -59.264 117.018 -17.117  1.00 38.74           C  
ATOM   1979  CE3 TRP A 289     -58.438 115.132 -18.372  1.00 38.88           C  
ATOM   1980  CZ2 TRP A 289     -59.194 116.276 -15.909  1.00 39.12           C  
ATOM   1981  CZ3 TRP A 289     -58.366 114.384 -17.175  1.00 35.96           C  
ATOM   1982  CH2 TRP A 289     -58.751 114.960 -15.964  1.00 35.55           C  
ATOM   1983  N   ARG A 290     -57.081 118.148 -23.825  1.00 50.35           N  
ATOM   1984  CA  ARG A 290     -56.807 117.596 -25.156  1.00 53.78           C  
ATOM   1985  C   ARG A 290     -55.334 117.325 -25.466  1.00 52.13           C  
ATOM   1986  O   ARG A 290     -55.074 116.427 -26.257  1.00 50.19           O  
ATOM   1987  CB  ARG A 290     -57.374 118.516 -26.235  1.00 52.33           C  
ATOM   1988  CG  ARG A 290     -58.835 118.229 -26.544  1.00 49.64           C  
ATOM   1989  CD  ARG A 290     -59.263 119.055 -27.774  1.00 47.56           C  
ATOM   1990  NE  ARG A 290     -60.603 118.694 -28.230  1.00 43.98           N  
ATOM   1991  CZ  ARG A 290     -61.239 119.208 -29.274  1.00 40.77           C  
ATOM   1992  NH1 ARG A 290     -60.700 120.158 -30.000  1.00 39.62           N  
ATOM   1993  NH2 ARG A 290     -62.409 118.780 -29.610  1.00 38.14           N  
ATOM   1994  N   GLU A 291     -54.404 118.133 -24.978  1.00 50.24           N  
ATOM   1995  CA  GLU A 291     -53.133 118.268 -25.715  1.00 53.05           C  
ATOM   1996  C   GLU A 291     -52.105 117.160 -25.467  1.00 52.20           C  
ATOM   1997  O   GLU A 291     -51.352 116.828 -26.394  1.00 48.60           O  
ATOM   1998  CB  GLU A 291     -52.502 119.640 -25.451  1.00 50.28           C  
ATOM   1999  CG  GLU A 291     -53.203 120.749 -26.243  1.00 47.30           C  
ATOM   2000  CD  GLU A 291     -52.517 122.117 -26.139  1.00 43.25           C  
ATOM   2001  OE1 GLU A 291     -52.731 122.940 -27.063  1.00 41.74           O  
ATOM   2002  OE2 GLU A 291     -51.819 122.354 -25.130  1.00 42.44           O  
ATOM   2003  N   ASP A 292     -52.041 116.603 -24.279  1.00 52.49           N  
ATOM   2004  CA  ASP A 292     -50.882 115.778 -23.900  1.00 55.09           C  
ATOM   2005  C   ASP A 292     -50.833 114.382 -24.566  1.00 53.30           C  
ATOM   2006  O   ASP A 292     -50.242 113.442 -24.041  1.00 50.62           O  
ATOM   2007  CB  ASP A 292     -50.757 115.714 -22.368  1.00 51.87           C  
ATOM   2008  CG  ASP A 292     -50.244 116.998 -21.710  1.00 48.12           C  
ATOM   2009  OD1 ASP A 292     -49.578 117.811 -22.393  1.00 44.93           O  
ATOM   2010  OD2 ASP A 292     -50.486 117.153 -20.494  1.00 45.28           O  
ATOM   2011  N   GLU A 293     -51.388 114.145 -25.735  1.00 47.77           N  
ATOM   2012  CA  GLU A 293     -51.258 112.906 -26.520  1.00 51.00           C  
ATOM   2013  C   GLU A 293     -49.843 112.670 -27.093  1.00 49.49           C  
ATOM   2014  O   GLU A 293     -49.509 111.527 -27.418  1.00 48.39           O  
ATOM   2015  CB  GLU A 293     -52.282 112.885 -27.677  1.00 50.17           C  
ATOM   2016  CG  GLU A 293     -53.657 112.370 -27.261  1.00 47.63           C  
ATOM   2017  CD  GLU A 293     -54.626 112.132 -28.441  1.00 44.45           C  
ATOM   2018  OE1 GLU A 293     -55.647 111.429 -28.235  1.00 42.03           O  
ATOM   2019  OE2 GLU A 293     -54.386 112.642 -29.554  1.00 43.09           O  
ATOM   2020  N   GLU A 294     -49.039 113.705 -27.279  1.00 47.60           N  
ATOM   2021  CA  GLU A 294     -47.889 113.590 -28.188  1.00 51.04           C  
ATOM   2022  C   GLU A 294     -46.733 112.707 -27.685  1.00 48.74           C  
ATOM   2023  O   GLU A 294     -46.127 111.992 -28.489  1.00 46.85           O  
ATOM   2024  CB  GLU A 294     -47.311 114.966 -28.523  1.00 50.23           C  
ATOM   2025  CG  GLU A 294     -48.117 115.753 -29.549  1.00 47.19           C  
ATOM   2026  CD  GLU A 294     -47.303 116.890 -30.191  1.00 43.64           C  
ATOM   2027  OE1 GLU A 294     -47.600 117.219 -31.367  1.00 40.99           O  
ATOM   2028  OE2 GLU A 294     -46.357 117.376 -29.548  1.00 42.26           O  
ATOM   2029  N   VAL A 295     -46.357 112.860 -26.411  1.00 44.31           N  
ATOM   2030  CA  VAL A 295     -44.939 112.631 -26.070  1.00 49.35           C  
ATOM   2031  C   VAL A 295     -44.549 111.153 -25.982  1.00 48.99           C  
ATOM   2032  O   VAL A 295     -43.365 110.826 -25.917  1.00 48.04           O  
ATOM   2033  CB  VAL A 295     -44.511 113.412 -24.813  1.00 48.08           C  
ATOM   2034  CG1 VAL A 295     -42.989 113.425 -24.610  1.00 44.20           C  
ATOM   2035  CG2 VAL A 295     -44.939 114.888 -24.882  1.00 46.68           C  
ATOM   2036  N   THR A 296     -45.503 110.205 -25.999  1.00 49.91           N  
ATOM   2037  CA  THR A 296     -45.191 108.769 -25.866  1.00 52.86           C  
ATOM   2038  C   THR A 296     -44.538 108.151 -27.107  1.00 51.71           C  
ATOM   2039  O   THR A 296     -44.755 106.973 -27.411  1.00 49.24           O  
ATOM   2040  CB  THR A 296     -46.409 107.947 -25.414  1.00 50.44           C  
ATOM   2041  OG1 THR A 296     -47.495 108.139 -26.295  1.00 48.08           O  
ATOM   2042  CG2 THR A 296     -46.876 108.320 -24.007  1.00 47.56           C  
ATOM   2043  N   LYS A 297     -43.683 108.864 -27.802  1.00 49.69           N  
ATOM   2044  CA  LYS A 297     -42.782 108.283 -28.805  1.00 54.06           C  
ATOM   2045  C   LYS A 297     -41.789 107.369 -28.089  1.00 53.95           C  
ATOM   2046  O   LYS A 297     -40.719 107.798 -27.676  1.00 51.14           O  
ATOM   2047  CB  LYS A 297     -42.086 109.359 -29.638  1.00 51.65           C  
ATOM   2048  CG  LYS A 297     -43.005 109.886 -30.747  1.00 49.21           C  
ATOM   2049  CD  LYS A 297     -42.258 110.907 -31.624  1.00 47.38           C  
ATOM   2050  CE  LYS A 297     -43.179 111.416 -32.719  1.00 42.81           C  
ATOM   2051  NZ  LYS A 297     -42.602 112.545 -33.470  1.00 38.67           N1+
ATOM   2052  N   GLY A 298     -42.183 106.098 -27.933  1.00 50.74           N  
ATOM   2053  CA  GLY A 298     -41.361 105.073 -27.326  1.00 54.05           C  
ATOM   2054  C   GLY A 298     -40.035 104.958 -28.074  1.00 54.73           C  
ATOM   2055  O   GLY A 298     -40.002 104.479 -29.208  1.00 52.18           O  
ATOM   2056  N   LYS A 299     -38.957 105.366 -27.410  1.00 49.66           N  
ATOM   2057  CA  LYS A 299     -37.617 104.956 -27.823  1.00 53.34           C  
ATOM   2058  C   LYS A 299     -37.550 103.442 -27.660  1.00 51.47           C  
ATOM   2059  O   LYS A 299     -37.324 102.933 -26.574  1.00 50.38           O  
ATOM   2060  CB  LYS A 299     -36.538 105.643 -26.978  1.00 51.31           C  
ATOM   2061  CG  LYS A 299     -36.175 107.055 -27.455  1.00 48.84           C  
ATOM   2062  CD  LYS A 299     -35.015 107.574 -26.598  1.00 47.39           C  
ATOM   2063  CE  LYS A 299     -34.465 108.904 -27.087  1.00 42.88           C  
ATOM   2064  NZ  LYS A 299     -33.316 109.338 -26.263  1.00 39.20           N1+
ATOM   2065  N   LYS A 300     -37.767 102.688 -28.747  1.00 48.17           N  
ATOM   2066  CA  LYS A 300     -37.340 101.298 -28.861  1.00 51.60           C  
ATOM   2067  C   LYS A 300     -35.817 101.306 -28.897  1.00 50.42           C  
ATOM   2068  O   LYS A 300     -35.223 101.382 -29.968  1.00 48.88           O  
ATOM   2069  CB  LYS A 300     -37.914 100.640 -30.115  1.00 49.69           C  
ATOM   2070  CG  LYS A 300     -39.376 100.193 -29.969  1.00 47.19           C  
ATOM   2071  CD  LYS A 300     -39.783  99.454 -31.252  1.00 46.24           C  
ATOM   2072  CE  LYS A 300     -41.172  98.843 -31.136  1.00 41.96           C  
ATOM   2073  NZ  LYS A 300     -41.541  98.097 -32.357  1.00 38.25           N1+
ATOM   2074  N   GLU A 301     -35.193 101.295 -27.737  1.00 51.24           N  
ATOM   2075  CA  GLU A 301     -33.792 100.910 -27.707  1.00 54.23           C  
ATOM   2076  C   GLU A 301     -33.746  99.401 -27.947  1.00 53.11           C  
ATOM   2077  O   GLU A 301     -34.219  98.608 -27.131  1.00 49.98           O  
ATOM   2078  CB  GLU A 301     -33.099 101.352 -26.421  1.00 51.99           C  
ATOM   2079  CG  GLU A 301     -32.819 102.865 -26.468  1.00 49.77           C  
ATOM   2080  CD  GLU A 301     -32.016 103.421 -25.284  1.00 45.87           C  
ATOM   2081  OE1 GLU A 301     -31.586 104.593 -25.392  1.00 42.81           O  
ATOM   2082  OE2 GLU A 301     -31.850 102.696 -24.285  1.00 43.51           O  
ATOM   2083  N   ASP A 302     -33.220  99.014 -29.099  1.00 54.34           N  
ATOM   2084  CA  ASP A 302     -32.921  97.638 -29.456  1.00 56.87           C  
ATOM   2085  C   ASP A 302     -31.819  97.121 -28.523  1.00 55.04           C  
ATOM   2086  O   ASP A 302     -30.624  97.189 -28.835  1.00 52.87           O  
ATOM   2087  CB  ASP A 302     -32.494  97.551 -30.940  1.00 54.00           C  
ATOM   2088  CG  ASP A 302     -33.648  97.622 -31.955  1.00 49.72           C  
ATOM   2089  OD1 ASP A 302     -34.732  97.086 -31.650  1.00 46.15           O  
ATOM   2090  OD2 ASP A 302     -33.414  98.178 -33.042  1.00 45.98           O  
ATOM   2091  N   ILE A 303     -32.223  96.625 -27.332  1.00 51.28           N  
ATOM   2092  CA  ILE A 303     -31.272  95.909 -26.481  1.00 54.31           C  
ATOM   2093  C   ILE A 303     -30.977  94.593 -27.178  1.00 53.24           C  
ATOM   2094  O   ILE A 303     -31.777  93.654 -27.153  1.00 49.80           O  
ATOM   2095  CB  ILE A 303     -31.776  95.759 -25.043  1.00 52.37           C  
ATOM   2096  CG1 ILE A 303     -32.046  97.148 -24.418  1.00 50.73           C  
ATOM   2097  CG2 ILE A 303     -30.723  94.990 -24.218  1.00 49.80           C  
ATOM   2098  CD1 ILE A 303     -32.613  97.107 -22.996  1.00 48.01           C  
ATOM   2099  N   ASN A 304     -29.837  94.569 -27.817  1.00 45.75           N  
ATOM   2100  CA  ASN A 304     -29.343  93.416 -28.549  1.00 49.19           C  
ATOM   2101  C   ASN A 304     -28.911  92.332 -27.539  1.00 46.16           C  
ATOM   2102  O   ASN A 304     -27.740  92.231 -27.189  1.00 44.69           O  
ATOM   2103  CB  ASN A 304     -28.238  93.917 -29.503  1.00 48.77           C  
ATOM   2104  CG  ASN A 304     -28.040  93.055 -30.728  1.00 43.90           C  
ATOM   2105  OD1 ASN A 304     -28.711  92.079 -30.967  1.00 41.39           O  
ATOM   2106  ND2 ASN A 304     -27.102  93.435 -31.575  1.00 42.45           N  
ATOM   2107  N   LEU A 305     -29.868  91.561 -27.048  1.00 52.30           N  
ATOM   2108  CA  LEU A 305     -29.658  90.459 -26.101  1.00 55.15           C  
ATOM   2109  C   LEU A 305     -29.000  89.232 -26.756  1.00 54.20           C  
ATOM   2110  O   LEU A 305     -29.262  88.100 -26.374  1.00 49.28           O  
ATOM   2111  CB  LEU A 305     -30.999  90.103 -25.426  1.00 52.03           C  
ATOM   2112  CG  LEU A 305     -31.389  91.007 -24.246  1.00 50.21           C  
ATOM   2113  CD1 LEU A 305     -32.854  90.782 -23.883  1.00 47.99           C  
ATOM   2114  CD2 LEU A 305     -30.545  90.690 -23.007  1.00 49.63           C  
ATOM   2115  N   ASN A 306     -28.131  89.440 -27.719  1.00 51.26           N  
ATOM   2116  CA  ASN A 306     -27.472  88.335 -28.414  1.00 54.07           C  
ATOM   2117  C   ASN A 306     -26.475  87.543 -27.558  1.00 51.71           C  
ATOM   2118  O   ASN A 306     -26.016  86.497 -28.009  1.00 47.53           O  
ATOM   2119  CB  ASN A 306     -26.737  88.895 -29.653  1.00 51.75           C  
ATOM   2120  CG  ASN A 306     -27.555  88.910 -30.921  1.00 49.09           C  
ATOM   2121  OD1 ASN A 306     -28.612  88.335 -31.048  1.00 45.27           O  
ATOM   2122  ND2 ASN A 306     -27.038  89.557 -31.942  1.00 45.76           N  
ATOM   2123  N   GLY A 307     -26.064  88.074 -26.395  1.00 51.24           N  
ATOM   2124  CA  GLY A 307     -24.789  87.649 -25.827  1.00 54.85           C  
ATOM   2125  C   GLY A 307     -24.754  86.368 -25.010  1.00 53.18           C  
ATOM   2126  O   GLY A 307     -23.663  86.047 -24.530  1.00 48.29           O  
ATOM   2127  N   PHE A 308     -25.878  85.649 -24.786  1.00 40.56           N  
ATOM   2128  CA  PHE A 308     -25.855  84.391 -24.044  1.00 38.77           C  
ATOM   2129  C   PHE A 308     -25.894  83.168 -24.957  1.00 34.27           C  
ATOM   2130  O   PHE A 308     -26.730  83.154 -25.886  1.00 29.57           O  
ATOM   2131  CB  PHE A 308     -26.958  84.343 -22.987  1.00 36.16           C  
ATOM   2132  CG  PHE A 308     -26.530  84.918 -21.660  1.00 37.06           C  
ATOM   2133  CD1 PHE A 308     -25.654  84.188 -20.833  1.00 34.45           C  
ATOM   2134  CD2 PHE A 308     -26.978  86.177 -21.228  1.00 33.53           C  
ATOM   2135  CE1 PHE A 308     -25.238  84.724 -19.603  1.00 31.73           C  
ATOM   2136  CE2 PHE A 308     -26.561  86.710 -20.007  1.00 34.76           C  
ATOM   2137  CZ  PHE A 308     -25.691  85.992 -19.189  1.00 34.17           C  
ATOM   2138  OXT PHE A 308     -25.059  82.270 -24.657  1.00 40.79           O  
TER    2139      PHE A 308 
ATOM   2140  N   ARG B   1      80.924 -59.989  -6.874  1.00 31.34           N1+
ATOM   2141  CA  ARG B   1      82.103 -60.866  -6.786  1.00 36.87           C  
ATOM   2142  C   ARG B   1      82.129 -61.774  -8.007  1.00 34.48           C  
ATOM   2143  O   ARG B   1      81.140 -62.435  -8.291  1.00 30.30           O  
ATOM   2144  CB  ARG B   1      82.124 -61.695  -5.490  1.00 36.63           C  
ATOM   2145  CG  ARG B   1      82.872 -60.975  -4.355  1.00 34.50           C  
ATOM   2146  CD  ARG B   1      82.947 -61.860  -3.108  1.00 34.52           C  
ATOM   2147  NE  ARG B   1      83.768 -61.255  -2.059  1.00 32.63           N  
ATOM   2148  CZ  ARG B   1      83.978 -61.743  -0.823  1.00 30.49           C  
ATOM   2149  NH1 ARG B   1      83.400 -62.826  -0.436  1.00 29.93           N  
ATOM   2150  NH2 ARG B   1      84.767 -61.112   0.007  1.00 29.91           N  
ATOM   2151  N   VAL B   2      83.307 -61.763  -8.747  1.00 39.86           N  
ATOM   2152  CA  VAL B   2      83.572 -62.557  -9.950  1.00 45.67           C  
ATOM   2153  C   VAL B   2      83.734 -64.006  -9.503  1.00 43.64           C  
ATOM   2154  O   VAL B   2      84.807 -64.387  -9.039  1.00 41.56           O  
ATOM   2155  CB  VAL B   2      84.843 -62.034 -10.660  1.00 44.17           C  
ATOM   2156  CG1 VAL B   2      85.147 -62.786 -11.934  1.00 40.46           C  
ATOM   2157  CG2 VAL B   2      84.710 -60.535 -10.998  1.00 44.08           C  
ATOM   2158  N   ILE B   3      82.648 -64.768  -9.535  1.00 41.64           N  
ATOM   2159  CA  ILE B   3      82.745 -66.200  -9.277  1.00 46.55           C  
ATOM   2160  C   ILE B   3      83.404 -66.798 -10.515  1.00 45.27           C  
ATOM   2161  O   ILE B   3      82.768 -66.920 -11.564  1.00 42.58           O  
ATOM   2162  CB  ILE B   3      81.387 -66.828  -8.928  1.00 45.13           C  
ATOM   2163  CG1 ILE B   3      80.807 -66.152  -7.653  1.00 45.45           C  
ATOM   2164  CG2 ILE B   3      81.549 -68.343  -8.709  1.00 45.62           C  
ATOM   2165  CD1 ILE B   3      79.402 -66.637  -7.256  1.00 43.91           C  
ATOM   2166  N   ASN B   4      84.720 -67.079 -10.413  1.00 42.31           N  
ATOM   2167  CA  ASN B   4      85.481 -67.726 -11.475  1.00 46.16           C  
ATOM   2168  C   ASN B   4      84.856 -69.105 -11.748  1.00 43.89           C  
ATOM   2169  O   ASN B   4      84.865 -69.980 -10.890  1.00 41.79           O  
ATOM   2170  CB  ASN B   4      86.966 -67.840 -11.063  1.00 44.09           C  
ATOM   2171  CG  ASN B   4      87.827 -66.672 -11.509  1.00 40.49           C  
ATOM   2172  OD1 ASN B   4      87.486 -65.898 -12.383  1.00 39.92           O  
ATOM   2173  ND2 ASN B   4      89.006 -66.533 -10.935  1.00 39.93           N  
ATOM   2174  N   HIS B   5      84.367 -69.288 -12.960  1.00 48.55           N  
ATOM   2175  CA  HIS B   5      83.937 -70.554 -13.536  1.00 51.54           C  
ATOM   2176  C   HIS B   5      85.175 -71.426 -13.866  1.00 49.96           C  
ATOM   2177  O   HIS B   5      85.459 -71.685 -15.028  1.00 47.51           O  
ATOM   2178  CB  HIS B   5      83.101 -70.284 -14.793  1.00 49.03           C  
ATOM   2179  CG  HIS B   5      81.653 -69.989 -14.512  1.00 47.98           C  
ATOM   2180  ND1 HIS B   5      80.692 -70.923 -14.184  1.00 45.60           N  
ATOM   2181  CD2 HIS B   5      80.995 -68.809 -14.644  1.00 43.63           C  
ATOM   2182  CE1 HIS B   5      79.503 -70.309 -14.117  1.00 42.16           C  
ATOM   2183  NE2 HIS B   5      79.646 -69.022 -14.396  1.00 40.64           N  
ATOM   2184  N   GLU B   6      85.963 -71.819 -12.834  1.00 39.93           N  
ATOM   2185  CA  GLU B   6      87.071 -72.734 -13.113  1.00 44.65           C  
ATOM   2186  C   GLU B   6      86.554 -74.060 -13.670  1.00 42.19           C  
ATOM   2187  O   GLU B   6      85.602 -74.679 -13.171  1.00 40.37           O  
ATOM   2188  CB  GLU B   6      88.001 -72.930 -11.913  1.00 43.84           C  
ATOM   2189  CG  GLU B   6      89.070 -71.829 -11.870  1.00 42.99           C  
ATOM   2190  CD  GLU B   6      90.183 -72.066 -10.825  1.00 41.72           C  
ATOM   2191  OE1 GLU B   6      91.231 -71.379 -10.934  1.00 38.85           O  
ATOM   2192  OE2 GLU B   6      89.973 -72.904  -9.930  1.00 41.05           O  
ATOM   2193  N   SER B   7      87.240 -74.470 -14.754  1.00 39.56           N  
ATOM   2194  CA  SER B   7      86.919 -75.622 -15.581  1.00 43.29           C  
ATOM   2195  C   SER B   7      87.209 -76.922 -14.820  1.00 41.65           C  
ATOM   2196  O   SER B   7      88.357 -77.378 -14.790  1.00 40.51           O  
ATOM   2197  CB  SER B   7      87.762 -75.546 -16.865  1.00 42.37           C  
ATOM   2198  OG  SER B   7      89.134 -75.418 -16.561  1.00 40.13           O  
ATOM   2199  N   LEU B   8      86.158 -77.517 -14.269  1.00 43.16           N  
ATOM   2200  CA  LEU B   8      86.225 -78.916 -13.848  1.00 47.04           C  
ATOM   2201  C   LEU B   8      86.493 -79.783 -15.087  1.00 46.28           C  
ATOM   2202  O   LEU B   8      85.578 -80.178 -15.799  1.00 44.01           O  
ATOM   2203  CB  LEU B   8      84.915 -79.298 -13.122  1.00 45.04           C  
ATOM   2204  CG  LEU B   8      84.933 -78.913 -11.627  1.00 43.06           C  
ATOM   2205  CD1 LEU B   8      83.513 -78.873 -11.052  1.00 43.12           C  
ATOM   2206  CD2 LEU B   8      85.737 -79.929 -10.793  1.00 44.27           C  
ATOM   2207  N   LYS B   9      87.823 -80.038 -15.369  1.00 41.58           N  
ATOM   2208  CA  LYS B   9      88.257 -80.957 -16.422  1.00 47.57           C  
ATOM   2209  C   LYS B   9      87.784 -82.364 -16.060  1.00 45.17           C  
ATOM   2210  O   LYS B   9      88.294 -82.980 -15.121  1.00 43.43           O  
ATOM   2211  CB  LYS B   9      89.786 -80.942 -16.595  1.00 46.27           C  
ATOM   2212  CG  LYS B   9      90.282 -79.778 -17.453  1.00 44.52           C  
ATOM   2213  CD  LYS B   9      91.803 -79.901 -17.662  1.00 43.63           C  
ATOM   2214  CE  LYS B   9      92.321 -78.846 -18.642  1.00 40.38           C  
ATOM   2215  NZ  LYS B   9      93.775 -78.969 -18.870  1.00 37.64           N1+
ATOM   2216  N   THR B  10      86.893 -82.876 -16.822  1.00 46.14           N  
ATOM   2217  CA  THR B  10      86.475 -84.277 -16.846  1.00 49.64           C  
ATOM   2218  C   THR B  10      87.614 -85.102 -17.444  1.00 49.92           C  
ATOM   2219  O   THR B  10      87.675 -85.285 -18.661  1.00 47.25           O  
ATOM   2220  CB  THR B  10      85.194 -84.420 -17.678  1.00 46.14           C  
ATOM   2221  OG1 THR B  10      85.332 -83.729 -18.909  1.00 43.67           O  
ATOM   2222  CG2 THR B  10      83.993 -83.792 -16.968  1.00 45.14           C  
ATOM   2223  N   SER B  11      88.577 -85.564 -16.626  1.00 40.80           N  
ATOM   2224  CA  SER B  11      89.621 -86.478 -17.101  1.00 44.63           C  
ATOM   2225  C   SER B  11      88.986 -87.847 -17.398  1.00 43.33           C  
ATOM   2226  O   SER B  11      88.671 -88.592 -16.471  1.00 41.43           O  
ATOM   2227  CB  SER B  11      90.761 -86.576 -16.072  1.00 42.86           C  
ATOM   2228  OG  SER B  11      90.288 -86.912 -14.796  1.00 41.64           O  
ATOM   2229  N   GLU B  12      88.850 -88.160 -18.707  1.00 39.53           N  
ATOM   2230  CA  GLU B  12      88.238 -89.384 -19.250  1.00 43.47           C  
ATOM   2231  C   GLU B  12      89.098 -90.663 -19.107  1.00 41.60           C  
ATOM   2232  O   GLU B  12      88.629 -91.730 -19.504  1.00 40.50           O  
ATOM   2233  CB  GLU B  12      87.946 -89.188 -20.746  1.00 42.83           C  
ATOM   2234  CG  GLU B  12      86.740 -88.282 -21.027  1.00 41.78           C  
ATOM   2235  CD  GLU B  12      86.411 -88.230 -22.536  1.00 41.03           C  
ATOM   2236  OE1 GLU B  12      85.218 -88.049 -22.863  1.00 38.01           O  
ATOM   2237  OE2 GLU B  12      87.350 -88.352 -23.351  1.00 40.24           O  
ATOM   2238  N   ASP B  13      90.380 -90.596 -18.622  1.00 42.20           N  
ATOM   2239  CA  ASP B  13      91.382 -91.656 -18.787  1.00 45.28           C  
ATOM   2240  C   ASP B  13      91.083 -92.953 -18.010  1.00 42.23           C  
ATOM   2241  O   ASP B  13      91.918 -93.464 -17.246  1.00 40.46           O  
ATOM   2242  CB  ASP B  13      92.799 -91.110 -18.489  1.00 42.89           C  
ATOM   2243  CG  ASP B  13      93.451 -90.317 -19.625  1.00 40.37           C  
ATOM   2244  OD1 ASP B  13      93.024 -90.443 -20.784  1.00 40.56           O  
ATOM   2245  OD2 ASP B  13      94.438 -89.602 -19.310  1.00 40.80           O  
ATOM   2246  N   ILE B  14      89.914 -93.540 -18.211  1.00 38.94           N  
ATOM   2247  CA  ILE B  14      89.640 -94.928 -17.845  1.00 43.08           C  
ATOM   2248  C   ILE B  14      90.366 -95.819 -18.864  1.00 41.70           C  
ATOM   2249  O   ILE B  14      89.755 -96.403 -19.762  1.00 39.59           O  
ATOM   2250  CB  ILE B  14      88.137 -95.220 -17.715  1.00 40.72           C  
ATOM   2251  CG1 ILE B  14      87.439 -94.202 -16.763  1.00 39.38           C  
ATOM   2252  CG2 ILE B  14      87.931 -96.648 -17.177  1.00 41.27           C  
ATOM   2253  CD1 ILE B  14      85.914 -94.376 -16.658  1.00 39.63           C  
ATOM   2254  N   GLN B  15      91.745 -95.950 -18.748  1.00 36.44           N  
ATOM   2255  CA  GLN B  15      92.534 -96.986 -19.423  1.00 41.01           C  
ATOM   2256  C   GLN B  15      92.212 -98.350 -18.788  1.00 39.87           C  
ATOM   2257  O   GLN B  15      92.959 -98.891 -17.974  1.00 37.43           O  
ATOM   2258  CB  GLN B  15      94.036 -96.659 -19.385  1.00 38.95           C  
ATOM   2259  CG  GLN B  15      94.447 -95.611 -20.424  1.00 37.85           C  
ATOM   2260  CD  GLN B  15      95.970 -95.425 -20.503  1.00 35.20           C  
ATOM   2261  OE1 GLN B  15      96.745 -95.909 -19.715  1.00 35.59           O  
ATOM   2262  NE2 GLN B  15      96.452 -94.707 -21.502  1.00 34.56           N  
ATOM   2263  N   GLY B  16      91.100 -98.930 -19.159  1.00 37.15           N  
ATOM   2264  CA  GLY B  16      90.641-100.262 -18.747  1.00 41.29           C  
ATOM   2265  C   GLY B  16      91.445-101.390 -19.401  1.00 41.75           C  
ATOM   2266  O   GLY B  16      90.850-102.291 -19.999  1.00 39.46           O  
ATOM   2267  N   GLY B  17      92.792-101.325 -19.380  1.00 34.61           N  
ATOM   2268  CA  GLY B  17      93.634-102.226 -20.157  1.00 38.38           C  
ATOM   2269  C   GLY B  17      93.840-103.640 -19.601  1.00 39.25           C  
ATOM   2270  O   GLY B  17      94.434-104.442 -20.312  1.00 37.23           O  
ATOM   2271  N   TYR B  18      93.500-104.000 -18.373  1.00 31.26           N  
ATOM   2272  CA  TYR B  18      93.892-105.281 -17.765  1.00 35.49           C  
ATOM   2273  C   TYR B  18      93.284-106.462 -18.531  1.00 35.16           C  
ATOM   2274  O   TYR B  18      92.076-106.695 -18.540  1.00 33.18           O  
ATOM   2275  CB  TYR B  18      93.618-105.321 -16.265  1.00 32.83           C  
ATOM   2276  CG  TYR B  18      94.789-104.782 -15.470  1.00 31.86           C  
ATOM   2277  CD1 TYR B  18      95.913-105.609 -15.217  1.00 32.02           C  
ATOM   2278  CD2 TYR B  18      94.790-103.453 -15.009  1.00 32.49           C  
ATOM   2279  CE1 TYR B  18      97.016-105.108 -14.508  1.00 30.84           C  
ATOM   2280  CE2 TYR B  18      95.896-102.952 -14.304  1.00 32.05           C  
ATOM   2281  CZ  TYR B  18      97.009-103.771 -14.055  1.00 31.49           C  
ATOM   2282  OH  TYR B  18      98.092-103.275 -13.362  1.00 29.36           O  
ATOM   2283  N   SER B  19      94.217-107.217 -19.158  1.00 33.61           N  
ATOM   2284  CA  SER B  19      93.951-108.406 -19.957  1.00 37.34           C  
ATOM   2285  C   SER B  19      93.256-109.467 -19.101  1.00 37.15           C  
ATOM   2286  O   SER B  19      93.755-109.844 -18.038  1.00 36.49           O  
ATOM   2287  CB  SER B  19      95.274-108.960 -20.489  1.00 35.99           C  
ATOM   2288  OG  SER B  19      96.201-109.141 -19.449  1.00 35.36           O  
ATOM   2289  N   ALA B  20      92.169-109.960 -19.637  1.00 34.60           N  
ATOM   2290  CA  ALA B  20      91.467-111.112 -19.092  1.00 39.46           C  
ATOM   2291  C   ALA B  20      92.405-112.331 -19.088  1.00 40.72           C  
ATOM   2292  O   ALA B  20      92.449-113.108 -20.049  1.00 39.29           O  
ATOM   2293  CB  ALA B  20      90.200-111.340 -19.937  1.00 37.64           C  
ATOM   2294  N   GLY B  21      93.212-112.508 -18.030  1.00 32.86           N  
ATOM   2295  CA  GLY B  21      93.960-113.735 -17.790  1.00 35.76           C  
ATOM   2296  C   GLY B  21      92.950-114.875 -17.676  1.00 35.36           C  
ATOM   2297  O   GLY B  21      92.039-114.818 -16.848  1.00 33.70           O  
ATOM   2298  N   ILE B  22      93.149-115.870 -18.575  1.00 34.86           N  
ATOM   2299  CA  ILE B  22      92.322-117.068 -18.636  1.00 38.95           C  
ATOM   2300  C   ILE B  22      92.437-117.766 -17.281  1.00 38.67           C  
ATOM   2301  O   ILE B  22      93.479-118.351 -16.970  1.00 37.02           O  
ATOM   2302  CB  ILE B  22      92.781-117.953 -19.807  1.00 36.89           C  
ATOM   2303  CG1 ILE B  22      92.629-117.198 -21.146  1.00 34.23           C  
ATOM   2304  CG2 ILE B  22      92.019-119.274 -19.844  1.00 35.35           C  
ATOM   2305  CD1 ILE B  22      93.309-117.885 -22.346  1.00 32.35           C  
ATOM   2306  N   VAL B  23      91.410-117.699 -16.446  1.00 35.82           N  
ATOM   2307  CA  VAL B  23      91.297-118.509 -15.232  1.00 39.37           C  
ATOM   2308  C   VAL B  23      91.191-119.955 -15.704  1.00 40.14           C  
ATOM   2309  O   VAL B  23      90.152-120.373 -16.211  1.00 38.30           O  
ATOM   2310  CB  VAL B  23      90.118-118.093 -14.353  1.00 37.69           C  
ATOM   2311  CG1 VAL B  23      90.110-118.866 -13.045  1.00 34.28           C  
ATOM   2312  CG2 VAL B  23      90.174-116.598 -13.994  1.00 36.62           C  
ATOM   2313  N   GLY B  24      92.278-120.608 -15.674  1.00 36.84           N  
ATOM   2314  CA  GLY B  24      92.419-121.924 -16.242  1.00 39.85           C  
ATOM   2315  C   GLY B  24      91.783-123.017 -15.390  1.00 40.76           C  
ATOM   2316  O   GLY B  24      90.966-122.789 -14.497  1.00 38.26           O  
ATOM   2317  N   ASP B  25      92.277-124.216 -15.676  1.00 42.47           N  
ATOM   2318  CA  ASP B  25      91.740-125.552 -15.490  1.00 44.64           C  
ATOM   2319  C   ASP B  25      91.646-126.045 -14.022  1.00 45.33           C  
ATOM   2320  O   ASP B  25      91.970-127.189 -13.722  1.00 41.84           O  
ATOM   2321  CB  ASP B  25      92.633-126.481 -16.336  1.00 42.31           C  
ATOM   2322  CG  ASP B  25      92.009-127.057 -17.582  1.00 38.80           C  
ATOM   2323  OD1 ASP B  25      90.788-126.960 -17.750  1.00 35.20           O  
ATOM   2324  OD2 ASP B  25      92.802-127.605 -18.393  1.00 35.58           O  
ATOM   2325  N   GLY B  26      91.252-125.257 -13.111  1.00 41.89           N  
ATOM   2326  CA  GLY B  26      91.144-125.639 -11.710  1.00 44.34           C  
ATOM   2327  C   GLY B  26      90.261-126.870 -11.443  1.00 45.19           C  
ATOM   2328  O   GLY B  26      90.386-127.510 -10.399  1.00 42.39           O  
ATOM   2329  N   SER B  27      89.411-127.262 -12.369  1.00 43.96           N  
ATOM   2330  CA  SER B  27      88.602-128.489 -12.300  1.00 48.48           C  
ATOM   2331  C   SER B  27      89.422-129.784 -12.424  1.00 49.18           C  
ATOM   2332  O   SER B  27      89.003-130.822 -11.922  1.00 46.11           O  
ATOM   2333  CB  SER B  27      87.538-128.456 -13.393  1.00 46.56           C  
ATOM   2334  OG  SER B  27      88.091-128.192 -14.656  1.00 43.58           O  
ATOM   2335  N   ASP B  28      90.618-129.758 -13.047  1.00 47.34           N  
ATOM   2336  CA  ASP B  28      91.450-130.938 -13.258  1.00 50.31           C  
ATOM   2337  C   ASP B  28      92.135-131.455 -11.979  1.00 51.17           C  
ATOM   2338  O   ASP B  28      92.464-132.633 -11.886  1.00 47.69           O  
ATOM   2339  CB  ASP B  28      92.518-130.636 -14.334  1.00 48.12           C  
ATOM   2340  CG  ASP B  28      91.978-130.673 -15.757  1.00 45.01           C  
ATOM   2341  OD1 ASP B  28      90.908-131.263 -15.982  1.00 41.07           O  
ATOM   2342  OD2 ASP B  28      92.707-130.172 -16.648  1.00 41.35           O  
ATOM   2343  N   ALA B  29      92.330-130.618 -10.959  1.00 47.93           N  
ATOM   2344  CA  ALA B  29      93.050-130.987  -9.733  1.00 51.29           C  
ATOM   2345  C   ALA B  29      92.343-132.074  -8.904  1.00 51.93           C  
ATOM   2346  O   ALA B  29      92.975-133.016  -8.429  1.00 48.59           O  
ATOM   2347  CB  ALA B  29      93.279-129.705  -8.916  1.00 49.19           C  
ATOM   2348  N   LEU B  30      91.023-131.985  -8.764  1.00 48.52           N  
ATOM   2349  CA  LEU B  30      90.236-133.008  -8.052  1.00 51.30           C  
ATOM   2350  C   LEU B  30      90.192-134.339  -8.808  1.00 52.82           C  
ATOM   2351  O   LEU B  30      90.262-135.414  -8.201  1.00 49.18           O  
ATOM   2352  CB  LEU B  30      88.822-132.477  -7.791  1.00 49.08           C  
ATOM   2353  CG  LEU B  30      88.723-131.667  -6.497  1.00 46.24           C  
ATOM   2354  CD1 LEU B  30      87.484-130.780  -6.510  1.00 43.34           C  
ATOM   2355  CD2 LEU B  30      88.626-132.581  -5.273  1.00 43.34           C  
ATOM   2356  N   GLY B  31      90.193-134.318 -10.116  1.00 52.04           N  
ATOM   2357  CA  GLY B  31      90.233-135.500 -10.968  1.00 56.03           C  
ATOM   2358  C   GLY B  31      91.526-136.290 -10.801  1.00 56.84           C  
ATOM   2359  O   GLY B  31      91.512-137.526 -10.701  1.00 53.93           O  
ATOM   2360  N   SER B  32      92.700-135.648 -10.691  1.00 53.70           N  
ATOM   2361  CA  SER B  32      94.015-136.286 -10.570  1.00 57.32           C  
ATOM   2362  C   SER B  32      94.215-137.078  -9.261  1.00 58.19           C  
ATOM   2363  O   SER B  32      94.847-138.137  -9.271  1.00 54.01           O  
ATOM   2364  CB  SER B  32      95.121-135.252 -10.735  1.00 56.47           C  
ATOM   2365  OG  SER B  32      95.188-134.370  -9.649  1.00 53.22           O  
ATOM   2366  N   SER B  33      93.664-136.633  -8.135  1.00 50.48           N  
ATOM   2367  CA  SER B  33      93.779-137.329  -6.840  1.00 54.39           C  
ATOM   2368  C   SER B  33      93.015-138.657  -6.814  1.00 54.94           C  
ATOM   2369  O   SER B  33      93.535-139.678  -6.352  1.00 53.75           O  
ATOM   2370  CB  SER B  33      93.290-136.414  -5.718  1.00 52.26           C  
ATOM   2371  OG  SER B  33      93.642-136.983  -4.459  1.00 47.95           O  
ATOM   2372  N   ILE B  34      91.825-138.706  -7.395  1.00 59.55           N  
ATOM   2373  CA  ILE B  34      91.022-139.929  -7.524  1.00 61.51           C  
ATOM   2374  C   ILE B  34      91.694-140.927  -8.488  1.00 62.65           C  
ATOM   2375  O   ILE B  34      91.740-142.133  -8.218  1.00 60.21           O  
ATOM   2376  CB  ILE B  34      89.585-139.599  -7.949  1.00 60.94           C  
ATOM   2377  CG1 ILE B  34      88.890-138.743  -6.850  1.00 58.23           C  
ATOM   2378  CG2 ILE B  34      88.772-140.874  -8.206  1.00 55.35           C  
ATOM   2379  CD1 ILE B  34      87.527-138.179  -7.269  1.00 51.72           C  
ATOM   2380  N   GLU B  35      92.278-140.474  -9.605  1.00 58.72           N  
ATOM   2381  CA  GLU B  35      92.986-141.299 -10.593  1.00 60.97           C  
ATOM   2382  C   GLU B  35      94.248-141.957 -10.007  1.00 62.19           C  
ATOM   2383  O   GLU B  35      94.519-143.137 -10.254  1.00 60.31           O  
ATOM   2384  CB  GLU B  35      93.295-140.444 -11.823  1.00 59.99           C  
ATOM   2385  CG  GLU B  35      93.341-141.278 -13.088  1.00 57.29           C  
ATOM   2386  CD  GLU B  35      93.526-140.468 -14.362  1.00 52.41           C  
ATOM   2387  OE1 GLU B  35      93.220-141.037 -15.450  1.00 49.14           O  
ATOM   2388  OE2 GLU B  35      93.988-139.327 -14.285  1.00 48.90           O  
ATOM   2389  N   ASN B  36      94.998-141.225  -9.152  1.00 58.11           N  
ATOM   2390  CA  ASN B  36      96.157-141.769  -8.438  1.00 58.87           C  
ATOM   2391  C   ASN B  36      95.769-142.859  -7.427  1.00 59.62           C  
ATOM   2392  O   ASN B  36      96.421-143.898  -7.375  1.00 57.32           O  
ATOM   2393  CB  ASN B  36      96.938-140.623  -7.767  1.00 57.72           C  
ATOM   2394  CG  ASN B  36      97.865-139.918  -8.733  1.00 54.91           C  
ATOM   2395  OD1 ASN B  36      98.243-140.420  -9.771  1.00 49.08           O  
ATOM   2396  ND2 ASN B  36      98.306-138.724  -8.361  1.00 51.30           N  
ATOM   2397  N   ALA B  37      94.668-142.682  -6.672  1.00 60.34           N  
ATOM   2398  CA  ALA B  37      94.159-143.702  -5.747  1.00 60.73           C  
ATOM   2399  C   ALA B  37      93.771-145.005  -6.471  1.00 60.30           C  
ATOM   2400  O   ALA B  37      94.088-146.113  -6.021  1.00 60.72           O  
ATOM   2401  CB  ALA B  37      92.989-143.104  -4.956  1.00 61.16           C  
ATOM   2402  N   GLN B  38      93.147-144.947  -7.673  1.00 65.97           N  
ATOM   2403  CA  GLN B  38      92.825-146.126  -8.490  1.00 66.65           C  
ATOM   2404  C   GLN B  38      94.058-146.827  -9.079  1.00 67.09           C  
ATOM   2405  O   GLN B  38      94.072-148.061  -9.187  1.00 64.32           O  
ATOM   2406  CB  GLN B  38      91.876-145.731  -9.633  1.00 65.50           C  
ATOM   2407  CG  GLN B  38      90.427-145.555  -9.145  1.00 61.11           C  
ATOM   2408  CD  GLN B  38      89.449-145.355 -10.304  1.00 57.42           C  
ATOM   2409  OE1 GLN B  38      89.790-145.266 -11.478  1.00 54.05           O  
ATOM   2410  NE2 GLN B  38      88.155-145.299 -10.016  1.00 50.88           N  
ATOM   2411  N   LYS B  39      95.142-146.088  -9.474  1.00 66.69           N  
ATOM   2412  CA  LYS B  39      96.414-146.660  -9.953  1.00 66.50           C  
ATOM   2413  C   LYS B  39      97.134-147.464  -8.873  1.00 66.71           C  
ATOM   2414  O   LYS B  39      97.633-148.547  -9.174  1.00 64.90           O  
ATOM   2415  CB  LYS B  39      97.318-145.559 -10.505  1.00 65.07           C  
ATOM   2416  CG  LYS B  39      96.903-145.129 -11.913  1.00 62.29           C  
ATOM   2417  CD  LYS B  39      97.743-143.938 -12.362  1.00 58.39           C  
ATOM   2418  CE  LYS B  39      97.291-143.446 -13.723  1.00 55.19           C  
ATOM   2419  NZ  LYS B  39      97.908-142.157 -14.089  1.00 49.94           N1+
ATOM   2420  N   VAL B  40      97.185-147.062  -7.600  1.00 65.87           N  
ATOM   2421  CA  VAL B  40      97.759-147.798  -6.457  1.00 64.48           C  
ATOM   2422  C   VAL B  40      97.008-149.101  -6.196  1.00 65.04           C  
ATOM   2423  O   VAL B  40      97.627-150.156  -6.043  1.00 63.33           O  
ATOM   2424  CB  VAL B  40      97.818-146.923  -5.194  1.00 62.77           C  
ATOM   2425  CG1 VAL B  40      98.293-147.704  -3.970  1.00 57.49           C  
ATOM   2426  CG2 VAL B  40      98.786-145.750  -5.389  1.00 57.10           C  
ATOM   2427  N   ALA B  41      95.668-149.105  -6.248  1.00 62.02           N  
ATOM   2428  CA  ALA B  41      94.865-150.325  -6.077  1.00 62.56           C  
ATOM   2429  C   ALA B  41      95.128-151.371  -7.179  1.00 63.04           C  
ATOM   2430  O   ALA B  41      95.282-152.566  -6.899  1.00 61.46           O  
ATOM   2431  CB  ALA B  41      93.381-149.908  -6.017  1.00 61.72           C  
ATOM   2432  N   ARG B  42      95.257-151.010  -8.497  1.00 65.15           N  
ATOM   2433  CA  ARG B  42      95.609-151.907  -9.625  1.00 66.13           C  
ATOM   2434  C   ARG B  42      97.030-152.446  -9.544  1.00 66.39           C  
ATOM   2435  O   ARG B  42      97.271-153.595  -9.912  1.00 64.29           O  
ATOM   2436  CB  ARG B  42      95.414-151.198 -10.954  1.00 65.23           C  
ATOM   2437  CG  ARG B  42      93.943-151.180 -11.376  1.00 61.48           C  
ATOM   2438  CD  ARG B  42      93.841-150.488 -12.729  1.00 59.69           C  
ATOM   2439  NE  ARG B  42      92.442-150.430 -13.184  1.00 55.06           N  
ATOM   2440  CZ  ARG B  42      91.999-149.816 -14.271  1.00 50.81           C  
ATOM   2441  NH1 ARG B  42      92.814-149.225 -15.107  1.00 47.40           N  
ATOM   2442  NH2 ARG B  42      90.723-149.797 -14.555  1.00 47.15           N  
ATOM   2443  N   ALA B  43      98.007-151.676  -9.072  1.00 60.94           N  
ATOM   2444  CA  ALA B  43      99.393-152.108  -8.893  1.00 59.91           C  
ATOM   2445  C   ALA B  43      99.494-153.214  -7.828  1.00 59.98           C  
ATOM   2446  O   ALA B  43     100.223-154.187  -8.029  1.00 58.04           O  
ATOM   2447  CB  ALA B  43     100.246-150.891  -8.542  1.00 58.37           C  
ATOM   2448  N   ALA B  44      98.713-153.117  -6.765  1.00 62.12           N  
ATOM   2449  CA  ALA B  44      98.670-154.139  -5.721  1.00 61.15           C  
ATOM   2450  C   ALA B  44      98.144-155.487  -6.231  1.00 61.21           C  
ATOM   2451  O   ALA B  44      98.684-156.547  -5.884  1.00 58.40           O  
ATOM   2452  CB  ALA B  44      97.836-153.593  -4.553  1.00 58.65           C  
ATOM   2453  N   GLU B  45      97.135-155.543  -7.117  1.00 62.68           N  
ATOM   2454  CA  GLU B  45      96.647-156.793  -7.744  1.00 61.64           C  
ATOM   2455  C   GLU B  45      97.682-157.461  -8.664  1.00 62.22           C  
ATOM   2456  O   GLU B  45      97.820-158.683  -8.658  1.00 57.50           O  
ATOM   2457  CB  GLU B  45      95.350-156.537  -8.518  1.00 58.61           C  
ATOM   2458  CG  GLU B  45      94.109-156.603  -7.650  1.00 54.40           C  
ATOM   2459  CD  GLU B  45      92.787-156.488  -8.429  1.00 50.25           C  
ATOM   2460  OE1 GLU B  45      91.768-157.054  -7.967  1.00 46.93           O  
ATOM   2461  OE2 GLU B  45      92.774-155.843  -9.501  1.00 45.61           O  
ATOM   2462  N   ASN B  46      98.464-156.743  -9.484  1.00 56.24           N  
ATOM   2463  CA  ASN B  46      99.434-157.282 -10.442  1.00 56.45           C  
ATOM   2464  C   ASN B  46     100.686-157.926  -9.803  1.00 56.57           C  
ATOM   2465  O   ASN B  46     101.295-158.799 -10.408  1.00 51.11           O  
ATOM   2466  CB  ASN B  46      99.844-156.164 -11.402  1.00 53.45           C  
ATOM   2467  CG  ASN B  46      98.813-155.899 -12.484  1.00 49.72           C  
ATOM   2468  OD1 ASN B  46      97.950-156.687 -12.790  1.00 44.32           O  
ATOM   2469  ND2 ASN B  46      98.931-154.752 -13.150  1.00 44.82           N  
ATOM   2470  N   VAL B  47     101.107-157.515  -8.584  1.00 50.07           N  
ATOM   2471  CA  VAL B  47     102.295-158.100  -7.902  1.00 51.96           C  
ATOM   2472  C   VAL B  47     101.985-159.446  -7.224  1.00 53.86           C  
ATOM   2473  O   VAL B  47     102.846-160.037  -6.568  1.00 49.80           O  
ATOM   2474  CB  VAL B  47     102.962-157.114  -6.936  1.00 48.99           C  
ATOM   2475  CG1 VAL B  47     104.473-157.348  -6.927  1.00 45.08           C  
ATOM   2476  CG2 VAL B  47     102.804-155.649  -7.232  1.00 43.96           C  
ATOM   2477  N   GLY B  48     100.807-160.011  -7.385  1.00 46.22           N  
ATOM   2478  CA  GLY B  48     100.471-161.340  -6.866  1.00 49.79           C  
ATOM   2479  C   GLY B  48     100.352-161.429  -5.352  1.00 50.88           C  
ATOM   2480  O   GLY B  48     100.184-162.525  -4.805  1.00 48.29           O  
ATOM   2481  N   LEU B  49     100.406-160.245  -4.704  1.00 46.13           N  
ATOM   2482  CA  LEU B  49     100.011-160.196  -3.308  1.00 47.13           C  
ATOM   2483  C   LEU B  49      98.527-160.548  -3.208  1.00 47.42           C  
ATOM   2484  O   LEU B  49      97.649-159.700  -3.375  1.00 45.16           O  
ATOM   2485  CB  LEU B  49     100.318-158.827  -2.717  1.00 44.86           C  
ATOM   2486  CG  LEU B  49     101.790-158.639  -2.330  1.00 41.50           C  
ATOM   2487  CD1 LEU B  49     102.123-157.166  -2.179  1.00 38.49           C  
ATOM   2488  CD2 LEU B  49     102.105-159.328  -0.988  1.00 39.40           C  
ATOM   2489  N   ASN B  50      98.241-161.838  -2.986  1.00 43.56           N  
ATOM   2490  CA  ASN B  50      96.880-162.287  -2.675  1.00 44.75           C  
ATOM   2491  C   ASN B  50      96.420-161.692  -1.329  1.00 44.47           C  
ATOM   2492  O   ASN B  50      96.088-162.400  -0.373  1.00 41.48           O  
ATOM   2493  CB  ASN B  50      96.819-163.816  -2.697  1.00 42.40           C  
ATOM   2494  CG  ASN B  50      96.466-164.418  -4.037  1.00 38.00           C  
ATOM   2495  OD1 ASN B  50      95.964-163.803  -4.918  1.00 35.80           O  
ATOM   2496  ND2 ASN B  50      96.699-165.727  -4.164  1.00 35.01           N  
ATOM   2497  N   LEU B  51      96.522-160.417  -1.265  1.00 51.99           N  
ATOM   2498  CA  LEU B  51      95.810-159.689  -0.230  1.00 53.67           C  
ATOM   2499  C   LEU B  51      94.321-159.898  -0.472  1.00 55.41           C  
ATOM   2500  O   LEU B  51      93.656-159.095  -1.127  1.00 51.88           O  
ATOM   2501  CB  LEU B  51      96.225-158.217  -0.254  1.00 50.59           C  
ATOM   2502  CG  LEU B  51      97.616-157.947   0.357  1.00 46.11           C  
ATOM   2503  CD1 LEU B  51      98.121-156.584  -0.067  1.00 42.94           C  
ATOM   2504  CD2 LEU B  51      97.570-157.996   1.886  1.00 42.34           C  
ATOM   2505  N   GLU B  52      93.780-161.034   0.025  1.00 55.53           N  
ATOM   2506  CA  GLU B  52      92.338-161.173   0.177  1.00 57.73           C  
ATOM   2507  C   GLU B  52      91.861-160.146   1.193  1.00 59.22           C  
ATOM   2508  O   GLU B  52      91.512-160.444   2.346  1.00 55.85           O  
ATOM   2509  CB  GLU B  52      91.925-162.594   0.571  1.00 54.31           C  
ATOM   2510  CG  GLU B  52      91.882-163.585  -0.588  1.00 50.18           C  
ATOM   2511  CD  GLU B  52      91.261-164.933  -0.228  1.00 46.18           C  
ATOM   2512  OE1 GLU B  52      90.791-165.653  -1.158  1.00 43.36           O  
ATOM   2513  OE2 GLU B  52      91.229-165.287   0.962  1.00 42.81           O  
ATOM   2514  N   LEU B  53      91.966-158.848   0.729  1.00 59.86           N  
ATOM   2515  CA  LEU B  53      91.174-157.844   1.422  1.00 59.83           C  
ATOM   2516  C   LEU B  53      89.753-158.372   1.428  1.00 61.21           C  
ATOM   2517  O   LEU B  53      89.083-158.416   0.386  1.00 56.47           O  
ATOM   2518  CB  LEU B  53      91.304-156.499   0.703  1.00 56.56           C  
ATOM   2519  CG  LEU B  53      92.591-155.741   1.054  1.00 52.92           C  
ATOM   2520  CD1 LEU B  53      92.931-154.708  -0.013  1.00 48.96           C  
ATOM   2521  CD2 LEU B  53      92.456-155.007   2.394  1.00 49.15           C  
ATOM   2522  N   GLY B  54      89.259-158.784   2.537  1.00 68.45           N  
ATOM   2523  CA  GLY B  54      87.939-159.359   2.703  1.00 69.13           C  
ATOM   2524  C   GLY B  54      86.876-158.473   2.087  1.00 71.65           C  
ATOM   2525  O   GLY B  54      86.974-157.245   2.128  1.00 68.55           O  
ATOM   2526  N   ALA B  55      85.869-159.120   1.541  1.00 70.00           N  
ATOM   2527  CA  ALA B  55      84.826-158.416   0.797  1.00 73.88           C  
ATOM   2528  C   ALA B  55      84.282-157.182   1.518  1.00 75.34           C  
ATOM   2529  O   ALA B  55      83.913-156.197   0.879  1.00 70.89           O  
ATOM   2530  CB  ALA B  55      83.720-159.426   0.510  1.00 71.38           C  
ATOM   2531  N   GLY B  56      84.341-157.113   2.841  1.00 76.05           N  
ATOM   2532  CA  GLY B  56      83.924-155.993   3.670  1.00 75.21           C  
ATOM   2533  C   GLY B  56      84.790-154.758   3.492  1.00 77.09           C  
ATOM   2534  O   GLY B  56      84.264-153.650   3.339  1.00 73.64           O  
ATOM   2535  N   ALA B  57      86.166-154.900   3.396  1.00 73.14           N  
ATOM   2536  CA  ALA B  57      87.080-153.775   3.218  1.00 72.84           C  
ATOM   2537  C   ALA B  57      86.955-153.147   1.826  1.00 74.96           C  
ATOM   2538  O   ALA B  57      86.928-151.921   1.691  1.00 72.12           O  
ATOM   2539  CB  ALA B  57      88.505-154.253   3.503  1.00 69.45           C  
ATOM   2540  N   ARG B  58      86.841-153.979   0.755  1.00 79.89           N  
ATOM   2541  CA  ARG B  58      86.564-153.460  -0.601  1.00 80.10           C  
ATOM   2542  C   ARG B  58      85.230-152.738  -0.680  1.00 81.69           C  
ATOM   2543  O   ARG B  58      85.162-151.661  -1.252  1.00 78.92           O  
ATOM   2544  CB  ARG B  58      86.625-154.562  -1.640  1.00 76.73           C  
ATOM   2545  CG  ARG B  58      88.070-154.919  -2.014  1.00 68.98           C  
ATOM   2546  CD  ARG B  58      88.084-155.938  -3.163  1.00 65.54           C  
ATOM   2547  NE  ARG B  58      89.449-156.362  -3.474  1.00 61.00           N  
ATOM   2548  CZ  ARG B  58      89.808-157.279  -4.350  1.00 54.53           C  
ATOM   2549  NH1 ARG B  58      88.944-157.921  -5.079  1.00 51.47           N  
ATOM   2550  NH2 ARG B  58      91.068-157.595  -4.516  1.00 51.60           N  
ATOM   2551  N   ALA B  59      84.152-153.277  -0.072  1.00 81.41           N  
ATOM   2552  CA  ALA B  59      82.840-152.638  -0.036  1.00 81.73           C  
ATOM   2553  C   ALA B  59      82.876-151.311   0.704  1.00 82.28           C  
ATOM   2554  O   ALA B  59      82.299-150.317   0.239  1.00 78.38           O  
ATOM   2555  CB  ALA B  59      81.843-153.608   0.579  1.00 79.89           C  
ATOM   2556  N   ALA B  60      83.625-151.218   1.806  1.00 81.39           N  
ATOM   2557  CA  ALA B  60      83.794-149.994   2.580  1.00 79.87           C  
ATOM   2558  C   ALA B  60      84.545-148.903   1.798  1.00 80.74           C  
ATOM   2559  O   ALA B  60      84.125-147.745   1.803  1.00 77.44           O  
ATOM   2560  CB  ALA B  60      84.494-150.338   3.891  1.00 77.79           C  
ATOM   2561  N   SER B  61      85.635-149.245   1.045  1.00 81.84           N  
ATOM   2562  CA  SER B  61      86.372-148.243   0.245  1.00 80.52           C  
ATOM   2563  C   SER B  61      85.554-147.690  -0.921  1.00 81.11           C  
ATOM   2564  O   SER B  61      85.594-146.486  -1.197  1.00 78.42           O  
ATOM   2565  CB  SER B  61      87.688-148.816  -0.257  1.00 78.00           C  
ATOM   2566  OG  SER B  61      87.551-149.646  -1.364  1.00 66.06           O  
ATOM   2567  N   VAL B  62      84.747-148.539  -1.594  1.00 84.47           N  
ATOM   2568  CA  VAL B  62      83.831-148.078  -2.654  1.00 84.41           C  
ATOM   2569  C   VAL B  62      82.733-147.172  -2.089  1.00 84.32           C  
ATOM   2570  O   VAL B  62      82.413-146.140  -2.684  1.00 82.57           O  
ATOM   2571  CB  VAL B  62      83.235-149.268  -3.418  1.00 83.10           C  
ATOM   2572  CG1 VAL B  62      82.170-148.845  -4.430  1.00 74.18           C  
ATOM   2573  CG2 VAL B  62      84.328-150.004  -4.191  1.00 74.76           C  
ATOM   2574  N   ALA B  63      82.183-147.493  -0.899  1.00 82.89           N  
ATOM   2575  CA  ALA B  63      81.194-146.665  -0.213  1.00 82.13           C  
ATOM   2576  C   ALA B  63      81.771-145.306   0.184  1.00 83.19           C  
ATOM   2577  O   ALA B  63      81.137-144.271  -0.045  1.00 80.44           O  
ATOM   2578  CB  ALA B  63      80.646-147.433   0.985  1.00 80.31           C  
ATOM   2579  N   ALA B  64      83.015-145.258   0.713  1.00 80.64           N  
ATOM   2580  CA  ALA B  64      83.708-144.019   1.065  1.00 79.04           C  
ATOM   2581  C   ALA B  64      83.992-143.141  -0.151  1.00 80.44           C  
ATOM   2582  O   ALA B  64      83.770-141.928  -0.114  1.00 77.68           O  
ATOM   2583  CB  ALA B  64      84.991-144.385   1.815  1.00 76.74           C  
ATOM   2584  N   ALA B  65      84.420-143.718  -1.291  1.00 83.82           N  
ATOM   2585  CA  ALA B  65      84.644-142.977  -2.538  1.00 83.51           C  
ATOM   2586  C   ALA B  65      83.344-142.395  -3.114  1.00 84.22           C  
ATOM   2587  O   ALA B  65      83.318-141.258  -3.601  1.00 81.99           O  
ATOM   2588  CB  ALA B  65      85.338-143.906  -3.528  1.00 81.22           C  
ATOM   2589  N   ALA B  66      82.203-143.106  -3.028  1.00 83.67           N  
ATOM   2590  CA  ALA B  66      80.896-142.603  -3.440  1.00 84.26           C  
ATOM   2591  C   ALA B  66      80.410-141.470  -2.532  1.00 85.15           C  
ATOM   2592  O   ALA B  66      79.908-140.448  -3.016  1.00 81.58           O  
ATOM   2593  CB  ALA B  66      79.905-143.767  -3.473  1.00 82.30           C  
ATOM   2594  N   GLN B  67      80.602-141.576  -1.220  1.00 81.46           N  
ATOM   2595  CA  GLN B  67      80.266-140.552  -0.231  1.00 80.20           C  
ATOM   2596  C   GLN B  67      81.080-139.284  -0.443  1.00 82.33           C  
ATOM   2597  O   GLN B  67      80.508-138.193  -0.497  1.00 77.55           O  
ATOM   2598  CB  GLN B  67      80.489-141.128   1.173  1.00 78.43           C  
ATOM   2599  CG  GLN B  67      79.871-140.247   2.269  1.00 73.79           C  
ATOM   2600  CD  GLN B  67      78.486-140.702   2.711  1.00 70.33           C  
ATOM   2601  OE1 GLN B  67      78.083-141.832   2.541  1.00 67.57           O  
ATOM   2602  NE2 GLN B  67      77.721-139.819   3.315  1.00 62.25           N  
ATOM   2603  N   ALA B  68      82.398-139.390  -0.684  1.00 81.24           N  
ATOM   2604  CA  ALA B  68      83.271-138.246  -0.971  1.00 80.36           C  
ATOM   2605  C   ALA B  68      82.802-137.467  -2.205  1.00 81.33           C  
ATOM   2606  O   ALA B  68      82.742-136.230  -2.187  1.00 78.73           O  
ATOM   2607  CB  ALA B  68      84.696-138.758  -1.131  1.00 77.60           C  
ATOM   2608  N   LYS B  69      82.405-138.156  -3.273  1.00 86.07           N  
ATOM   2609  CA  LYS B  69      81.866-137.532  -4.493  1.00 85.60           C  
ATOM   2610  C   LYS B  69      80.562-136.793  -4.249  1.00 86.10           C  
ATOM   2611  O   LYS B  69      80.345-135.707  -4.808  1.00 82.91           O  
ATOM   2612  CB  LYS B  69      81.710-138.603  -5.570  1.00 83.17           C  
ATOM   2613  CG  LYS B  69      82.241-138.118  -6.908  1.00 73.02           C  
ATOM   2614  CD  LYS B  69      82.169-139.220  -7.970  1.00 69.15           C  
ATOM   2615  CE  LYS B  69      82.846-138.752  -9.240  1.00 61.80           C  
ATOM   2616  NZ  LYS B  69      82.864-139.781 -10.292  1.00 55.20           N1+
ATOM   2617  N   ASN B  70      79.654-137.340  -3.417  1.00 84.43           N  
ATOM   2618  CA  ASN B  70      78.416-136.681  -3.020  1.00 84.54           C  
ATOM   2619  C   ASN B  70      78.676-135.453  -2.146  1.00 84.42           C  
ATOM   2620  O   ASN B  70      78.020-134.429  -2.323  1.00 80.05           O  
ATOM   2621  CB  ASN B  70      77.506-137.681  -2.297  1.00 82.03           C  
ATOM   2622  CG  ASN B  70      76.781-138.636  -3.227  1.00 75.07           C  
ATOM   2623  OD1 ASN B  70      76.712-138.481  -4.425  1.00 68.30           O  
ATOM   2624  ND2 ASN B  70      76.165-139.657  -2.658  1.00 68.72           N  
ATOM   2625  N   THR B  71      79.663-135.479  -1.235  1.00 82.28           N  
ATOM   2626  CA  THR B  71      80.060-134.354  -0.374  1.00 79.52           C  
ATOM   2627  C   THR B  71      80.630-133.204  -1.198  1.00 79.84           C  
ATOM   2628  O   THR B  71      80.187-132.069  -1.040  1.00 77.01           O  
ATOM   2629  CB  THR B  71      81.073-134.813   0.684  1.00 77.52           C  
ATOM   2630  OG1 THR B  71      80.586-135.940   1.386  1.00 69.95           O  
ATOM   2631  CG2 THR B  71      81.321-133.741   1.743  1.00 67.56           C  
ATOM   2632  N   GLU B  72      81.500-133.479  -2.163  1.00 85.98           N  
ATOM   2633  CA  GLU B  72      82.077-132.472  -3.060  1.00 84.32           C  
ATOM   2634  C   GLU B  72      81.007-131.777  -3.899  1.00 84.60           C  
ATOM   2635  O   GLU B  72      81.005-130.548  -4.057  1.00 82.85           O  
ATOM   2636  CB  GLU B  72      83.128-133.160  -3.931  1.00 82.12           C  
ATOM   2637  CG  GLU B  72      84.078-132.197  -4.630  1.00 72.00           C  
ATOM   2638  CD  GLU B  72      85.167-132.907  -5.461  1.00 65.92           C  
ATOM   2639  OE1 GLU B  72      86.131-132.220  -5.881  1.00 60.58           O  
ATOM   2640  OE2 GLU B  72      85.042-134.124  -5.721  1.00 59.89           O  
ATOM   2641  N   ALA B  73      80.009-132.498  -4.399  1.00 85.77           N  
ATOM   2642  CA  ALA B  73      78.881-131.932  -5.129  1.00 85.63           C  
ATOM   2643  C   ALA B  73      77.993-131.063  -4.237  1.00 85.72           C  
ATOM   2644  O   ALA B  73      77.494-130.011  -4.676  1.00 81.91           O  
ATOM   2645  CB  ALA B  73      78.095-133.075  -5.773  1.00 83.24           C  
ATOM   2646  N   ALA B  74      77.768-131.444  -2.971  1.00 84.70           N  
ATOM   2647  CA  ALA B  74      76.991-130.676  -2.004  1.00 83.07           C  
ATOM   2648  C   ALA B  74      77.683-129.368  -1.610  1.00 83.64           C  
ATOM   2649  O   ALA B  74      77.030-128.316  -1.564  1.00 80.55           O  
ATOM   2650  CB  ALA B  74      76.697-131.571  -0.801  1.00 80.71           C  
ATOM   2651  N   GLU B  75      79.032-129.387  -1.370  1.00 84.20           N  
ATOM   2652  CA  GLU B  75      79.824-128.170  -1.100  1.00 82.00           C  
ATOM   2653  C   GLU B  75      79.822-127.199  -2.274  1.00 83.17           C  
ATOM   2654  O   GLU B  75      79.585-125.996  -2.088  1.00 80.67           O  
ATOM   2655  CB  GLU B  75      81.261-128.536  -0.742  1.00 79.06           C  
ATOM   2656  CG  GLU B  75      81.408-128.969   0.708  1.00 71.21           C  
ATOM   2657  CD  GLU B  75      82.879-129.096   1.136  1.00 65.19           C  
ATOM   2658  OE1 GLU B  75      83.154-128.890   2.339  1.00 60.37           O  
ATOM   2659  OE2 GLU B  75      83.731-129.380   0.266  1.00 58.83           O  
ATOM   2660  N   ALA B  76      79.990-127.681  -3.515  1.00 85.69           N  
ATOM   2661  CA  ALA B  76      79.909-126.833  -4.702  1.00 85.50           C  
ATOM   2662  C   ALA B  76      78.535-126.176  -4.843  1.00 86.28           C  
ATOM   2663  O   ALA B  76      78.423-124.979  -5.149  1.00 82.84           O  
ATOM   2664  CB  ALA B  76      80.265-127.690  -5.925  1.00 83.65           C  
ATOM   2665  N   GLY B  77      77.435-126.847  -4.557  1.00 85.09           N  
ATOM   2666  CA  GLY B  77      76.069-126.325  -4.548  1.00 84.42           C  
ATOM   2667  C   GLY B  77      75.846-125.273  -3.461  1.00 85.56           C  
ATOM   2668  O   GLY B  77      75.219-124.235  -3.713  1.00 82.47           O  
ATOM   2669  N   ALA B  78      76.404-125.498  -2.273  1.00 86.00           N  
ATOM   2670  CA  ALA B  78      76.310-124.561  -1.162  1.00 84.14           C  
ATOM   2671  C   ALA B  78      77.040-123.254  -1.441  1.00 85.16           C  
ATOM   2672  O   ALA B  78      76.481-122.170  -1.232  1.00 82.54           O  
ATOM   2673  CB  ALA B  78      76.824-125.243   0.111  1.00 81.47           C  
ATOM   2674  N   ASN B  79      78.259-123.294  -1.988  1.00 84.88           N  
ATOM   2675  CA  ASN B  79      79.031-122.107  -2.365  1.00 83.81           C  
ATOM   2676  C   ASN B  79      78.346-121.294  -3.468  1.00 84.54           C  
ATOM   2677  O   ASN B  79      78.279-120.067  -3.382  1.00 81.78           O  
ATOM   2678  CB  ASN B  79      80.446-122.537  -2.763  1.00 80.92           C  
ATOM   2679  CG  ASN B  79      81.327-122.847  -1.552  1.00 74.37           C  
ATOM   2680  OD1 ASN B  79      81.088-122.421  -0.449  1.00 65.55           O  
ATOM   2681  ND2 ASN B  79      82.412-123.571  -1.766  1.00 66.13           N  
ATOM   2682  N   ALA B  80      77.756-121.933  -4.487  1.00 87.73           N  
ATOM   2683  CA  ALA B  80      76.997-121.250  -5.528  1.00 88.54           C  
ATOM   2684  C   ALA B  80      75.749-120.555  -4.970  1.00 89.36           C  
ATOM   2685  O   ALA B  80      75.438-119.421  -5.343  1.00 86.40           O  
ATOM   2686  CB  ALA B  80      76.631-122.262  -6.609  1.00 86.84           C  
ATOM   2687  N   ALA B  81      75.017-121.167  -4.050  1.00 87.48           N  
ATOM   2688  CA  ALA B  81      73.854-120.578  -3.386  1.00 85.92           C  
ATOM   2689  C   ALA B  81      74.232-119.383  -2.507  1.00 87.08           C  
ATOM   2690  O   ALA B  81      73.513-118.370  -2.495  1.00 84.63           O  
ATOM   2691  CB  ALA B  81      73.137-121.664  -2.593  1.00 83.50           C  
ATOM   2692  N   LEU B  82      75.379-119.439  -1.824  1.00 85.84           N  
ATOM   2693  CA  LEU B  82      75.901-118.348  -1.010  1.00 85.00           C  
ATOM   2694  C   LEU B  82      76.283-117.135  -1.866  1.00 85.50           C  
ATOM   2695  O   LEU B  82      75.880-116.016  -1.558  1.00 83.42           O  
ATOM   2696  CB  LEU B  82      77.097-118.859  -0.191  1.00 81.83           C  
ATOM   2697  CG  LEU B  82      77.317-118.049   1.094  1.00 72.35           C  
ATOM   2698  CD1 LEU B  82      76.446-118.586   2.225  1.00 63.75           C  
ATOM   2699  CD2 LEU B  82      78.769-118.126   1.559  1.00 65.11           C  
ATOM   2700  N   ALA B  83      76.990-117.350  -2.985  1.00 87.51           N  
ATOM   2701  CA  ALA B  83      77.348-116.283  -3.925  1.00 87.52           C  
ATOM   2702  C   ALA B  83      76.107-115.596  -4.513  1.00 88.24           C  
ATOM   2703  O   ALA B  83      76.046-114.362  -4.594  1.00 86.34           O  
ATOM   2704  CB  ALA B  83      78.236-116.882  -5.015  1.00 85.53           C  
ATOM   2705  N   ALA B  84      75.075-116.363  -4.852  1.00 89.71           N  
ATOM   2706  CA  ALA B  84      73.809-115.816  -5.328  1.00 89.83           C  
ATOM   2707  C   ALA B  84      73.085-114.997  -4.255  1.00 90.41           C  
ATOM   2708  O   ALA B  84      72.489-113.947  -4.561  1.00 87.94           O  
ATOM   2709  CB  ALA B  84      72.942-116.960  -5.840  1.00 87.66           C  
ATOM   2710  N   ALA B  85      73.116-115.392  -2.986  1.00 87.96           N  
ATOM   2711  CA  ALA B  85      72.532-114.654  -1.875  1.00 86.19           C  
ATOM   2712  C   ALA B  85      73.247-113.326  -1.620  1.00 87.30           C  
ATOM   2713  O   ALA B  85      72.574-112.299  -1.439  1.00 85.84           O  
ATOM   2714  CB  ALA B  85      72.533-115.550  -0.626  1.00 84.04           C  
ATOM   2715  N   ILE B  86      74.601-113.332  -1.688  1.00 86.65           N  
ATOM   2716  CA  ILE B  86      75.401-112.103  -1.560  1.00 85.12           C  
ATOM   2717  C   ILE B  86      75.064-111.123  -2.686  1.00 85.98           C  
ATOM   2718  O   ILE B  86      74.710-109.970  -2.405  1.00 85.13           O  
ATOM   2719  CB  ILE B  86      76.907-112.440  -1.484  1.00 82.68           C  
ATOM   2720  CG1 ILE B  86      77.225-113.169  -0.154  1.00 76.96           C  
ATOM   2721  CG2 ILE B  86      77.759-111.158  -1.574  1.00 74.42           C  
ATOM   2722  CD1 ILE B  86      78.618-113.809  -0.107  1.00 68.57           C  
ATOM   2723  N   ALA B  87      75.039-111.511  -3.945  1.00 90.12           N  
ATOM   2724  CA  ALA B  87      74.701-110.658  -5.085  1.00 90.07           C  
ATOM   2725  C   ALA B  87      73.301-110.030  -4.956  1.00 90.14           C  
ATOM   2726  O   ALA B  87      73.111-108.824  -5.205  1.00 88.57           O  
ATOM   2727  CB  ALA B  87      74.819-111.491  -6.361  1.00 89.04           C  
ATOM   2728  N   LYS B  88      72.293-110.797  -4.538  1.00 88.93           N  
ATOM   2729  CA  LYS B  88      70.938-110.267  -4.303  1.00 88.07           C  
ATOM   2730  C   LYS B  88      70.874-109.290  -3.140  1.00 87.77           C  
ATOM   2731  O   LYS B  88      70.061-108.351  -3.157  1.00 86.33           O  
ATOM   2732  CB  LYS B  88      69.951-111.427  -4.083  1.00 87.83           C  
ATOM   2733  CG  LYS B  88      69.628-112.186  -5.379  1.00 84.41           C  
ATOM   2734  CD  LYS B  88      68.822-111.324  -6.348  1.00 80.66           C  
ATOM   2735  CE  LYS B  88      68.694-111.967  -7.728  1.00 74.50           C  
ATOM   2736  NZ  LYS B  88      68.349-110.945  -8.735  1.00 68.19           N1+
ATOM   2737  N   ARG B  89      71.736-109.457  -2.123  1.00 86.53           N  
ATOM   2738  CA  ARG B  89      71.834-108.536  -0.985  1.00 85.16           C  
ATOM   2739  C   ARG B  89      72.480-107.216  -1.378  1.00 85.47           C  
ATOM   2740  O   ARG B  89      71.966-106.174  -0.980  1.00 83.14           O  
ATOM   2741  CB  ARG B  89      72.559-109.234   0.162  1.00 82.90           C  
ATOM   2742  CG  ARG B  89      72.272-108.530   1.493  1.00 74.77           C  
ATOM   2743  CD  ARG B  89      72.807-109.377   2.655  1.00 71.34           C  
ATOM   2744  NE  ARG B  89      72.396-108.791   3.938  1.00 65.51           N  
ATOM   2745  CZ  ARG B  89      72.370-109.401   5.112  1.00 61.81           C  
ATOM   2746  NH1 ARG B  89      72.781-110.636   5.245  1.00 57.87           N  
ATOM   2747  NH2 ARG B  89      71.914-108.774   6.153  1.00 57.59           N  
ATOM   2748  N   GLU B  90      73.505-107.215  -2.240  1.00 88.49           N  
ATOM   2749  CA  GLU B  90      74.089-105.997  -2.800  1.00 86.98           C  
ATOM   2750  C   GLU B  90      73.090-105.213  -3.655  1.00 87.06           C  
ATOM   2751  O   GLU B  90      72.981-103.987  -3.517  1.00 85.62           O  
ATOM   2752  CB  GLU B  90      75.325-106.332  -3.640  1.00 85.63           C  
ATOM   2753  CG  GLU B  90      76.540-106.717  -2.797  1.00 78.94           C  
ATOM   2754  CD  GLU B  90      77.811-106.911  -3.647  1.00 72.54           C  
ATOM   2755  OE1 GLU B  90      78.914-106.922  -3.047  1.00 64.82           O  
ATOM   2756  OE2 GLU B  90      77.691-107.045  -4.883  1.00 64.41           O  
ATOM   2757  N   GLU B  91      72.282-105.860  -4.485  1.00 90.38           N  
ATOM   2758  CA  GLU B  91      71.174-105.222  -5.213  1.00 89.69           C  
ATOM   2759  C   GLU B  91      70.169-104.563  -4.258  1.00 89.61           C  
ATOM   2760  O   GLU B  91      69.715-103.440  -4.509  1.00 88.13           O  
ATOM   2761  CB  GLU B  91      70.432-106.218  -6.111  1.00 88.67           C  
ATOM   2762  CG  GLU B  91      71.159-106.515  -7.424  1.00 78.73           C  
ATOM   2763  CD  GLU B  91      70.323-107.379  -8.398  1.00 73.44           C  
ATOM   2764  OE1 GLU B  91      70.630-107.374  -9.612  1.00 65.01           O  
ATOM   2765  OE2 GLU B  91      69.356-108.048  -7.958  1.00 65.65           O  
ATOM   2766  N   ALA B  92      69.817-105.217  -3.144  1.00 89.42           N  
ATOM   2767  CA  ALA B  92      68.896-104.682  -2.152  1.00 88.14           C  
ATOM   2768  C   ALA B  92      69.480-103.461  -1.424  1.00 88.39           C  
ATOM   2769  O   ALA B  92      68.748-102.491  -1.183  1.00 86.94           O  
ATOM   2770  CB  ALA B  92      68.513-105.798  -1.173  1.00 86.38           C  
ATOM   2771  N   ILE B  93      70.771-103.453  -1.106  1.00 88.24           N  
ATOM   2772  CA  ILE B  93      71.470-102.305  -0.507  1.00 87.04           C  
ATOM   2773  C   ILE B  93      71.436-101.110  -1.460  1.00 87.35           C  
ATOM   2774  O   ILE B  93      71.007-100.022  -1.059  1.00 86.52           O  
ATOM   2775  CB  ILE B  93      72.903-102.681  -0.097  1.00 84.97           C  
ATOM   2776  CG1 ILE B  93      72.876-103.645   1.116  1.00 79.84           C  
ATOM   2777  CG2 ILE B  93      73.721-101.428   0.270  1.00 78.99           C  
ATOM   2778  CD1 ILE B  93      74.215-104.352   1.370  1.00 71.34           C  
ATOM   2779  N   LYS B  94      71.760-101.269  -2.747  1.00 89.52           N  
ATOM   2780  CA  LYS B  94      71.692-100.219  -3.765  1.00 89.36           C  
ATOM   2781  C   LYS B  94      70.291 -99.631  -3.910  1.00 89.36           C  
ATOM   2782  O   LYS B  94      70.139 -98.410  -3.988  1.00 88.09           O  
ATOM   2783  CB  LYS B  94      72.166-100.763  -5.116  1.00 88.41           C  
ATOM   2784  CG  LYS B  94      73.488-100.134  -5.519  1.00 78.70           C  
ATOM   2785  CD  LYS B  94      73.973-100.706  -6.854  1.00 74.96           C  
ATOM   2786  CE  LYS B  94      75.286-100.062  -7.245  1.00 64.87           C  
ATOM   2787  NZ  LYS B  94      75.875-100.722  -8.418  1.00 58.07           N1+
ATOM   2788  N   ALA B  95      69.253-100.465  -3.906  1.00 89.71           N  
ATOM   2789  CA  ALA B  95      67.862-100.020  -3.951  1.00 88.93           C  
ATOM   2790  C   ALA B  95      67.492 -99.221  -2.698  1.00 89.29           C  
ATOM   2791  O   ALA B  95      66.796 -98.198  -2.794  1.00 87.86           O  
ATOM   2792  CB  ALA B  95      66.958-101.228  -4.151  1.00 87.86           C  
ATOM   2793  N   SER B  96      67.972 -99.590  -1.523  1.00 90.04           N  
ATOM   2794  CA  SER B  96      67.747 -98.892  -0.252  1.00 88.69           C  
ATOM   2795  C   SER B  96      68.454 -97.532  -0.205  1.00 88.74           C  
ATOM   2796  O   SER B  96      67.854 -96.563   0.257  1.00 86.73           O  
ATOM   2797  CB  SER B  96      68.187 -99.759   0.930  1.00 86.54           C  
ATOM   2798  OG  SER B  96      67.439-100.951   0.979  1.00 72.46           O  
ATOM   2799  N   GLU B  97      69.686 -97.418  -0.744  1.00 90.94           N  
ATOM   2800  CA  GLU B  97      70.379 -96.125  -0.852  1.00 89.87           C  
ATOM   2801  C   GLU B  97      69.636 -95.127  -1.738  1.00 90.37           C  
ATOM   2802  O   GLU B  97      69.452 -93.964  -1.358  1.00 89.16           O  
ATOM   2803  CB  GLU B  97      71.799 -96.310  -1.398  1.00 88.52           C  
ATOM   2804  CG  GLU B  97      72.804 -96.743  -0.339  1.00 76.68           C  
ATOM   2805  CD  GLU B  97      74.243 -96.716  -0.874  1.00 69.51           C  
ATOM   2806  OE1 GLU B  97      75.166 -96.472  -0.059  1.00 61.35           O  
ATOM   2807  OE2 GLU B  97      74.432 -96.909  -2.100  1.00 61.42           O  
ATOM   2808  N   ILE B  98      69.136 -95.542  -2.909  1.00 92.77           N  
ATOM   2809  CA  ILE B  98      68.333 -94.695  -3.809  1.00 92.78           C  
ATOM   2810  C   ILE B  98      67.048 -94.251  -3.114  1.00 92.76           C  
ATOM   2811  O   ILE B  98      66.689 -93.064  -3.164  1.00 91.50           O  
ATOM   2812  CB  ILE B  98      68.036 -95.423  -5.132  1.00 92.24           C  
ATOM   2813  CG1 ILE B  98      69.346 -95.644  -5.929  1.00 85.92           C  
ATOM   2814  CG2 ILE B  98      67.036 -94.635  -5.986  1.00 84.88           C  
ATOM   2815  CD1 ILE B  98      69.204 -96.626  -7.105  1.00 77.15           C  
ATOM   2816  N   ALA B  99      66.359 -95.160  -2.416  1.00 91.85           N  
ATOM   2817  CA  ALA B  99      65.154 -94.837  -1.662  1.00 91.13           C  
ATOM   2818  C   ALA B  99      65.434 -93.802  -0.561  1.00 91.68           C  
ATOM   2819  O   ALA B  99      64.679 -92.834  -0.418  1.00 90.77           O  
ATOM   2820  CB  ALA B  99      64.549 -96.127  -1.106  1.00 89.81           C  
ATOM   2821  N   ASN B 100      66.522 -93.904   0.153  1.00 92.74           N  
ATOM   2822  CA  ASN B 100      66.920 -92.967   1.212  1.00 92.22           C  
ATOM   2823  C   ASN B 100      67.215 -91.563   0.684  1.00 92.60           C  
ATOM   2824  O   ASN B 100      66.779 -90.568   1.266  1.00 90.70           O  
ATOM   2825  CB  ASN B 100      68.142 -93.535   1.962  1.00 89.81           C  
ATOM   2826  CG  ASN B 100      67.868 -93.807   3.415  1.00 79.91           C  
ATOM   2827  OD1 ASN B 100      66.866 -93.422   3.989  1.00 70.23           O  
ATOM   2828  ND2 ASN B 100      68.780 -94.490   4.092  1.00 69.91           N  
ATOM   2829  N   GLN B 101      67.889 -91.427  -0.451  1.00 93.84           N  
ATOM   2830  CA  GLN B 101      68.114 -90.126  -1.098  1.00 93.45           C  
ATOM   2831  C   GLN B 101      66.802 -89.477  -1.526  1.00 93.73           C  
ATOM   2832  O   GLN B 101      66.588 -88.281  -1.261  1.00 92.39           O  
ATOM   2833  CB  GLN B 101      69.033 -90.268  -2.311  1.00 92.60           C  
ATOM   2834  CG  GLN B 101      70.512 -90.307  -1.898  1.00 82.58           C  
ATOM   2835  CD  GLN B 101      71.454 -90.274  -3.108  1.00 77.91           C  
ATOM   2836  OE1 GLN B 101      71.055 -90.334  -4.258  1.00 69.09           O  
ATOM   2837  NE2 GLN B 101      72.739 -90.170  -2.881  1.00 64.03           N  
ATOM   2838  N   LEU B 102      65.889 -90.219  -2.137  1.00 94.31           N  
ATOM   2839  CA  LEU B 102      64.587 -89.703  -2.566  1.00 94.55           C  
ATOM   2840  C   LEU B 102      63.703 -89.315  -1.376  1.00 94.70           C  
ATOM   2841  O   LEU B 102      63.082 -88.254  -1.417  1.00 93.46           O  
ATOM   2842  CB  LEU B 102      63.901 -90.728  -3.475  1.00 94.28           C  
ATOM   2843  CG  LEU B 102      64.565 -90.893  -4.855  1.00 93.19           C  
ATOM   2844  CD1 LEU B 102      63.880 -92.027  -5.624  1.00 86.06           C  
ATOM   2845  CD2 LEU B 102      64.458 -89.631  -5.706  1.00 85.41           C  
ATOM   2846  N   LEU B 103      63.693 -90.076  -0.281  1.00 94.59           N  
ATOM   2847  CA  LEU B 103      62.997 -89.743   0.975  1.00 94.04           C  
ATOM   2848  C   LEU B 103      63.546 -88.458   1.604  1.00 94.43           C  
ATOM   2849  O   LEU B 103      62.772 -87.598   2.033  1.00 93.35           O  
ATOM   2850  CB  LEU B 103      63.124 -90.915   1.955  1.00 92.81           C  
ATOM   2851  CG  LEU B 103      62.176 -92.080   1.653  1.00 88.52           C  
ATOM   2852  CD1 LEU B 103      62.592 -93.325   2.443  1.00 83.04           C  
ATOM   2853  CD2 LEU B 103      60.739 -91.743   2.058  1.00 81.22           C  
ATOM   2854  N   THR B 104      64.861 -88.254   1.605  1.00 93.93           N  
ATOM   2855  CA  THR B 104      65.488 -87.028   2.118  1.00 93.55           C  
ATOM   2856  C   THR B 104      65.122 -85.810   1.271  1.00 93.62           C  
ATOM   2857  O   THR B 104      64.859 -84.729   1.810  1.00 92.46           O  
ATOM   2858  CB  THR B 104      67.016 -87.179   2.167  1.00 92.49           C  
ATOM   2859  OG1 THR B 104      67.401 -88.328   2.894  1.00 80.34           O  
ATOM   2860  CG2 THR B 104      67.675 -85.998   2.882  1.00 76.20           C  
ATOM   2861  N   ASN B 105      65.026 -85.944  -0.053  1.00 95.52           N  
ATOM   2862  CA  ASN B 105      64.565 -84.884  -0.952  1.00 95.39           C  
ATOM   2863  C   ASN B 105      63.078 -84.577  -0.748  1.00 95.48           C  
ATOM   2864  O   ASN B 105      62.708 -83.403  -0.709  1.00 93.58           O  
ATOM   2865  CB  ASN B 105      64.867 -85.285  -2.401  1.00 94.30           C  
ATOM   2866  CG  ASN B 105      66.341 -85.164  -2.754  1.00 88.24           C  
ATOM   2867  OD1 ASN B 105      67.135 -84.515  -2.100  1.00 79.34           O  
ATOM   2868  ND2 ASN B 105      66.729 -85.766  -3.858  1.00 79.85           N  
ATOM   2869  N   ALA B 106      62.232 -85.586  -0.561  1.00 95.34           N  
ATOM   2870  CA  ALA B 106      60.809 -85.423  -0.265  1.00 94.62           C  
ATOM   2871  C   ALA B 106      60.591 -84.683   1.061  1.00 95.19           C  
ATOM   2872  O   ALA B 106      59.819 -83.727   1.101  1.00 93.79           O  
ATOM   2873  CB  ALA B 106      60.143 -86.801  -0.263  1.00 93.17           C  
ATOM   2874  N   ALA B 107      61.338 -84.994   2.116  1.00 95.26           N  
ATOM   2875  CA  ALA B 107      61.279 -84.300   3.398  1.00 94.94           C  
ATOM   2876  C   ALA B 107      61.647 -82.816   3.272  1.00 95.23           C  
ATOM   2877  O   ALA B 107      60.930 -81.950   3.770  1.00 93.86           O  
ATOM   2878  CB  ALA B 107      62.194 -85.020   4.395  1.00 93.56           C  
ATOM   2879  N   LYS B 108      62.701 -82.462   2.513  1.00 95.64           N  
ATOM   2880  CA  LYS B 108      63.063 -81.060   2.224  1.00 95.53           C  
ATOM   2881  C   LYS B 108      61.998 -80.324   1.418  1.00 95.76           C  
ATOM   2882  O   LYS B 108      61.745 -79.147   1.680  1.00 94.74           O  
ATOM   2883  CB  LYS B 108      64.385 -81.005   1.469  1.00 94.82           C  
ATOM   2884  CG  LYS B 108      65.589 -81.239   2.388  1.00 87.71           C  
ATOM   2885  CD  LYS B 108      66.876 -81.170   1.580  1.00 83.08           C  
ATOM   2886  CE  LYS B 108      68.077 -81.348   2.482  1.00 73.11           C  
ATOM   2887  NZ  LYS B 108      69.339 -81.391   1.716  1.00 65.04           N1+
ATOM   2888  N   ALA B 109      61.354 -80.968   0.458  1.00 96.45           N  
ATOM   2889  CA  ALA B 109      60.269 -80.393  -0.333  1.00 96.09           C  
ATOM   2890  C   ALA B 109      59.028 -80.130   0.528  1.00 96.25           C  
ATOM   2891  O   ALA B 109      58.421 -79.065   0.420  1.00 95.10           O  
ATOM   2892  CB  ALA B 109      59.984 -81.303  -1.517  1.00 95.05           C  
ATOM   2893  N   ALA B 110      58.671 -81.003   1.445  1.00 95.74           N  
ATOM   2894  CA  ALA B 110      57.590 -80.829   2.408  1.00 95.09           C  
ATOM   2895  C   ALA B 110      57.860 -79.649   3.360  1.00 95.41           C  
ATOM   2896  O   ALA B 110      56.982 -78.819   3.596  1.00 93.73           O  
ATOM   2897  CB  ALA B 110      57.392 -82.150   3.162  1.00 93.69           C  
ATOM   2898  N   GLU B 111      59.100 -79.507   3.840  1.00 96.31           N  
ATOM   2899  CA  GLU B 111      59.506 -78.378   4.697  1.00 96.00           C  
ATOM   2900  C   GLU B 111      59.455 -77.026   3.961  1.00 96.38           C  
ATOM   2901  O   GLU B 111      59.031 -76.002   4.516  1.00 95.28           O  
ATOM   2902  CB  GLU B 111      60.907 -78.685   5.243  1.00 94.79           C  
ATOM   2903  CG  GLU B 111      61.147 -78.087   6.620  1.00 82.00           C  
ATOM   2904  CD  GLU B 111      62.502 -78.477   7.215  1.00 77.29           C  
ATOM   2905  OE1 GLU B 111      62.623 -78.420   8.461  1.00 68.56           O  
ATOM   2906  OE2 GLU B 111      63.424 -78.809   6.439  1.00 66.47           O  
ATOM   2907  N   ALA B 112      59.789 -76.992   2.677  1.00 96.71           N  
ATOM   2908  CA  ALA B 112      59.610 -75.829   1.811  1.00 96.78           C  
ATOM   2909  C   ALA B 112      58.123 -75.479   1.643  1.00 97.09           C  
ATOM   2910  O   ALA B 112      57.759 -74.300   1.688  1.00 95.73           O  
ATOM   2911  CB  ALA B 112      60.294 -76.092   0.474  1.00 96.00           C  
ATOM   2912  N   THR B 113      57.249 -76.478   1.526  1.00 96.18           N  
ATOM   2913  CA  THR B 113      55.786 -76.292   1.484  1.00 95.53           C  
ATOM   2914  C   THR B 113      55.265 -75.664   2.772  1.00 95.72           C  
ATOM   2915  O   THR B 113      54.513 -74.692   2.712  1.00 94.45           O  
ATOM   2916  CB  THR B 113      55.060 -77.606   1.186  1.00 94.01           C  
ATOM   2917  OG1 THR B 113      55.569 -78.178   0.007  1.00 82.77           O  
ATOM   2918  CG2 THR B 113      53.566 -77.405   0.971  1.00 85.18           C  
ATOM   2919  N   VAL B 114      55.702 -76.116   3.936  1.00 96.66           N  
ATOM   2920  CA  VAL B 114      55.353 -75.518   5.235  1.00 96.40           C  
ATOM   2921  C   VAL B 114      55.764 -74.048   5.303  1.00 96.68           C  
ATOM   2922  O   VAL B 114      54.992 -73.196   5.744  1.00 95.83           O  
ATOM   2923  CB  VAL B 114      55.994 -76.298   6.404  1.00 95.51           C  
ATOM   2924  CG1 VAL B 114      55.820 -75.593   7.753  1.00 87.66           C  
ATOM   2925  CG2 VAL B 114      55.372 -77.677   6.535  1.00 88.42           C  
ATOM   2926  N   SER B 115      56.938 -73.708   4.826  1.00 97.35           N  
ATOM   2927  CA  SER B 115      57.416 -72.324   4.820  1.00 97.00           C  
ATOM   2928  C   SER B 115      56.590 -71.435   3.884  1.00 97.13           C  
ATOM   2929  O   SER B 115      56.255 -70.302   4.240  1.00 95.97           O  
ATOM   2930  CB  SER B 115      58.890 -72.284   4.426  1.00 96.10           C  
ATOM   2931  OG  SER B 115      59.683 -72.940   5.401  1.00 78.84           O  
ATOM   2932  N   ALA B 116      56.195 -71.904   2.702  1.00 97.29           N  
ATOM   2933  CA  ALA B 116      55.366 -71.196   1.732  1.00 97.03           C  
ATOM   2934  C   ALA B 116      53.936 -70.984   2.239  1.00 97.21           C  
ATOM   2935  O   ALA B 116      53.433 -69.861   2.201  1.00 96.06           O  
ATOM   2936  CB  ALA B 116      55.406 -71.952   0.406  1.00 96.26           C  
ATOM   2937  N   THR B 117      53.303 -72.036   2.806  1.00 97.04           N  
ATOM   2938  CA  THR B 117      51.945 -71.950   3.368  1.00 96.46           C  
ATOM   2939  C   THR B 117      51.894 -71.046   4.594  1.00 96.54           C  
ATOM   2940  O   THR B 117      50.969 -70.254   4.737  1.00 94.99           O  
ATOM   2941  CB  THR B 117      51.377 -73.326   3.725  1.00 94.93           C  
ATOM   2942  OG1 THR B 117      52.257 -74.025   4.582  1.00 81.11           O  
ATOM   2943  CG2 THR B 117      51.132 -74.199   2.498  1.00 85.09           C  
ATOM   2944  N   LYS B 118      52.915 -71.036   5.445  1.00 97.20           N  
ATOM   2945  CA  LYS B 118      53.010 -70.120   6.593  1.00 96.99           C  
ATOM   2946  C   LYS B 118      53.081 -68.658   6.159  1.00 97.12           C  
ATOM   2947  O   LYS B 118      52.446 -67.803   6.772  1.00 96.26           O  
ATOM   2948  CB  LYS B 118      54.220 -70.512   7.442  1.00 95.96           C  
ATOM   2949  CG  LYS B 118      54.212 -69.819   8.811  1.00 85.48           C  
ATOM   2950  CD  LYS B 118      55.366 -70.357   9.662  1.00 83.12           C  
ATOM   2951  CE  LYS B 118      55.323 -69.755  11.068  1.00 71.95           C  
ATOM   2952  NZ  LYS B 118      56.374 -70.328  11.940  1.00 64.51           N1+
ATOM   2953  N   ARG B 119      53.796 -68.353   5.068  1.00 97.25           N  
ATOM   2954  CA  ARG B 119      53.866 -67.009   4.487  1.00 97.03           C  
ATOM   2955  C   ARG B 119      52.547 -66.593   3.843  1.00 97.37           C  
ATOM   2956  O   ARG B 119      52.118 -65.453   4.028  1.00 96.42           O  
ATOM   2957  CB  ARG B 119      55.035 -66.949   3.512  1.00 96.27           C  
ATOM   2958  CG  ARG B 119      55.353 -65.502   3.121  1.00 88.51           C  
ATOM   2959  CD  ARG B 119      56.639 -65.458   2.294  1.00 84.44           C  
ATOM   2960  NE  ARG B 119      57.062 -64.074   2.035  1.00 75.27           N  
ATOM   2961  CZ  ARG B 119      58.235 -63.693   1.568  1.00 69.24           C  
ATOM   2962  NH1 ARG B 119      59.156 -64.569   1.245  1.00 60.59           N  
ATOM   2963  NH2 ARG B 119      58.499 -62.436   1.413  1.00 63.96           N  
ATOM   2964  N   ALA B 120      51.865 -67.488   3.149  1.00 97.20           N  
ATOM   2965  CA  ALA B 120      50.528 -67.274   2.608  1.00 96.84           C  
ATOM   2966  C   ALA B 120      49.531 -66.976   3.731  1.00 97.17           C  
ATOM   2967  O   ALA B 120      48.867 -65.947   3.689  1.00 96.28           O  
ATOM   2968  CB  ALA B 120      50.129 -68.487   1.762  1.00 95.79           C  
ATOM   2969  N   ALA B 121      49.519 -67.757   4.815  1.00 97.29           N  
ATOM   2970  CA  ALA B 121      48.645 -67.552   5.976  1.00 97.17           C  
ATOM   2971  C   ALA B 121      48.860 -66.181   6.648  1.00 97.27           C  
ATOM   2972  O   ALA B 121      47.900 -65.516   7.015  1.00 96.18           O  
ATOM   2973  CB  ALA B 121      48.874 -68.693   6.970  1.00 96.16           C  
ATOM   2974  N   GLN B 122      50.122 -65.713   6.774  1.00 97.50           N  
ATOM   2975  CA  GLN B 122      50.406 -64.370   7.301  1.00 97.48           C  
ATOM   2976  C   GLN B 122      49.845 -63.258   6.412  1.00 97.59           C  
ATOM   2977  O   GLN B 122      49.283 -62.286   6.920  1.00 96.79           O  
ATOM   2978  CB  GLN B 122      51.921 -64.167   7.452  1.00 96.75           C  
ATOM   2979  CG  GLN B 122      52.470 -64.851   8.711  1.00 88.61           C  
ATOM   2980  CD  GLN B 122      53.989 -64.673   8.864  1.00 86.93           C  
ATOM   2981  OE1 GLN B 122      54.726 -64.351   7.948  1.00 77.07           O  
ATOM   2982  NE2 GLN B 122      54.512 -64.873  10.047  1.00 72.72           N  
ATOM   2983  N   LEU B 123      49.951 -63.364   5.089  1.00 97.47           N  
ATOM   2984  CA  LEU B 123      49.420 -62.391   4.140  1.00 97.34           C  
ATOM   2985  C   LEU B 123      47.889 -62.426   4.091  1.00 97.48           C  
ATOM   2986  O   LEU B 123      47.259 -61.362   4.054  1.00 96.60           O  
ATOM   2987  CB  LEU B 123      50.034 -62.630   2.757  1.00 96.91           C  
ATOM   2988  CG  LEU B 123      51.518 -62.221   2.663  1.00 95.00           C  
ATOM   2989  CD1 LEU B 123      52.118 -62.714   1.341  1.00 88.61           C  
ATOM   2990  CD2 LEU B 123      51.703 -60.698   2.712  1.00 86.78           C  
ATOM   2991  N   THR B 124      47.272 -63.592   4.188  1.00 97.21           N  
ATOM   2992  CA  THR B 124      45.816 -63.767   4.268  1.00 96.52           C  
ATOM   2993  C   THR B 124      45.255 -63.187   5.563  1.00 96.79           C  
ATOM   2994  O   THR B 124      44.234 -62.507   5.537  1.00 95.28           O  
ATOM   2995  CB  THR B 124      45.448 -65.250   4.124  1.00 95.09           C  
ATOM   2996  OG1 THR B 124      46.022 -65.782   2.957  1.00 82.72           O  
ATOM   2997  CG2 THR B 124      43.946 -65.461   3.988  1.00 83.85           C  
ATOM   2998  N   ALA B 125      45.931 -63.328   6.693  1.00 97.26           N  
ATOM   2999  CA  ALA B 125      45.552 -62.683   7.950  1.00 97.38           C  
ATOM   3000  C   ALA B 125      45.609 -61.145   7.851  1.00 97.63           C  
ATOM   3001  O   ALA B 125      44.680 -60.459   8.273  1.00 96.80           O  
ATOM   3002  CB  ALA B 125      46.457 -63.208   9.074  1.00 96.59           C  
ATOM   3003  N   ALA B 126      46.648 -60.575   7.217  1.00 97.54           N  
ATOM   3004  CA  ALA B 126      46.752 -59.137   6.974  1.00 97.43           C  
ATOM   3005  C   ALA B 126      45.676 -58.630   6.003  1.00 97.64           C  
ATOM   3006  O   ALA B 126      45.141 -57.533   6.175  1.00 96.61           O  
ATOM   3007  CB  ALA B 126      48.158 -58.825   6.456  1.00 96.81           C  
ATOM   3008  N   ALA B 127      45.299 -59.414   4.987  1.00 97.55           N  
ATOM   3009  CA  ALA B 127      44.208 -59.106   4.070  1.00 97.21           C  
ATOM   3010  C   ALA B 127      42.857 -59.096   4.786  1.00 97.54           C  
ATOM   3011  O   ALA B 127      42.057 -58.178   4.568  1.00 96.44           O  
ATOM   3012  CB  ALA B 127      44.228 -60.111   2.917  1.00 96.35           C  
ATOM   3013  N   LYS B 128      42.599 -60.034   5.706  1.00 97.37           N  
ATOM   3014  CA  LYS B 128      41.392 -60.074   6.542  1.00 97.14           C  
ATOM   3015  C   LYS B 128      41.246 -58.829   7.411  1.00 97.39           C  
ATOM   3016  O   LYS B 128      40.156 -58.275   7.494  1.00 96.68           O  
ATOM   3017  CB  LYS B 128      41.444 -61.343   7.394  1.00 95.90           C  
ATOM   3018  CG  LYS B 128      40.250 -61.492   8.331  1.00 94.20           C  
ATOM   3019  CD  LYS B 128      40.525 -62.686   9.251  1.00 92.32           C  
ATOM   3020  CE  LYS B 128      39.347 -63.034  10.144  1.00 84.64           C  
ATOM   3021  NZ  LYS B 128      39.612 -64.348  10.762  1.00 78.31           N1+
ATOM   3022  N   GLU B 129      42.322 -58.354   8.050  1.00 97.47           N  
ATOM   3023  CA  GLU B 129      42.288 -57.110   8.827  1.00 97.24           C  
ATOM   3024  C   GLU B 129      42.001 -55.895   7.945  1.00 97.46           C  
ATOM   3025  O   GLU B 129      41.148 -55.073   8.282  1.00 96.60           O  
ATOM   3026  CB  GLU B 129      43.599 -56.908   9.605  1.00 96.33           C  
ATOM   3027  CG  GLU B 129      43.451 -57.318  11.063  1.00 83.17           C  
ATOM   3028  CD  GLU B 129      44.674 -56.967  11.921  1.00 77.09           C  
ATOM   3029  OE1 GLU B 129      44.491 -56.891  13.156  1.00 68.83           O  
ATOM   3030  OE2 GLU B 129      45.762 -56.791  11.354  1.00 66.48           O  
ATOM   3031  N   ALA B 130      42.645 -55.790   6.772  1.00 97.72           N  
ATOM   3032  CA  ALA B 130      42.445 -54.690   5.836  1.00 97.58           C  
ATOM   3033  C   ALA B 130      41.014 -54.650   5.278  1.00 97.65           C  
ATOM   3034  O   ALA B 130      40.417 -53.571   5.205  1.00 96.56           O  
ATOM   3035  CB  ALA B 130      43.477 -54.807   4.718  1.00 96.81           C  
ATOM   3036  N   THR B 131      40.418 -55.803   4.954  1.00 97.53           N  
ATOM   3037  CA  THR B 131      39.023 -55.868   4.499  1.00 97.17           C  
ATOM   3038  C   THR B 131      38.037 -55.545   5.613  1.00 97.10           C  
ATOM   3039  O   THR B 131      37.022 -54.890   5.361  1.00 95.76           O  
ATOM   3040  CB  THR B 131      38.673 -57.229   3.882  1.00 96.00           C  
ATOM   3041  OG1 THR B 131      39.047 -58.289   4.732  1.00 83.12           O  
ATOM   3042  CG2 THR B 131      39.367 -57.452   2.546  1.00 86.06           C  
ATOM   3043  N   ARG B 132      38.326 -55.893   6.875  1.00 97.49           N  
ATOM   3044  CA  ARG B 132      37.533 -55.469   8.038  1.00 97.44           C  
ATOM   3045  C   ARG B 132      37.579 -53.960   8.252  1.00 97.51           C  
ATOM   3046  O   ARG B 132      36.539 -53.363   8.498  1.00 96.62           O  
ATOM   3047  CB  ARG B 132      38.008 -56.191   9.302  1.00 96.31           C  
ATOM   3048  CG  ARG B 132      36.925 -57.105   9.859  1.00 85.59           C  
ATOM   3049  CD  ARG B 132      37.421 -57.773  11.141  1.00 84.54           C  
ATOM   3050  NE  ARG B 132      36.385 -58.630  11.736  1.00 75.03           N  
ATOM   3051  CZ  ARG B 132      36.546 -59.422  12.780  1.00 68.07           C  
ATOM   3052  NH1 ARG B 132      37.698 -59.531  13.389  1.00 59.54           N  
ATOM   3053  NH2 ARG B 132      35.540 -60.117  13.225  1.00 61.24           N  
ATOM   3054  N   ALA B 133      38.755 -53.333   8.131  1.00 97.63           N  
ATOM   3055  CA  ALA B 133      38.912 -51.887   8.225  1.00 97.59           C  
ATOM   3056  C   ALA B 133      38.160 -51.162   7.097  1.00 97.65           C  
ATOM   3057  O   ALA B 133      37.446 -50.195   7.360  1.00 96.61           O  
ATOM   3058  CB  ALA B 133      40.405 -51.555   8.227  1.00 96.98           C  
ATOM   3059  N   SER B 134      38.222 -51.677   5.864  1.00 97.56           N  
ATOM   3060  CA  SER B 134      37.459 -51.162   4.723  1.00 97.01           C  
ATOM   3061  C   SER B 134      35.953 -51.265   4.948  1.00 97.16           C  
ATOM   3062  O   SER B 134      35.229 -50.300   4.712  1.00 95.74           O  
ATOM   3063  CB  SER B 134      37.859 -51.907   3.452  1.00 95.90           C  
ATOM   3064  OG  SER B 134      37.168 -51.407   2.326  1.00 86.47           O  
ATOM   3065  N   ALA B 135      35.448 -52.392   5.469  1.00 97.65           N  
ATOM   3066  CA  ALA B 135      34.029 -52.562   5.781  1.00 97.50           C  
ATOM   3067  C   ALA B 135      33.551 -51.592   6.867  1.00 97.68           C  
ATOM   3068  O   ALA B 135      32.459 -51.036   6.748  1.00 96.84           O  
ATOM   3069  CB  ALA B 135      33.783 -54.020   6.186  1.00 96.81           C  
ATOM   3070  N   ALA B 136      34.353 -51.316   7.906  1.00 97.64           N  
ATOM   3071  CA  ALA B 136      34.033 -50.340   8.936  1.00 97.52           C  
ATOM   3072  C   ALA B 136      34.027 -48.904   8.389  1.00 97.64           C  
ATOM   3073  O   ALA B 136      33.148 -48.115   8.734  1.00 96.64           O  
ATOM   3074  CB  ALA B 136      35.031 -50.498  10.089  1.00 96.99           C  
ATOM   3075  N   ALA B 137      34.958 -48.529   7.490  1.00 97.62           N  
ATOM   3076  CA  ALA B 137      34.992 -47.232   6.822  1.00 97.24           C  
ATOM   3077  C   ALA B 137      33.772 -47.033   5.908  1.00 97.34           C  
ATOM   3078  O   ALA B 137      33.143 -45.983   5.957  1.00 96.14           O  
ATOM   3079  CB  ALA B 137      36.308 -47.105   6.053  1.00 96.37           C  
ATOM   3080  N   ALA B 138      33.368 -48.064   5.156  1.00 97.41           N  
ATOM   3081  CA  ALA B 138      32.183 -48.047   4.309  1.00 97.19           C  
ATOM   3082  C   ALA B 138      30.884 -47.872   5.111  1.00 97.30           C  
ATOM   3083  O   ALA B 138      29.986 -47.147   4.697  1.00 96.10           O  
ATOM   3084  CB  ALA B 138      32.150 -49.353   3.501  1.00 96.16           C  
ATOM   3085  N   GLU B 139      30.783 -48.497   6.293  1.00 97.61           N  
ATOM   3086  CA  GLU B 139      29.634 -48.346   7.179  1.00 97.32           C  
ATOM   3087  C   GLU B 139      29.523 -46.903   7.714  1.00 97.56           C  
ATOM   3088  O   GLU B 139      28.444 -46.297   7.628  1.00 96.93           O  
ATOM   3089  CB  GLU B 139      29.715 -49.405   8.287  1.00 96.37           C  
ATOM   3090  CG  GLU B 139      28.411 -49.553   9.073  1.00 87.02           C  
ATOM   3091  CD  GLU B 139      28.286 -50.968   9.689  1.00 79.29           C  
ATOM   3092  OE1 GLU B 139      27.193 -51.567   9.571  1.00 72.11           O  
ATOM   3093  OE2 GLU B 139      29.288 -51.519  10.174  1.00 69.46           O  
ATOM   3094  N   ALA B 140      30.630 -46.300   8.146  1.00 97.56           N  
ATOM   3095  CA  ALA B 140      30.669 -44.913   8.596  1.00 97.44           C  
ATOM   3096  C   ALA B 140      30.352 -43.911   7.470  1.00 97.50           C  
ATOM   3097  O   ALA B 140      29.598 -42.957   7.674  1.00 96.56           O  
ATOM   3098  CB  ALA B 140      32.055 -44.639   9.205  1.00 96.81           C  
ATOM   3099  N   ALA B 141      30.884 -44.137   6.258  1.00 97.66           N  
ATOM   3100  CA  ALA B 141      30.595 -43.317   5.089  1.00 97.27           C  
ATOM   3101  C   ALA B 141      29.113 -43.389   4.699  1.00 97.31           C  
ATOM   3102  O   ALA B 141      28.496 -42.365   4.421  1.00 96.17           O  
ATOM   3103  CB  ALA B 141      31.496 -43.767   3.935  1.00 96.26           C  
ATOM   3104  N   THR B 142      28.508 -44.586   4.760  1.00 97.33           N  
ATOM   3105  CA  THR B 142      27.086 -44.785   4.463  1.00 97.03           C  
ATOM   3106  C   THR B 142      26.195 -44.071   5.477  1.00 97.09           C  
ATOM   3107  O   THR B 142      25.245 -43.397   5.082  1.00 95.83           O  
ATOM   3108  CB  THR B 142      26.742 -46.280   4.401  1.00 95.91           C  
ATOM   3109  OG1 THR B 142      27.536 -46.915   3.432  1.00 82.39           O  
ATOM   3110  CG2 THR B 142      25.288 -46.516   3.995  1.00 81.73           C  
ATOM   3111  N   GLU B 143      26.499 -44.126   6.773  1.00 97.65           N  
ATOM   3112  CA  GLU B 143      25.731 -43.431   7.812  1.00 97.34           C  
ATOM   3113  C   GLU B 143      25.777 -41.902   7.629  1.00 97.42           C  
ATOM   3114  O   GLU B 143      24.751 -41.218   7.699  1.00 96.54           O  
ATOM   3115  CB  GLU B 143      26.256 -43.860   9.191  1.00 96.32           C  
ATOM   3116  CG  GLU B 143      25.293 -43.458  10.316  1.00 85.43           C  
ATOM   3117  CD  GLU B 143      25.765 -43.859  11.726  1.00 76.53           C  
ATOM   3118  OE1 GLU B 143      24.948 -43.711  12.664  1.00 69.24           O  
ATOM   3119  OE2 GLU B 143      26.929 -44.265  11.883  1.00 67.52           O  
ATOM   3120  N   ALA B 144      26.968 -41.352   7.308  1.00 97.65           N  
ATOM   3121  CA  ALA B 144      27.122 -39.936   7.003  1.00 97.52           C  
ATOM   3122  C   ALA B 144      26.360 -39.532   5.733  1.00 97.65           C  
ATOM   3123  O   ALA B 144      25.704 -38.492   5.717  1.00 96.55           O  
ATOM   3124  CB  ALA B 144      28.619 -39.616   6.887  1.00 96.88           C  
ATOM   3125  N   GLN B 145      26.368 -40.366   4.694  1.00 97.60           N  
ATOM   3126  CA  GLN B 145      25.668 -40.119   3.433  1.00 97.41           C  
ATOM   3127  C   GLN B 145      24.144 -40.135   3.595  1.00 97.58           C  
ATOM   3128  O   GLN B 145      23.455 -39.285   3.035  1.00 96.67           O  
ATOM   3129  CB  GLN B 145      26.140 -41.147   2.394  1.00 96.51           C  
ATOM   3130  CG  GLN B 145      25.582 -40.872   0.994  1.00 95.13           C  
ATOM   3131  CD  GLN B 145      26.000 -39.500   0.465  1.00 95.68           C  
ATOM   3132  OE1 GLN B 145      27.150 -39.104   0.568  1.00 89.42           O  
ATOM   3133  NE2 GLN B 145      25.092 -38.753  -0.094  1.00 85.76           N  
ATOM   3134  N   VAL B 146      23.592 -41.050   4.405  1.00 97.62           N  
ATOM   3135  CA  VAL B 146      22.156 -41.080   4.733  1.00 97.69           C  
ATOM   3136  C   VAL B 146      21.742 -39.778   5.430  1.00 97.78           C  
ATOM   3137  O   VAL B 146      20.694 -39.208   5.109  1.00 96.93           O  
ATOM   3138  CB  VAL B 146      21.819 -42.309   5.589  1.00 97.12           C  
ATOM   3139  CG1 VAL B 146      20.418 -42.254   6.188  1.00 89.85           C  
ATOM   3140  CG2 VAL B 146      21.896 -43.581   4.743  1.00 90.40           C  
ATOM   3141  N   LYS B 147      22.572 -39.257   6.335  1.00 97.46           N  
ATOM   3142  CA  LYS B 147      22.335 -37.979   7.011  1.00 97.17           C  
ATOM   3143  C   LYS B 147      22.397 -36.800   6.036  1.00 97.07           C  
ATOM   3144  O   LYS B 147      21.506 -35.954   6.065  1.00 96.06           O  
ATOM   3145  CB  LYS B 147      23.324 -37.851   8.162  1.00 96.07           C  
ATOM   3146  CG  LYS B 147      22.969 -36.667   9.075  1.00 88.92           C  
ATOM   3147  CD  LYS B 147      23.936 -36.648  10.247  1.00 83.07           C  
ATOM   3148  CE  LYS B 147      23.599 -35.502  11.194  1.00 74.33           C  
ATOM   3149  NZ  LYS B 147      24.513 -35.510  12.351  1.00 65.39           N1+
ATOM   3150  N   ALA B 148      23.387 -36.767   5.129  1.00 97.30           N  
ATOM   3151  CA  ALA B 148      23.500 -35.748   4.086  1.00 97.09           C  
ATOM   3152  C   ALA B 148      22.278 -35.747   3.156  1.00 97.11           C  
ATOM   3153  O   ALA B 148      21.728 -34.690   2.853  1.00 95.87           O  
ATOM   3154  CB  ALA B 148      24.801 -35.980   3.311  1.00 96.15           C  
ATOM   3155  N   ASN B 149      21.778 -36.928   2.762  1.00 97.17           N  
ATOM   3156  CA  ASN B 149      20.570 -37.064   1.960  1.00 96.82           C  
ATOM   3157  C   ASN B 149      19.325 -36.540   2.690  1.00 96.94           C  
ATOM   3158  O   ASN B 149      18.512 -35.818   2.108  1.00 95.84           O  
ATOM   3159  CB  ASN B 149      20.423 -38.540   1.557  1.00 96.43           C  
ATOM   3160  CG  ASN B 149      19.333 -38.753   0.532  1.00 95.70           C  
ATOM   3161  OD1 ASN B 149      18.991 -37.911  -0.278  1.00 88.97           O  
ATOM   3162  ND2 ASN B 149      18.727 -39.918   0.514  1.00 87.85           N  
ATOM   3163  N   ALA B 150      19.174 -36.834   3.996  1.00 97.46           N  
ATOM   3164  CA  ALA B 150      18.071 -36.314   4.804  1.00 97.64           C  
ATOM   3165  C   ALA B 150      18.106 -34.778   4.904  1.00 97.79           C  
ATOM   3166  O   ALA B 150      17.086 -34.128   4.660  1.00 96.80           O  
ATOM   3167  CB  ALA B 150      18.116 -36.969   6.191  1.00 97.03           C  
ATOM   3168  N   ASP B 151      19.265 -34.170   5.162  1.00 97.55           N  
ATOM   3169  CA  ASP B 151      19.441 -32.717   5.220  1.00 97.12           C  
ATOM   3170  C   ASP B 151      19.191 -32.054   3.846  1.00 97.16           C  
ATOM   3171  O   ASP B 151      18.569 -30.994   3.763  1.00 96.11           O  
ATOM   3172  CB  ASP B 151      20.846 -32.388   5.770  1.00 96.27           C  
ATOM   3173  CG  ASP B 151      21.006 -32.600   7.291  1.00 94.33           C  
ATOM   3174  OD1 ASP B 151      19.989 -32.598   8.032  1.00 87.16           O  
ATOM   3175  OD2 ASP B 151      22.168 -32.652   7.773  1.00 86.87           O  
ATOM   3176  N   SER B 152      19.561 -32.715   2.740  1.00 97.65           N  
ATOM   3177  CA  SER B 152      19.276 -32.260   1.378  1.00 97.22           C  
ATOM   3178  C   SER B 152      17.772 -32.269   1.063  1.00 97.33           C  
ATOM   3179  O   SER B 152      17.234 -31.304   0.504  1.00 95.76           O  
ATOM   3180  CB  SER B 152      20.042 -33.130   0.374  1.00 95.95           C  
ATOM   3181  OG  SER B 152      19.936 -32.591  -0.924  1.00 84.53           O  
ATOM   3182  N   ILE B 153      17.022 -33.295   1.493  1.00 97.50           N  
ATOM   3183  CA  ILE B 153      15.560 -33.351   1.343  1.00 97.27           C  
ATOM   3184  C   ILE B 153      14.879 -32.239   2.152  1.00 97.48           C  
ATOM   3185  O   ILE B 153      13.938 -31.608   1.651  1.00 96.52           O  
ATOM   3186  CB  ILE B 153      15.030 -34.752   1.743  1.00 96.54           C  
ATOM   3187  CG1 ILE B 153      15.473 -35.811   0.710  1.00 92.52           C  
ATOM   3188  CG2 ILE B 153      13.491 -34.758   1.867  1.00 91.96           C  
ATOM   3189  CD1 ILE B 153      15.295 -37.259   1.189  1.00 83.35           C  
ATOM   3190  N   ILE B 154      15.339 -31.943   3.378  1.00 97.54           N  
ATOM   3191  CA  ILE B 154      14.834 -30.836   4.205  1.00 97.26           C  
ATOM   3192  C   ILE B 154      15.081 -29.504   3.495  1.00 97.33           C  
ATOM   3193  O   ILE B 154      14.157 -28.696   3.385  1.00 96.64           O  
ATOM   3194  CB  ILE B 154      15.469 -30.875   5.614  1.00 96.71           C  
ATOM   3195  CG1 ILE B 154      14.955 -32.102   6.395  1.00 93.60           C  
ATOM   3196  CG2 ILE B 154      15.162 -29.588   6.402  1.00 93.27           C  
ATOM   3197  CD1 ILE B 154      15.775 -32.421   7.657  1.00 82.81           C  
ATOM   3198  N   THR B 155      16.282 -29.303   2.935  1.00 97.02           N  
ATOM   3199  CA  THR B 155      16.641 -28.101   2.176  1.00 96.63           C  
ATOM   3200  C   THR B 155      15.745 -27.914   0.957  1.00 96.65           C  
ATOM   3201  O   THR B 155      15.214 -26.823   0.743  1.00 95.24           O  
ATOM   3202  CB  THR B 155      18.109 -28.152   1.731  1.00 95.45           C  
ATOM   3203  OG1 THR B 155      18.928 -28.302   2.867  1.00 82.86           O  
ATOM   3204  CG2 THR B 155      18.549 -26.869   1.034  1.00 83.62           C  
ATOM   3205  N   LYS B 156      15.477 -28.974   0.183  1.00 96.81           N  
ATOM   3206  CA  LYS B 156      14.554 -28.941  -0.954  1.00 96.79           C  
ATOM   3207  C   LYS B 156      13.146 -28.528  -0.528  1.00 96.90           C  
ATOM   3208  O   LYS B 156      12.517 -27.714  -1.210  1.00 96.47           O  
ATOM   3209  CB  LYS B 156      14.566 -30.312  -1.649  1.00 95.89           C  
ATOM   3210  CG  LYS B 156      13.640 -30.343  -2.879  1.00 94.38           C  
ATOM   3211  CD  LYS B 156      13.671 -31.729  -3.534  1.00 92.45           C  
ATOM   3212  CE  LYS B 156      12.688 -31.782  -4.697  1.00 85.71           C  
ATOM   3213  NZ  LYS B 156      12.715 -33.104  -5.364  1.00 79.66           N1+
ATOM   3214  N   ARG B 157      12.616 -29.053   0.595  1.00 96.98           N  
ATOM   3215  CA  ARG B 157      11.299 -28.660   1.120  1.00 96.84           C  
ATOM   3216  C   ARG B 157      11.269 -27.199   1.560  1.00 97.05           C  
ATOM   3217  O   ARG B 157      10.297 -26.504   1.259  1.00 95.84           O  
ATOM   3218  CB  ARG B 157      10.888 -29.570   2.291  1.00 96.17           C  
ATOM   3219  CG  ARG B 157      10.475 -30.970   1.827  1.00 88.41           C  
ATOM   3220  CD  ARG B 157      10.083 -31.806   3.045  1.00 87.08           C  
ATOM   3221  NE  ARG B 157       9.719 -33.183   2.668  1.00 78.64           N  
ATOM   3222  CZ  ARG B 157       9.386 -34.147   3.506  1.00 72.36           C  
ATOM   3223  NH1 ARG B 157       9.313 -33.939   4.795  1.00 64.55           N  
ATOM   3224  NH2 ARG B 157       9.125 -35.335   3.066  1.00 66.07           N  
ATOM   3225  N   ALA B 158      12.331 -26.709   2.212  1.00 97.32           N  
ATOM   3226  CA  ALA B 158      12.461 -25.307   2.586  1.00 97.00           C  
ATOM   3227  C   ALA B 158      12.504 -24.395   1.352  1.00 97.15           C  
ATOM   3228  O   ALA B 158      11.807 -23.387   1.318  1.00 95.84           O  
ATOM   3229  CB  ALA B 158      13.712 -25.151   3.468  1.00 96.36           C  
ATOM   3230  N   ALA B 159      13.214 -24.797   0.287  1.00 97.39           N  
ATOM   3231  CA  ALA B 159      13.272 -24.062  -0.975  1.00 97.09           C  
ATOM   3232  C   ALA B 159      11.910 -24.000  -1.691  1.00 97.01           C  
ATOM   3233  O   ALA B 159      11.555 -22.959  -2.243  1.00 95.84           O  
ATOM   3234  CB  ALA B 159      14.342 -24.703  -1.866  1.00 96.11           C  
ATOM   3235  N   ILE B 160      11.099 -25.073  -1.655  1.00 97.36           N  
ATOM   3236  CA  ILE B 160       9.730 -25.068  -2.184  1.00 97.23           C  
ATOM   3237  C   ILE B 160       8.857 -24.074  -1.418  1.00 97.17           C  
ATOM   3238  O   ILE B 160       8.152 -23.281  -2.035  1.00 96.40           O  
ATOM   3239  CB  ILE B 160       9.112 -26.485  -2.170  1.00 96.84           C  
ATOM   3240  CG1 ILE B 160       9.827 -27.405  -3.186  1.00 90.80           C  
ATOM   3241  CG2 ILE B 160       7.606 -26.451  -2.487  1.00 91.32           C  
ATOM   3242  CD1 ILE B 160       9.540 -28.898  -2.987  1.00 85.81           C  
ATOM   3243  N   ALA B 161       8.912 -24.100  -0.071  1.00 97.43           N  
ATOM   3244  CA  ALA B 161       8.135 -23.197   0.772  1.00 97.49           C  
ATOM   3245  C   ALA B 161       8.513 -21.732   0.534  1.00 97.39           C  
ATOM   3246  O   ALA B 161       7.633 -20.884   0.378  1.00 96.23           O  
ATOM   3247  CB  ALA B 161       8.321 -23.613   2.238  1.00 96.94           C  
ATOM   3248  N   GLU B 162       9.809 -21.432   0.421  1.00 96.73           N  
ATOM   3249  CA  GLU B 162      10.310 -20.087   0.131  1.00 95.93           C  
ATOM   3250  C   GLU B 162       9.905 -19.606  -1.265  1.00 96.08           C  
ATOM   3251  O   GLU B 162       9.392 -18.500  -1.407  1.00 95.68           O  
ATOM   3252  CB  GLU B 162      11.834 -20.039   0.315  1.00 95.18           C  
ATOM   3253  CG  GLU B 162      12.468 -18.684  -0.051  1.00 91.69           C  
ATOM   3254  CD  GLU B 162      11.877 -17.480   0.684  1.00 90.47           C  
ATOM   3255  OE1 GLU B 162      12.121 -16.342   0.226  1.00 81.39           O  
ATOM   3256  OE2 GLU B 162      11.168 -17.668   1.686  1.00 81.85           O  
ATOM   3257  N   ALA B 163      10.037 -20.442  -2.302  1.00 97.17           N  
ATOM   3258  CA  ALA B 163       9.623 -20.075  -3.654  1.00 97.00           C  
ATOM   3259  C   ALA B 163       8.127 -19.730  -3.724  1.00 97.28           C  
ATOM   3260  O   ALA B 163       7.728 -18.795  -4.419  1.00 96.45           O  
ATOM   3261  CB  ALA B 163       9.978 -21.224  -4.602  1.00 96.38           C  
ATOM   3262  N   GLN B 164       7.291 -20.452  -2.957  1.00 97.26           N  
ATOM   3263  CA  GLN B 164       5.852 -20.197  -2.878  1.00 96.90           C  
ATOM   3264  C   GLN B 164       5.546 -18.901  -2.117  1.00 96.92           C  
ATOM   3265  O   GLN B 164       4.737 -18.093  -2.592  1.00 96.13           O  
ATOM   3266  CB  GLN B 164       5.186 -21.439  -2.260  1.00 96.38           C  
ATOM   3267  CG  GLN B 164       3.692 -21.499  -2.584  1.00 84.72           C  
ATOM   3268  CD  GLN B 164       3.060 -22.836  -2.179  1.00 80.68           C  
ATOM   3269  OE1 GLN B 164       3.662 -23.715  -1.579  1.00 72.64           O  
ATOM   3270  NE2 GLN B 164       1.811 -23.053  -2.500  1.00 67.58           N  
ATOM   3271  N   ALA B 165       6.230 -18.636  -0.999  1.00 97.08           N  
ATOM   3272  CA  ALA B 165       6.088 -17.400  -0.233  1.00 96.77           C  
ATOM   3273  C   ALA B 165       6.574 -16.170  -1.012  1.00 96.90           C  
ATOM   3274  O   ALA B 165       5.905 -15.138  -1.026  1.00 95.91           O  
ATOM   3275  CB  ALA B 165       6.842 -17.556   1.087  1.00 96.20           C  
ATOM   3276  N   ALA B 166       7.687 -16.281  -1.748  1.00 97.03           N  
ATOM   3277  CA  ALA B 166       8.208 -15.223  -2.607  1.00 96.51           C  
ATOM   3278  C   ALA B 166       7.263 -14.911  -3.778  1.00 96.71           C  
ATOM   3279  O   ALA B 166       7.073 -13.747  -4.137  1.00 95.74           O  
ATOM   3280  CB  ALA B 166       9.599 -15.643  -3.099  1.00 95.57           C  
ATOM   3281  N   ALA B 167       6.604 -15.927  -4.353  1.00 97.13           N  
ATOM   3282  CA  ALA B 167       5.578 -15.724  -5.372  1.00 97.19           C  
ATOM   3283  C   ALA B 167       4.342 -15.003  -4.812  1.00 97.23           C  
ATOM   3284  O   ALA B 167       3.832 -14.082  -5.453  1.00 96.39           O  
ATOM   3285  CB  ALA B 167       5.214 -17.078  -5.994  1.00 96.61           C  
ATOM   3286  N   GLU B 168       3.890 -15.355  -3.602  1.00 96.93           N  
ATOM   3287  CA  GLU B 168       2.787 -14.685  -2.913  1.00 96.43           C  
ATOM   3288  C   GLU B 168       3.133 -13.222  -2.582  1.00 96.47           C  
ATOM   3289  O   GLU B 168       2.345 -12.315  -2.850  1.00 95.67           O  
ATOM   3290  CB  GLU B 168       2.426 -15.490  -1.646  1.00 95.33           C  
ATOM   3291  CG  GLU B 168       1.073 -15.074  -1.047  1.00 82.36           C  
ATOM   3292  CD  GLU B 168       0.700 -15.809   0.254  1.00 74.91           C  
ATOM   3293  OE1 GLU B 168      -0.376 -15.484   0.817  1.00 67.87           O  
ATOM   3294  OE2 GLU B 168       1.463 -16.672   0.748  1.00 65.78           O  
ATOM   3295  N   ALA B 169       4.356 -12.968  -2.100  1.00 96.65           N  
ATOM   3296  CA  ALA B 169       4.864 -11.629  -1.819  1.00 96.23           C  
ATOM   3297  C   ALA B 169       4.930 -10.764  -3.087  1.00 96.67           C  
ATOM   3298  O   ALA B 169       4.534  -9.603  -3.051  1.00 95.59           O  
ATOM   3299  CB  ALA B 169       6.235 -11.754  -1.143  1.00 95.23           C  
ATOM   3300  N   GLN B 170       5.349 -11.325  -4.231  1.00 96.80           N  
ATOM   3301  CA  GLN B 170       5.343 -10.610  -5.519  1.00 96.71           C  
ATOM   3302  C   GLN B 170       3.927 -10.198  -5.931  1.00 96.95           C  
ATOM   3303  O   GLN B 170       3.715  -9.063  -6.365  1.00 96.38           O  
ATOM   3304  CB  GLN B 170       5.977 -11.495  -6.606  1.00 96.15           C  
ATOM   3305  CG  GLN B 170       6.223 -10.699  -7.895  1.00 93.79           C  
ATOM   3306  CD  GLN B 170       6.161 -11.516  -9.180  1.00 90.77           C  
ATOM   3307  OE1 GLN B 170       5.755 -12.668  -9.233  1.00 83.13           O  
ATOM   3308  NE2 GLN B 170       6.513 -10.921 -10.310  1.00 78.46           N  
ATOM   3309  N   VAL B 171       2.934 -11.082  -5.790  1.00 97.02           N  
ATOM   3310  CA  VAL B 171       1.534 -10.776  -6.120  1.00 97.28           C  
ATOM   3311  C   VAL B 171       1.005  -9.648  -5.237  1.00 97.27           C  
ATOM   3312  O   VAL B 171       0.420  -8.691  -5.747  1.00 96.58           O  
ATOM   3313  CB  VAL B 171       0.649 -12.034  -6.027  1.00 96.76           C  
ATOM   3314  CG1 VAL B 171      -0.842 -11.709  -6.163  1.00 90.60           C  
ATOM   3315  CG2 VAL B 171       1.001 -13.020  -7.145  1.00 90.55           C  
ATOM   3316  N   LYS B 172       1.245  -9.704  -3.922  1.00 96.69           N  
ATOM   3317  CA  LYS B 172       0.820  -8.655  -2.991  1.00 96.55           C  
ATOM   3318  C   LYS B 172       1.528  -7.321  -3.246  1.00 96.56           C  
ATOM   3319  O   LYS B 172       0.880  -6.280  -3.237  1.00 95.63           O  
ATOM   3320  CB  LYS B 172       1.013  -9.126  -1.543  1.00 96.08           C  
ATOM   3321  CG  LYS B 172      -0.011 -10.207  -1.162  1.00 93.51           C  
ATOM   3322  CD  LYS B 172       0.093 -10.542   0.321  1.00 89.18           C  
ATOM   3323  CE  LYS B 172      -0.984 -11.540   0.742  1.00 83.79           C  
ATOM   3324  NZ  LYS B 172      -0.993 -11.757   2.200  1.00 75.15           N1+
ATOM   3325  N   ALA B 173       2.822  -7.329  -3.592  1.00 96.85           N  
ATOM   3326  CA  ALA B 173       3.554  -6.133  -3.982  1.00 96.35           C  
ATOM   3327  C   ALA B 173       3.009  -5.513  -5.288  1.00 96.68           C  
ATOM   3328  O   ALA B 173       2.905  -4.292  -5.403  1.00 95.70           O  
ATOM   3329  CB  ALA B 173       5.042  -6.487  -4.105  1.00 95.54           C  
ATOM   3330  N   ALA B 174       2.590  -6.333  -6.260  1.00 97.19           N  
ATOM   3331  CA  ALA B 174       1.952  -5.858  -7.483  1.00 97.35           C  
ATOM   3332  C   ALA B 174       0.584  -5.199  -7.209  1.00 97.33           C  
ATOM   3333  O   ALA B 174       0.271  -4.162  -7.797  1.00 96.27           O  
ATOM   3334  CB  ALA B 174       1.829  -7.027  -8.469  1.00 96.85           C  
ATOM   3335  N   ILE B 175      -0.211  -5.753  -6.274  1.00 97.05           N  
ATOM   3336  CA  ILE B 175      -1.472  -5.147  -5.821  1.00 96.90           C  
ATOM   3337  C   ILE B 175      -1.196  -3.805  -5.134  1.00 96.87           C  
ATOM   3338  O   ILE B 175      -1.806  -2.809  -5.516  1.00 95.99           O  
ATOM   3339  CB  ILE B 175      -2.256  -6.121  -4.911  1.00 96.48           C  
ATOM   3340  CG1 ILE B 175      -2.732  -7.347  -5.718  1.00 92.16           C  
ATOM   3341  CG2 ILE B 175      -3.472  -5.416  -4.275  1.00 91.56           C  
ATOM   3342  CD1 ILE B 175      -3.223  -8.508  -4.853  1.00 83.43           C  
ATOM   3343  N   ALA B 176      -0.223  -3.735  -4.213  1.00 97.05           N  
ATOM   3344  CA  ALA B 176       0.163  -2.505  -3.530  1.00 96.57           C  
ATOM   3345  C   ALA B 176       0.598  -1.411  -4.519  1.00 96.63           C  
ATOM   3346  O   ALA B 176       0.133  -0.275  -4.432  1.00 95.54           O  
ATOM   3347  CB  ALA B 176       1.285  -2.819  -2.531  1.00 95.71           C  
ATOM   3348  N   ARG B 177       1.399  -1.751  -5.533  1.00 96.64           N  
ATOM   3349  CA  ARG B 177       1.786  -0.817  -6.604  1.00 96.50           C  
ATOM   3350  C   ARG B 177       0.568  -0.283  -7.361  1.00 96.88           C  
ATOM   3351  O   ARG B 177       0.507   0.908  -7.654  1.00 95.92           O  
ATOM   3352  CB  ARG B 177       2.759  -1.521  -7.558  1.00 95.37           C  
ATOM   3353  CG  ARG B 177       3.263  -0.571  -8.664  1.00 90.77           C  
ATOM   3354  CD  ARG B 177       4.085  -1.330  -9.693  1.00 85.34           C  
ATOM   3355  NE  ARG B 177       4.426  -0.466 -10.846  1.00 77.67           N  
ATOM   3356  CZ  ARG B 177       4.995  -0.876 -11.965  1.00 71.15           C  
ATOM   3357  NH1 ARG B 177       5.351  -2.120 -12.152  1.00 64.02           N  
ATOM   3358  NH2 ARG B 177       5.229  -0.027 -12.934  1.00 65.11           N  
ATOM   3359  N   LYS B 178      -0.398  -1.150  -7.696  1.00 96.92           N  
ATOM   3360  CA  LYS B 178      -1.614  -0.747  -8.413  1.00 97.09           C  
ATOM   3361  C   LYS B 178      -2.485   0.188  -7.565  1.00 97.18           C  
ATOM   3362  O   LYS B 178      -2.956   1.199  -8.085  1.00 96.50           O  
ATOM   3363  CB  LYS B 178      -2.370  -2.008  -8.849  1.00 96.50           C  
ATOM   3364  CG  LYS B 178      -3.528  -1.678  -9.806  1.00 88.36           C  
ATOM   3365  CD  LYS B 178      -4.249  -2.958 -10.218  1.00 86.35           C  
ATOM   3366  CE  LYS B 178      -5.421  -2.633 -11.152  1.00 74.93           C  
ATOM   3367  NZ  LYS B 178      -6.202  -3.840 -11.499  1.00 66.26           N1+
ATOM   3368  N   SER B 179      -2.651  -0.088  -6.275  1.00 97.24           N  
ATOM   3369  CA  SER B 179      -3.381   0.767  -5.337  1.00 97.17           C  
ATOM   3370  C   SER B 179      -2.694   2.121  -5.141  1.00 97.20           C  
ATOM   3371  O   SER B 179      -3.354   3.153  -5.238  1.00 96.11           O  
ATOM   3372  CB  SER B 179      -3.556   0.042  -3.995  1.00 96.63           C  
ATOM   3373  OG  SER B 179      -4.357  -1.106  -4.172  1.00 84.39           O  
ATOM   3374  N   ALA B 180      -1.366   2.159  -5.001  1.00 97.29           N  
ATOM   3375  CA  ALA B 180      -0.601   3.398  -4.909  1.00 96.80           C  
ATOM   3376  C   ALA B 180      -0.674   4.241  -6.199  1.00 97.16           C  
ATOM   3377  O   ALA B 180      -0.795   5.464  -6.137  1.00 96.18           O  
ATOM   3378  CB  ALA B 180       0.854   3.045  -4.568  1.00 96.01           C  
ATOM   3379  N   ALA B 181      -0.676   3.608  -7.377  1.00 97.34           N  
ATOM   3380  CA  ALA B 181      -0.870   4.313  -8.646  1.00 97.48           C  
ATOM   3381  C   ALA B 181      -2.281   4.917  -8.768  1.00 97.66           C  
ATOM   3382  O   ALA B 181      -2.430   6.042  -9.244  1.00 96.87           O  
ATOM   3383  CB  ALA B 181      -0.569   3.341  -9.800  1.00 96.83           C  
ATOM   3384  N   ASN B 182      -3.316   4.212  -8.292  1.00 97.26           N  
ATOM   3385  CA  ASN B 182      -4.684   4.726  -8.249  1.00 97.32           C  
ATOM   3386  C   ASN B 182      -4.814   5.907  -7.265  1.00 97.49           C  
ATOM   3387  O   ASN B 182      -5.417   6.927  -7.604  1.00 96.71           O  
ATOM   3388  CB  ASN B 182      -5.622   3.565  -7.879  1.00 96.97           C  
ATOM   3389  CG  ASN B 182      -7.096   3.918  -7.999  1.00 92.94           C  
ATOM   3390  OD1 ASN B 182      -7.513   4.774  -8.755  1.00 81.00           O  
ATOM   3391  ND2 ASN B 182      -7.941   3.230  -7.262  1.00 81.28           N  
ATOM   3392  N   PHE B 183      -4.194   5.808  -6.086  1.00 96.87           N  
ATOM   3393  CA  PHE B 183      -4.116   6.902  -5.121  1.00 96.62           C  
ATOM   3394  C   PHE B 183      -3.432   8.138  -5.723  1.00 97.13           C  
ATOM   3395  O   PHE B 183      -4.000   9.228  -5.670  1.00 96.56           O  
ATOM   3396  CB  PHE B 183      -3.394   6.417  -3.857  1.00 96.07           C  
ATOM   3397  CG  PHE B 183      -3.012   7.513  -2.880  1.00 96.14           C  
ATOM   3398  CD1 PHE B 183      -1.730   7.524  -2.304  1.00 92.10           C  
ATOM   3399  CD2 PHE B 183      -3.919   8.526  -2.542  1.00 92.03           C  
ATOM   3400  CE1 PHE B 183      -1.362   8.532  -1.401  1.00 91.69           C  
ATOM   3401  CE2 PHE B 183      -3.551   9.550  -1.643  1.00 91.17           C  
ATOM   3402  CZ  PHE B 183      -2.275   9.546  -1.077  1.00 93.36           C  
ATOM   3403  N   LEU B 184      -2.288   7.982  -6.399  1.00 96.91           N  
ATOM   3404  CA  LEU B 184      -1.597   9.080  -7.069  1.00 96.73           C  
ATOM   3405  C   LEU B 184      -2.483   9.749  -8.126  1.00 96.99           C  
ATOM   3406  O   LEU B 184      -2.567  10.971  -8.168  1.00 96.65           O  
ATOM   3407  CB  LEU B 184      -0.280   8.551  -7.671  1.00 96.21           C  
ATOM   3408  CG  LEU B 184       0.501   9.607  -8.475  1.00 94.80           C  
ATOM   3409  CD1 LEU B 184       0.903  10.819  -7.632  1.00 87.45           C  
ATOM   3410  CD2 LEU B 184       1.787   8.989  -9.046  1.00 86.85           C  
ATOM   3411  N   ALA B 185      -3.162   8.969  -8.967  1.00 97.64           N  
ATOM   3412  CA  ALA B 185      -4.053   9.501  -9.996  1.00 97.64           C  
ATOM   3413  C   ALA B 185      -5.207  10.318  -9.387  1.00 97.77           C  
ATOM   3414  O   ALA B 185      -5.466  11.442  -9.824  1.00 97.12           O  
ATOM   3415  CB  ALA B 185      -4.564   8.333 -10.849  1.00 97.29           C  
ATOM   3416  N   LYS B 186      -5.856   9.812  -8.337  1.00 97.42           N  
ATOM   3417  CA  LYS B 186      -6.917  10.531  -7.627  1.00 97.31           C  
ATOM   3418  C   LYS B 186      -6.394  11.794  -6.933  1.00 97.35           C  
ATOM   3419  O   LYS B 186      -7.043  12.830  -7.004  1.00 96.68           O  
ATOM   3420  CB  LYS B 186      -7.600   9.598  -6.615  1.00 96.89           C  
ATOM   3421  CG  LYS B 186      -8.522   8.549  -7.264  1.00 93.85           C  
ATOM   3422  CD  LYS B 186      -9.179   7.719  -6.172  1.00 89.30           C  
ATOM   3423  CE  LYS B 186     -10.158   6.667  -6.680  1.00 83.38           C  
ATOM   3424  NZ  LYS B 186     -10.749   5.896  -5.557  1.00 74.91           N1+
ATOM   3425  N   ALA B 187      -5.204  11.750  -6.325  1.00 97.48           N  
ATOM   3426  CA  ALA B 187      -4.573  12.897  -5.681  1.00 97.26           C  
ATOM   3427  C   ALA B 187      -4.245  14.015  -6.682  1.00 97.49           C  
ATOM   3428  O   ALA B 187      -4.465  15.184  -6.387  1.00 96.47           O  
ATOM   3429  CB  ALA B 187      -3.314  12.427  -4.942  1.00 96.49           C  
ATOM   3430  N   GLN B 188      -3.791  13.678  -7.898  1.00 97.42           N  
ATOM   3431  CA  GLN B 188      -3.541  14.656  -8.963  1.00 97.22           C  
ATOM   3432  C   GLN B 188      -4.843  15.308  -9.456  1.00 97.35           C  
ATOM   3433  O   GLN B 188      -4.882  16.527  -9.631  1.00 96.38           O  
ATOM   3434  CB  GLN B 188      -2.816  13.969 -10.123  1.00 96.77           C  
ATOM   3435  CG  GLN B 188      -1.340  13.680  -9.798  1.00 94.87           C  
ATOM   3436  CD  GLN B 188      -0.619  12.909 -10.915  1.00 91.95           C  
ATOM   3437  OE1 GLN B 188      -1.201  12.447 -11.876  1.00 82.81           O  
ATOM   3438  NE2 GLN B 188       0.681  12.763 -10.823  1.00 81.34           N  
ATOM   3439  N   ILE B 189      -5.925  14.535  -9.618  1.00 97.41           N  
ATOM   3440  CA  ILE B 189      -7.242  15.071  -9.984  1.00 97.28           C  
ATOM   3441  C   ILE B 189      -7.769  16.008  -8.891  1.00 97.26           C  
ATOM   3442  O   ILE B 189      -8.236  17.108  -9.206  1.00 96.33           O  
ATOM   3443  CB  ILE B 189      -8.230  13.920 -10.272  1.00 96.69           C  
ATOM   3444  CG1 ILE B 189      -7.810  13.164 -11.550  1.00 92.08           C  
ATOM   3445  CG2 ILE B 189      -9.675  14.443 -10.424  1.00 91.35           C  
ATOM   3446  CD1 ILE B 189      -8.517  11.812 -11.732  1.00 81.32           C  
ATOM   3447  N   ALA B 190      -7.657  15.626  -7.614  1.00 97.46           N  
ATOM   3448  CA  ALA B 190      -8.076  16.451  -6.494  1.00 96.93           C  
ATOM   3449  C   ALA B 190      -7.262  17.755  -6.406  1.00 96.95           C  
ATOM   3450  O   ALA B 190      -7.848  18.821  -6.266  1.00 95.86           O  
ATOM   3451  CB  ALA B 190      -7.978  15.634  -5.203  1.00 96.11           C  
ATOM   3452  N   ALA B 191      -5.943  17.710  -6.593  1.00 97.52           N  
ATOM   3453  CA  ALA B 191      -5.087  18.894  -6.592  1.00 97.33           C  
ATOM   3454  C   ALA B 191      -5.438  19.872  -7.734  1.00 97.44           C  
ATOM   3455  O   ALA B 191      -5.473  21.081  -7.523  1.00 96.66           O  
ATOM   3456  CB  ALA B 191      -3.615  18.444  -6.680  1.00 96.64           C  
ATOM   3457  N   ALA B 192      -5.756  19.350  -8.931  1.00 97.33           N  
ATOM   3458  CA  ALA B 192      -6.226  20.169 -10.051  1.00 97.22           C  
ATOM   3459  C   ALA B 192      -7.587  20.819  -9.755  1.00 97.20           C  
ATOM   3460  O   ALA B 192      -7.760  22.013  -9.987  1.00 96.19           O  
ATOM   3461  CB  ALA B 192      -6.266  19.298 -11.316  1.00 96.86           C  
ATOM   3462  N   ALA B 193      -8.532  20.068  -9.166  1.00 97.32           N  
ATOM   3463  CA  ALA B 193      -9.851  20.576  -8.796  1.00 97.29           C  
ATOM   3464  C   ALA B 193      -9.774  21.661  -7.705  1.00 97.20           C  
ATOM   3465  O   ALA B 193     -10.447  22.684  -7.813  1.00 96.11           O  
ATOM   3466  CB  ALA B 193     -10.723  19.390  -8.369  1.00 96.68           C  
ATOM   3467  N   GLU B 194      -8.921  21.488  -6.691  1.00 97.16           N  
ATOM   3468  CA  GLU B 194      -8.689  22.490  -5.645  1.00 96.41           C  
ATOM   3469  C   GLU B 194      -8.030  23.765  -6.201  1.00 96.47           C  
ATOM   3470  O   GLU B 194      -8.387  24.874  -5.814  1.00 95.68           O  
ATOM   3471  CB  GLU B 194      -7.817  21.902  -4.519  1.00 95.38           C  
ATOM   3472  CG  GLU B 194      -8.531  20.876  -3.623  1.00 90.57           C  
ATOM   3473  CD  GLU B 194      -9.706  21.428  -2.807  1.00 91.90           C  
ATOM   3474  OE1 GLU B 194     -10.423  20.608  -2.200  1.00 82.40           O  
ATOM   3475  OE2 GLU B 194      -9.915  22.652  -2.783  1.00 82.79           O  
ATOM   3476  N   SER B 195      -7.102  23.633  -7.153  1.00 97.37           N  
ATOM   3477  CA  SER B 195      -6.493  24.782  -7.826  1.00 97.24           C  
ATOM   3478  C   SER B 195      -7.516  25.583  -8.638  1.00 97.35           C  
ATOM   3479  O   SER B 195      -7.515  26.813  -8.586  1.00 96.43           O  
ATOM   3480  CB  SER B 195      -5.339  24.315  -8.723  1.00 96.50           C  
ATOM   3481  OG  SER B 195      -4.629  25.430  -9.237  1.00 81.71           O  
ATOM   3482  N   GLU B 196      -8.429  24.904  -9.345  1.00 97.08           N  
ATOM   3483  CA  GLU B 196      -9.497  25.564 -10.105  1.00 96.74           C  
ATOM   3484  C   GLU B 196     -10.513  26.249  -9.179  1.00 97.04           C  
ATOM   3485  O   GLU B 196     -10.903  27.398  -9.416  1.00 96.34           O  
ATOM   3486  CB  GLU B 196     -10.169  24.522 -11.024  1.00 96.03           C  
ATOM   3487  CG  GLU B 196     -11.138  25.142 -12.051  1.00 86.97           C  
ATOM   3488  CD  GLU B 196     -10.467  26.087 -13.076  1.00 78.73           C  
ATOM   3489  OE1 GLU B 196     -11.218  26.798 -13.778  1.00 70.91           O  
ATOM   3490  OE2 GLU B 196      -9.229  26.117 -13.167  1.00 68.29           O  
ATOM   3491  N   ALA B 197     -10.885  25.615  -8.050  1.00 97.21           N  
ATOM   3492  CA  ALA B 197     -11.739  26.219  -7.039  1.00 96.95           C  
ATOM   3493  C   ALA B 197     -11.110  27.484  -6.430  1.00 97.19           C  
ATOM   3494  O   ALA B 197     -11.792  28.490  -6.243  1.00 95.93           O  
ATOM   3495  CB  ALA B 197     -12.049  25.173  -5.962  1.00 96.10           C  
ATOM   3496  N   THR B 198      -9.793  27.475  -6.189  1.00 97.14           N  
ATOM   3497  CA  THR B 198      -9.028  28.628  -5.692  1.00 96.99           C  
ATOM   3498  C   THR B 198      -9.061  29.795  -6.677  1.00 96.90           C  
ATOM   3499  O   THR B 198      -9.302  30.936  -6.285  1.00 95.81           O  
ATOM   3500  CB  THR B 198      -7.573  28.221  -5.412  1.00 95.91           C  
ATOM   3501  OG1 THR B 198      -7.533  27.183  -4.464  1.00 85.14           O  
ATOM   3502  CG2 THR B 198      -6.753  29.367  -4.836  1.00 82.01           C  
ATOM   3503  N   LYS B 199      -8.881  29.515  -7.974  1.00 97.25           N  
ATOM   3504  CA  LYS B 199      -8.955  30.528  -9.032  1.00 97.28           C  
ATOM   3505  C   LYS B 199     -10.349  31.161  -9.106  1.00 97.14           C  
ATOM   3506  O   LYS B 199     -10.463  32.385  -9.094  1.00 96.50           O  
ATOM   3507  CB  LYS B 199      -8.549  29.864 -10.352  1.00 96.53           C  
ATOM   3508  CG  LYS B 199      -8.485  30.865 -11.511  1.00 90.95           C  
ATOM   3509  CD  LYS B 199      -8.218  30.104 -12.811  1.00 87.02           C  
ATOM   3510  CE  LYS B 199      -8.349  31.026 -14.011  1.00 75.45           C  
ATOM   3511  NZ  LYS B 199      -8.436  30.226 -15.249  1.00 67.34           N1+
ATOM   3512  N   LEU B 200     -11.409  30.358  -9.092  1.00 96.96           N  
ATOM   3513  CA  LEU B 200     -12.792  30.848  -9.115  1.00 97.03           C  
ATOM   3514  C   LEU B 200     -13.159  31.645  -7.852  1.00 97.27           C  
ATOM   3515  O   LEU B 200     -13.903  32.618  -7.938  1.00 96.59           O  
ATOM   3516  CB  LEU B 200     -13.739  29.647  -9.291  1.00 97.00           C  
ATOM   3517  CG  LEU B 200     -13.680  28.996 -10.685  1.00 95.93           C  
ATOM   3518  CD1 LEU B 200     -14.501  27.702 -10.671  1.00 90.72           C  
ATOM   3519  CD2 LEU B 200     -14.263  29.901 -11.769  1.00 89.14           C  
ATOM   3520  N   ALA B 201     -12.622  31.275  -6.681  1.00 97.44           N  
ATOM   3521  CA  ALA B 201     -12.797  32.033  -5.445  1.00 97.02           C  
ATOM   3522  C   ALA B 201     -12.134  33.423  -5.534  1.00 97.24           C  
ATOM   3523  O   ALA B 201     -12.733  34.413  -5.121  1.00 96.15           O  
ATOM   3524  CB  ALA B 201     -12.256  31.213  -4.267  1.00 96.30           C  
ATOM   3525  N   ALA B 202     -10.939  33.531  -6.125  1.00 97.44           N  
ATOM   3526  CA  ALA B 202     -10.268  34.805  -6.364  1.00 97.29           C  
ATOM   3527  C   ALA B 202     -11.055  35.692  -7.348  1.00 97.32           C  
ATOM   3528  O   ALA B 202     -11.247  36.880  -7.084  1.00 96.38           O  
ATOM   3529  CB  ALA B 202      -8.838  34.531  -6.842  1.00 96.58           C  
ATOM   3530  N   GLU B 203     -11.596  35.125  -8.437  1.00 97.10           N  
ATOM   3531  CA  GLU B 203     -12.473  35.840  -9.374  1.00 96.60           C  
ATOM   3532  C   GLU B 203     -13.742  36.373  -8.686  1.00 96.87           C  
ATOM   3533  O   GLU B 203     -14.149  37.511  -8.931  1.00 95.82           O  
ATOM   3534  CB  GLU B 203     -12.861  34.923 -10.549  1.00 95.46           C  
ATOM   3535  CG  GLU B 203     -11.710  34.683 -11.525  1.00 83.04           C  
ATOM   3536  CD  GLU B 203     -12.081  33.771 -12.703  1.00 79.20           C  
ATOM   3537  OE1 GLU B 203     -11.170  33.446 -13.509  1.00 72.52           O  
ATOM   3538  OE2 GLU B 203     -13.263  33.388 -12.831  1.00 71.35           O  
ATOM   3539  N   ALA B 204     -14.336  35.616  -7.764  1.00 97.36           N  
ATOM   3540  CA  ALA B 204     -15.492  36.055  -6.988  1.00 97.13           C  
ATOM   3541  C   ALA B 204     -15.165  37.237  -6.062  1.00 97.31           C  
ATOM   3542  O   ALA B 204     -15.954  38.175  -5.973  1.00 96.20           O  
ATOM   3543  CB  ALA B 204     -16.047  34.862  -6.202  1.00 96.39           C  
ATOM   3544  N   VAL B 205     -13.978  37.251  -5.408  1.00 97.57           N  
ATOM   3545  CA  VAL B 205     -13.525  38.388  -4.587  1.00 97.39           C  
ATOM   3546  C   VAL B 205     -13.360  39.652  -5.435  1.00 97.21           C  
ATOM   3547  O   VAL B 205     -13.806  40.728  -5.023  1.00 96.25           O  
ATOM   3548  CB  VAL B 205     -12.216  38.057  -3.843  1.00 96.20           C  
ATOM   3549  CG1 VAL B 205     -11.605  39.279  -3.148  1.00 90.05           C  
ATOM   3550  CG2 VAL B 205     -12.467  37.011  -2.760  1.00 88.92           C  
ATOM   3551  N   VAL B 206     -12.785  39.549  -6.637  1.00 97.44           N  
ATOM   3552  CA  VAL B 206     -12.650  40.685  -7.559  1.00 97.37           C  
ATOM   3553  C   VAL B 206     -14.023  41.214  -7.996  1.00 97.47           C  
ATOM   3554  O   VAL B 206     -14.256  42.425  -7.966  1.00 96.70           O  
ATOM   3555  CB  VAL B 206     -11.785  40.302  -8.781  1.00 96.71           C  
ATOM   3556  CG1 VAL B 206     -11.748  41.406  -9.836  1.00 87.23           C  
ATOM   3557  CG2 VAL B 206     -10.339  40.027  -8.350  1.00 86.63           C  
ATOM   3558  N   ALA B 207     -14.962  40.327  -8.332  1.00 97.44           N  
ATOM   3559  CA  ALA B 207     -16.318  40.713  -8.715  1.00 97.25           C  
ATOM   3560  C   ALA B 207     -17.067  41.439  -7.581  1.00 97.30           C  
ATOM   3561  O   ALA B 207     -17.716  42.456  -7.825  1.00 96.24           O  
ATOM   3562  CB  ALA B 207     -17.067  39.459  -9.176  1.00 96.73           C  
ATOM   3563  N   LEU B 208     -16.934  40.977  -6.332  1.00 97.10           N  
ATOM   3564  CA  LEU B 208     -17.502  41.646  -5.160  1.00 96.66           C  
ATOM   3565  C   LEU B 208     -16.863  43.015  -4.900  1.00 96.63           C  
ATOM   3566  O   LEU B 208     -17.570  43.956  -4.552  1.00 95.62           O  
ATOM   3567  CB  LEU B 208     -17.338  40.737  -3.922  1.00 95.55           C  
ATOM   3568  CG  LEU B 208     -18.316  39.544  -3.891  1.00 93.09           C  
ATOM   3569  CD1 LEU B 208     -17.872  38.554  -2.823  1.00 87.43           C  
ATOM   3570  CD2 LEU B 208     -19.738  39.986  -3.556  1.00 86.65           C  
ATOM   3571  N   THR B 209     -15.552  43.169  -5.129  1.00 97.22           N  
ATOM   3572  CA  THR B 209     -14.852  44.462  -4.987  1.00 96.88           C  
ATOM   3573  C   THR B 209     -15.339  45.477  -6.029  1.00 96.80           C  
ATOM   3574  O   THR B 209     -15.598  46.635  -5.701  1.00 95.70           O  
ATOM   3575  CB  THR B 209     -13.335  44.275  -5.100  1.00 96.01           C  
ATOM   3576  OG1 THR B 209     -12.880  43.268  -4.215  1.00 81.06           O  
ATOM   3577  CG2 THR B 209     -12.583  45.549  -4.729  1.00 79.12           C  
ATOM   3578  N   ASN B 210     -15.557  45.051  -7.279  1.00 97.10           N  
ATOM   3579  CA  ASN B 210     -16.141  45.912  -8.311  1.00 96.96           C  
ATOM   3580  C   ASN B 210     -17.585  46.331  -7.976  1.00 96.98           C  
ATOM   3581  O   ASN B 210     -17.967  47.475  -8.220  1.00 95.54           O  
ATOM   3582  CB  ASN B 210     -16.095  45.176  -9.658  1.00 96.28           C  
ATOM   3583  CG  ASN B 210     -14.685  45.040 -10.223  1.00 93.38           C  
ATOM   3584  OD1 ASN B 210     -13.762  45.749  -9.879  1.00 83.02           O  
ATOM   3585  ND2 ASN B 210     -14.506  44.136 -11.156  1.00 83.28           N  
ATOM   3586  N   ALA B 211     -18.380  45.443  -7.386  1.00 97.02           N  
ATOM   3587  CA  ALA B 211     -19.721  45.752  -6.918  1.00 96.78           C  
ATOM   3588  C   ALA B 211     -19.715  46.769  -5.765  1.00 96.94           C  
ATOM   3589  O   ALA B 211     -20.536  47.677  -5.764  1.00 95.46           O  
ATOM   3590  CB  ALA B 211     -20.434  44.454  -6.533  1.00 95.82           C  
ATOM   3591  N   GLU B 212     -18.746  46.667  -4.822  1.00 97.30           N  
ATOM   3592  CA  GLU B 212     -18.590  47.640  -3.722  1.00 96.94           C  
ATOM   3593  C   GLU B 212     -18.352  49.057  -4.242  1.00 96.99           C  
ATOM   3594  O   GLU B 212     -19.004  50.006  -3.803  1.00 95.71           O  
ATOM   3595  CB  GLU B 212     -17.408  47.204  -2.840  1.00 95.74           C  
ATOM   3596  CG  GLU B 212     -17.214  48.103  -1.608  1.00 90.09           C  
ATOM   3597  CD  GLU B 212     -15.920  47.788  -0.841  1.00 83.14           C  
ATOM   3598  OE1 GLU B 212     -15.758  48.318   0.272  1.00 74.49           O  
ATOM   3599  OE2 GLU B 212     -15.079  47.000  -1.334  1.00 75.30           O  
ATOM   3600  N   VAL B 213     -17.464  49.244  -5.234  1.00 97.39           N  
ATOM   3601  CA  VAL B 213     -17.201  50.553  -5.853  1.00 97.17           C  
ATOM   3602  C   VAL B 213     -18.479  51.119  -6.476  1.00 97.13           C  
ATOM   3603  O   VAL B 213     -18.784  52.299  -6.294  1.00 96.23           O  
ATOM   3604  CB  VAL B 213     -16.072  50.444  -6.889  1.00 96.60           C  
ATOM   3605  CG1 VAL B 213     -15.860  51.755  -7.642  1.00 88.16           C  
ATOM   3606  CG2 VAL B 213     -14.741  50.080  -6.212  1.00 88.19           C  
ATOM   3607  N   ALA B 214     -19.258  50.287  -7.173  1.00 97.35           N  
ATOM   3608  CA  ALA B 214     -20.525  50.704  -7.766  1.00 97.03           C  
ATOM   3609  C   ALA B 214     -21.580  51.062  -6.703  1.00 97.07           C  
ATOM   3610  O   ALA B 214     -22.280  52.058  -6.868  1.00 95.78           O  
ATOM   3611  CB  ALA B 214     -21.000  49.600  -8.712  1.00 96.34           C  
ATOM   3612  N   VAL B 215     -21.681  50.326  -5.591  1.00 97.36           N  
ATOM   3613  CA  VAL B 215     -22.575  50.637  -4.467  1.00 96.91           C  
ATOM   3614  C   VAL B 215     -22.224  51.982  -3.840  1.00 96.82           C  
ATOM   3615  O   VAL B 215     -23.120  52.782  -3.586  1.00 95.73           O  
ATOM   3616  CB  VAL B 215     -22.560  49.531  -3.396  1.00 95.55           C  
ATOM   3617  CG1 VAL B 215     -23.238  49.949  -2.090  1.00 85.39           C  
ATOM   3618  CG2 VAL B 215     -23.316  48.304  -3.903  1.00 86.86           C  
ATOM   3619  N   ASN B 216     -20.945  52.302  -3.651  1.00 96.80           N  
ATOM   3620  CA  ASN B 216     -20.522  53.588  -3.111  1.00 96.59           C  
ATOM   3621  C   ASN B 216     -20.908  54.759  -4.035  1.00 96.58           C  
ATOM   3622  O   ASN B 216     -21.382  55.794  -3.557  1.00 95.50           O  
ATOM   3623  CB  ASN B 216     -19.010  53.536  -2.834  1.00 95.74           C  
ATOM   3624  CG  ASN B 216     -18.672  52.703  -1.606  1.00 88.81           C  
ATOM   3625  OD1 ASN B 216     -19.448  52.604  -0.667  1.00 78.82           O  
ATOM   3626  ND2 ASN B 216     -17.503  52.111  -1.565  1.00 77.48           N  
ATOM   3627  N   GLN B 217     -20.778  54.594  -5.355  1.00 96.89           N  
ATOM   3628  CA  GLN B 217     -21.235  55.596  -6.339  1.00 96.60           C  
ATOM   3629  C   GLN B 217     -22.762  55.769  -6.315  1.00 96.66           C  
ATOM   3630  O   GLN B 217     -23.248  56.899  -6.256  1.00 95.43           O  
ATOM   3631  CB  GLN B 217     -20.773  55.197  -7.734  1.00 95.95           C  
ATOM   3632  CG  GLN B 217     -19.243  55.362  -7.913  1.00 90.94           C  
ATOM   3633  CD  GLN B 217     -18.757  54.893  -9.283  1.00 88.46           C  
ATOM   3634  OE1 GLN B 217     -19.482  54.361 -10.110  1.00 80.46           O  
ATOM   3635  NE2 GLN B 217     -17.491  55.075  -9.581  1.00 77.63           N  
ATOM   3636  N   ALA B 218     -23.517  54.660  -6.287  1.00 96.71           N  
ATOM   3637  CA  ALA B 218     -24.973  54.685  -6.230  1.00 96.17           C  
ATOM   3638  C   ALA B 218     -25.487  55.337  -4.944  1.00 96.18           C  
ATOM   3639  O   ALA B 218     -26.398  56.161  -4.995  1.00 94.55           O  
ATOM   3640  CB  ALA B 218     -25.493  53.257  -6.364  1.00 95.23           C  
ATOM   3641  N   ARG B 219     -24.856  55.066  -3.796  1.00 96.39           N  
ATOM   3642  CA  ARG B 219     -25.199  55.681  -2.511  1.00 95.78           C  
ATOM   3643  C   ARG B 219     -25.031  57.197  -2.550  1.00 95.74           C  
ATOM   3644  O   ARG B 219     -25.920  57.913  -2.095  1.00 94.78           O  
ATOM   3645  CB  ARG B 219     -24.349  55.050  -1.398  1.00 94.47           C  
ATOM   3646  CG  ARG B 219     -24.774  55.564  -0.016  1.00 89.59           C  
ATOM   3647  CD  ARG B 219     -23.871  54.978   1.057  1.00 86.14           C  
ATOM   3648  NE  ARG B 219     -24.250  55.472   2.390  1.00 76.98           N  
ATOM   3649  CZ  ARG B 219     -23.516  55.370   3.502  1.00 71.43           C  
ATOM   3650  NH1 ARG B 219     -22.346  54.795   3.486  1.00 64.00           N  
ATOM   3651  NH2 ARG B 219     -23.959  55.838   4.621  1.00 65.52           N  
ATOM   3652  N   ASN B 220     -23.933  57.707  -3.115  1.00 96.79           N  
ATOM   3653  CA  ASN B 220     -23.709  59.143  -3.251  1.00 96.65           C  
ATOM   3654  C   ASN B 220     -24.733  59.791  -4.192  1.00 96.74           C  
ATOM   3655  O   ASN B 220     -25.277  60.854  -3.878  1.00 95.80           O  
ATOM   3656  CB  ASN B 220     -22.275  59.383  -3.748  1.00 96.08           C  
ATOM   3657  CG  ASN B 220     -21.218  59.104  -2.684  1.00 91.37           C  
ATOM   3658  OD1 ASN B 220     -21.470  59.049  -1.492  1.00 82.53           O  
ATOM   3659  ND2 ASN B 220     -19.978  58.942  -3.095  1.00 81.79           N  
ATOM   3660  N   ALA B 221     -25.073  59.167  -5.313  1.00 96.80           N  
ATOM   3661  CA  ALA B 221     -26.083  59.640  -6.240  1.00 96.70           C  
ATOM   3662  C   ALA B 221     -27.482  59.660  -5.605  1.00 96.80           C  
ATOM   3663  O   ALA B 221     -28.192  60.651  -5.726  1.00 95.87           O  
ATOM   3664  CB  ALA B 221     -26.036  58.768  -7.498  1.00 96.27           C  
ATOM   3665  N   GLN B 222     -27.852  58.631  -4.852  1.00 96.56           N  
ATOM   3666  CA  GLN B 222     -29.144  58.552  -4.175  1.00 96.01           C  
ATOM   3667  C   GLN B 222     -29.262  59.572  -3.026  1.00 96.31           C  
ATOM   3668  O   GLN B 222     -30.311  60.185  -2.855  1.00 95.48           O  
ATOM   3669  CB  GLN B 222     -29.357  57.108  -3.664  1.00 94.96           C  
ATOM   3670  CG  GLN B 222     -30.809  56.869  -3.221  1.00 92.44           C  
ATOM   3671  CD  GLN B 222     -31.794  56.954  -4.392  1.00 93.07           C  
ATOM   3672  OE1 GLN B 222     -31.574  56.380  -5.439  1.00 86.55           O  
ATOM   3673  NE2 GLN B 222     -32.870  57.677  -4.257  1.00 82.61           N  
ATOM   3674  N   ALA B 223     -28.180  59.816  -2.277  1.00 96.69           N  
ATOM   3675  CA  ALA B 223     -28.139  60.852  -1.248  1.00 96.63           C  
ATOM   3676  C   ALA B 223     -28.319  62.255  -1.842  1.00 96.76           C  
ATOM   3677  O   ALA B 223     -29.073  63.064  -1.303  1.00 95.61           O  
ATOM   3678  CB  ALA B 223     -26.810  60.737  -0.480  1.00 95.96           C  
ATOM   3679  N   ASN B 224     -27.706  62.521  -3.007  1.00 96.99           N  
ATOM   3680  CA  ASN B 224     -27.912  63.769  -3.734  1.00 96.80           C  
ATOM   3681  C   ASN B 224     -29.360  63.895  -4.218  1.00 96.83           C  
ATOM   3682  O   ASN B 224     -30.001  64.915  -3.956  1.00 95.79           O  
ATOM   3683  CB  ASN B 224     -26.891  63.849  -4.883  1.00 95.89           C  
ATOM   3684  CG  ASN B 224     -26.899  65.212  -5.550  1.00 91.01           C  
ATOM   3685  OD1 ASN B 224     -27.210  66.232  -4.967  1.00 78.83           O  
ATOM   3686  ND2 ASN B 224     -26.520  65.275  -6.809  1.00 80.25           N  
ATOM   3687  N   ALA B 225     -29.928  62.845  -4.833  1.00 96.47           N  
ATOM   3688  CA  ALA B 225     -31.322  62.833  -5.274  1.00 95.91           C  
ATOM   3689  C   ALA B 225     -32.302  63.098  -4.122  1.00 96.38           C  
ATOM   3690  O   ALA B 225     -33.206  63.919  -4.257  1.00 95.23           O  
ATOM   3691  CB  ALA B 225     -31.609  61.491  -5.958  1.00 94.96           C  
ATOM   3692  N   SER B 226     -32.079  62.492  -2.953  1.00 96.82           N  
ATOM   3693  CA  SER B 226     -32.894  62.717  -1.758  1.00 96.40           C  
ATOM   3694  C   SER B 226     -32.782  64.155  -1.235  1.00 96.42           C  
ATOM   3695  O   SER B 226     -33.786  64.758  -0.859  1.00 95.12           O  
ATOM   3696  CB  SER B 226     -32.479  61.728  -0.664  1.00 95.08           C  
ATOM   3697  OG  SER B 226     -33.359  61.807   0.447  1.00 78.94           O  
ATOM   3698  N   THR B 227     -31.578  64.747  -1.277  1.00 96.95           N  
ATOM   3699  CA  THR B 227     -31.363  66.147  -0.873  1.00 96.62           C  
ATOM   3700  C   THR B 227     -32.074  67.119  -1.815  1.00 96.72           C  
ATOM   3701  O   THR B 227     -32.733  68.053  -1.357  1.00 95.57           O  
ATOM   3702  CB  THR B 227     -29.863  66.470  -0.812  1.00 95.86           C  
ATOM   3703  OG1 THR B 227     -29.186  65.555   0.017  1.00 81.72           O  
ATOM   3704  CG2 THR B 227     -29.600  67.868  -0.230  1.00 78.70           C  
ATOM   3705  N   GLN B 228     -32.013  66.891  -3.132  1.00 96.48           N  
ATOM   3706  CA  GLN B 228     -32.699  67.698  -4.139  1.00 96.24           C  
ATOM   3707  C   GLN B 228     -34.224  67.583  -4.026  1.00 96.29           C  
ATOM   3708  O   GLN B 228     -34.912  68.595  -4.123  1.00 94.90           O  
ATOM   3709  CB  GLN B 228     -32.239  67.284  -5.544  1.00 95.29           C  
ATOM   3710  CG  GLN B 228     -30.754  67.594  -5.839  1.00 92.15           C  
ATOM   3711  CD  GLN B 228     -30.410  69.083  -5.832  1.00 92.44           C  
ATOM   3712  OE1 GLN B 228     -31.256  69.954  -5.902  1.00 82.97           O  
ATOM   3713  NE2 GLN B 228     -29.146  69.417  -5.767  1.00 79.83           N  
ATOM   3714  N   ALA B 229     -34.756  66.382  -3.742  1.00 96.36           N  
ATOM   3715  CA  ALA B 229     -36.183  66.175  -3.503  1.00 95.91           C  
ATOM   3716  C   ALA B 229     -36.674  66.948  -2.270  1.00 96.14           C  
ATOM   3717  O   ALA B 229     -37.671  67.656  -2.344  1.00 94.87           O  
ATOM   3718  CB  ALA B 229     -36.449  64.670  -3.375  1.00 94.81           C  
ATOM   3719  N   SER B 230     -35.919  66.919  -1.165  1.00 96.86           N  
ATOM   3720  CA  SER B 230     -36.255  67.693   0.037  1.00 96.55           C  
ATOM   3721  C   SER B 230     -36.206  69.208  -0.199  1.00 96.58           C  
ATOM   3722  O   SER B 230     -37.028  69.946   0.341  1.00 95.16           O  
ATOM   3723  CB  SER B 230     -35.306  67.341   1.191  1.00 95.46           C  
ATOM   3724  OG  SER B 230     -35.401  65.985   1.554  1.00 78.03           O  
ATOM   3725  N   MET B 231     -35.275  69.704  -1.021  1.00 97.02           N  
ATOM   3726  CA  MET B 231     -35.256  71.110  -1.442  1.00 96.63           C  
ATOM   3727  C   MET B 231     -36.451  71.450  -2.333  1.00 96.83           C  
ATOM   3728  O   MET B 231     -37.060  72.495  -2.126  1.00 95.54           O  
ATOM   3729  CB  MET B 231     -33.950  71.462  -2.159  1.00 95.50           C  
ATOM   3730  CG  MET B 231     -32.807  71.713  -1.175  1.00 82.55           C  
ATOM   3731  SD  MET B 231     -31.285  72.405  -1.905  1.00 77.66           S  
ATOM   3732  CE  MET B 231     -31.833  74.077  -2.334  1.00 65.85           C  
ATOM   3733  N   ALA B 232     -36.824  70.582  -3.265  1.00 96.30           N  
ATOM   3734  CA  ALA B 232     -37.972  70.783  -4.139  1.00 95.93           C  
ATOM   3735  C   ALA B 232     -39.278  70.873  -3.343  1.00 96.11           C  
ATOM   3736  O   ALA B 232     -40.027  71.824  -3.539  1.00 94.80           O  
ATOM   3737  CB  ALA B 232     -38.004  69.663  -5.183  1.00 94.70           C  
ATOM   3738  N   VAL B 233     -39.489  69.990  -2.357  1.00 96.58           N  
ATOM   3739  CA  VAL B 233     -40.651  70.061  -1.445  1.00 96.56           C  
ATOM   3740  C   VAL B 233     -40.706  71.402  -0.712  1.00 96.53           C  
ATOM   3741  O   VAL B 233     -41.772  72.000  -0.577  1.00 95.58           O  
ATOM   3742  CB  VAL B 233     -40.627  68.906  -0.423  1.00 95.70           C  
ATOM   3743  CG1 VAL B 233     -41.670  69.068   0.688  1.00 87.74           C  
ATOM   3744  CG2 VAL B 233     -40.898  67.576  -1.112  1.00 88.65           C  
ATOM   3745  N   ARG B 234     -39.563  71.922  -0.244  1.00 96.50           N  
ATOM   3746  CA  ARG B 234     -39.503  73.220   0.447  1.00 96.23           C  
ATOM   3747  C   ARG B 234     -39.891  74.373  -0.460  1.00 96.28           C  
ATOM   3748  O   ARG B 234     -40.655  75.244  -0.039  1.00 94.47           O  
ATOM   3749  CB  ARG B 234     -38.094  73.429   1.016  1.00 95.05           C  
ATOM   3750  CG  ARG B 234     -38.136  73.648   2.523  1.00 86.15           C  
ATOM   3751  CD  ARG B 234     -36.721  73.885   3.030  1.00 83.94           C  
ATOM   3752  NE  ARG B 234     -36.631  73.617   4.466  1.00 74.91           N  
ATOM   3753  CZ  ARG B 234     -35.504  73.523   5.162  1.00 68.05           C  
ATOM   3754  NH1 ARG B 234     -34.339  73.771   4.629  1.00 59.98           N  
ATOM   3755  NH2 ARG B 234     -35.539  73.161   6.414  1.00 64.22           N  
ATOM   3756  N   VAL B 235     -39.382  74.412  -1.674  1.00 96.52           N  
ATOM   3757  CA  VAL B 235     -39.664  75.463  -2.654  1.00 96.32           C  
ATOM   3758  C   VAL B 235     -41.108  75.371  -3.147  1.00 96.37           C  
ATOM   3759  O   VAL B 235     -41.795  76.390  -3.199  1.00 95.08           O  
ATOM   3760  CB  VAL B 235     -38.651  75.428  -3.806  1.00 95.01           C  
ATOM   3761  CG1 VAL B 235     -38.950  76.495  -4.846  1.00 85.08           C  
ATOM   3762  CG2 VAL B 235     -37.229  75.690  -3.308  1.00 83.60           C  
ATOM   3763  N   ASP B 236     -41.615  74.155  -3.405  1.00 96.04           N  
ATOM   3764  CA  ASP B 236     -43.013  73.928  -3.792  1.00 95.32           C  
ATOM   3765  C   ASP B 236     -43.985  74.338  -2.683  1.00 95.47           C  
ATOM   3766  O   ASP B 236     -45.016  74.957  -2.948  1.00 93.89           O  
ATOM   3767  CB  ASP B 236     -43.232  72.452  -4.163  1.00 93.66           C  
ATOM   3768  CG  ASP B 236     -43.275  72.165  -5.659  1.00 86.75           C  
ATOM   3769  OD1 ASP B 236     -43.005  73.066  -6.483  1.00 77.69           O  
ATOM   3770  OD2 ASP B 236     -43.662  71.026  -5.998  1.00 76.94           O  
ATOM   3771  N   SER B 237     -43.650  74.090  -1.413  1.00 96.09           N  
ATOM   3772  CA  SER B 237     -44.452  74.562  -0.279  1.00 96.03           C  
ATOM   3773  C   SER B 237     -44.493  76.087  -0.206  1.00 95.90           C  
ATOM   3774  O   SER B 237     -45.555  76.668   0.054  1.00 94.33           O  
ATOM   3775  CB  SER B 237     -43.891  73.980   1.019  1.00 94.96           C  
ATOM   3776  OG  SER B 237     -44.703  74.379   2.121  1.00 80.39           O  
ATOM   3777  N   GLN B 238     -43.380  76.786  -0.483  1.00 95.60           N  
ATOM   3778  CA  GLN B 238     -43.346  78.247  -0.565  1.00 95.04           C  
ATOM   3779  C   GLN B 238     -44.179  78.767  -1.747  1.00 95.36           C  
ATOM   3780  O   GLN B 238     -44.939  79.717  -1.578  1.00 93.66           O  
ATOM   3781  CB  GLN B 238     -41.900  78.744  -0.680  1.00 93.76           C  
ATOM   3782  CG  GLN B 238     -41.171  78.647   0.666  1.00 85.23           C  
ATOM   3783  CD  GLN B 238     -39.711  79.124   0.584  1.00 81.03           C  
ATOM   3784  OE1 GLN B 238     -39.106  79.259  -0.473  1.00 72.90           O  
ATOM   3785  NE2 GLN B 238     -39.091  79.408   1.696  1.00 69.49           N  
ATOM   3786  N   ALA B 239     -44.086  78.103  -2.914  1.00 95.68           N  
ATOM   3787  CA  ALA B 239     -44.867  78.455  -4.092  1.00 95.27           C  
ATOM   3788  C   ALA B 239     -46.370  78.260  -3.856  1.00 95.30           C  
ATOM   3789  O   ALA B 239     -47.165  79.146  -4.165  1.00 93.86           O  
ATOM   3790  CB  ALA B 239     -44.356  77.621  -5.273  1.00 94.04           C  
ATOM   3791  N   ALA B 240     -46.776  77.150  -3.212  1.00 95.60           N  
ATOM   3792  CA  ALA B 240     -48.168  76.894  -2.857  1.00 95.27           C  
ATOM   3793  C   ALA B 240     -48.725  77.939  -1.869  1.00 95.35           C  
ATOM   3794  O   ALA B 240     -49.860  78.388  -2.024  1.00 93.47           O  
ATOM   3795  CB  ALA B 240     -48.271  75.474  -2.281  1.00 94.13           C  
ATOM   3796  N   ASN B 241     -47.927  78.381  -0.898  1.00 95.48           N  
ATOM   3797  CA  ASN B 241     -48.307  79.464   0.009  1.00 95.13           C  
ATOM   3798  C   ASN B 241     -48.433  80.812  -0.715  1.00 95.04           C  
ATOM   3799  O   ASN B 241     -49.372  81.567  -0.444  1.00 93.45           O  
ATOM   3800  CB  ASN B 241     -47.285  79.552   1.157  1.00 94.21           C  
ATOM   3801  CG  ASN B 241     -47.434  78.455   2.189  1.00 87.49           C  
ATOM   3802  OD1 ASN B 241     -48.480  77.866   2.388  1.00 79.58           O  
ATOM   3803  ND2 ASN B 241     -46.386  78.170   2.929  1.00 78.39           N  
ATOM   3804  N   ALA B 242     -47.541  81.123  -1.648  1.00 94.32           N  
ATOM   3805  CA  ALA B 242     -47.612  82.330  -2.468  1.00 93.95           C  
ATOM   3806  C   ALA B 242     -48.860  82.332  -3.371  1.00 93.90           C  
ATOM   3807  O   ALA B 242     -49.565  83.336  -3.435  1.00 92.35           O  
ATOM   3808  CB  ALA B 242     -46.309  82.459  -3.269  1.00 92.87           C  
ATOM   3809  N   GLU B 243     -49.187  81.188  -3.980  1.00 94.14           N  
ATOM   3810  CA  GLU B 243     -50.418  81.015  -4.766  1.00 93.41           C  
ATOM   3811  C   GLU B 243     -51.679  81.166  -3.907  1.00 93.56           C  
ATOM   3812  O   GLU B 243     -52.625  81.849  -4.309  1.00 92.18           O  
ATOM   3813  CB  GLU B 243     -50.415  79.640  -5.461  1.00 92.25           C  
ATOM   3814  CG  GLU B 243     -49.572  79.607  -6.743  1.00 84.33           C  
ATOM   3815  CD  GLU B 243     -50.139  80.469  -7.891  1.00 85.96           C  
ATOM   3816  OE1 GLU B 243     -49.423  80.625  -8.898  1.00 75.33           O  
ATOM   3817  OE2 GLU B 243     -51.274  80.985  -7.769  1.00 75.57           O  
ATOM   3818  N   ALA B 244     -51.710  80.621  -2.692  1.00 94.27           N  
ATOM   3819  CA  ALA B 244     -52.826  80.785  -1.775  1.00 93.83           C  
ATOM   3820  C   ALA B 244     -53.042  82.258  -1.381  1.00 93.84           C  
ATOM   3821  O   ALA B 244     -54.181  82.732  -1.337  1.00 92.07           O  
ATOM   3822  CB  ALA B 244     -52.593  79.907  -0.539  1.00 92.77           C  
ATOM   3823  N   ALA B 245     -51.956  83.018  -1.177  1.00 93.14           N  
ATOM   3824  CA  ALA B 245     -52.021  84.450  -0.919  1.00 92.11           C  
ATOM   3825  C   ALA B 245     -52.540  85.221  -2.138  1.00 91.90           C  
ATOM   3826  O   ALA B 245     -53.410  86.096  -1.991  1.00 90.16           O  
ATOM   3827  CB  ALA B 245     -50.635  84.935  -0.471  1.00 90.45           C  
ATOM   3828  N   ALA B 246     -52.080  84.856  -3.347  1.00 92.82           N  
ATOM   3829  CA  ALA B 246     -52.545  85.467  -4.585  1.00 91.80           C  
ATOM   3830  C   ALA B 246     -54.035  85.193  -4.839  1.00 91.96           C  
ATOM   3831  O   ALA B 246     -54.778  86.111  -5.197  1.00 90.07           O  
ATOM   3832  CB  ALA B 246     -51.660  84.967  -5.736  1.00 90.48           C  
ATOM   3833  N   VAL B 247     -54.521  83.977  -4.578  1.00 92.94           N  
ATOM   3834  CA  VAL B 247     -55.951  83.627  -4.659  1.00 92.64           C  
ATOM   3835  C   VAL B 247     -56.778  84.445  -3.671  1.00 92.38           C  
ATOM   3836  O   VAL B 247     -57.775  85.048  -4.070  1.00 91.03           O  
ATOM   3837  CB  VAL B 247     -56.183  82.120  -4.442  1.00 91.89           C  
ATOM   3838  CG1 VAL B 247     -57.658  81.766  -4.271  1.00 82.43           C  
ATOM   3839  CG2 VAL B 247     -55.667  81.314  -5.628  1.00 83.45           C  
ATOM   3840  N   ALA B 248     -56.364  84.550  -2.417  1.00 91.70           N  
ATOM   3841  CA  ALA B 248     -57.083  85.325  -1.404  1.00 91.11           C  
ATOM   3842  C   ALA B 248     -57.163  86.816  -1.775  1.00 90.95           C  
ATOM   3843  O   ALA B 248     -58.198  87.462  -1.601  1.00 89.26           O  
ATOM   3844  CB  ALA B 248     -56.371  85.123  -0.055  1.00 89.93           C  
ATOM   3845  N   GLN B 249     -56.107  87.363  -2.341  1.00 90.88           N  
ATOM   3846  CA  GLN B 249     -56.053  88.751  -2.801  1.00 88.44           C  
ATOM   3847  C   GLN B 249     -56.930  88.984  -4.044  1.00 88.64           C  
ATOM   3848  O   GLN B 249     -57.682  89.965  -4.087  1.00 86.92           O  
ATOM   3849  CB  GLN B 249     -54.587  89.112  -3.018  1.00 85.69           C  
ATOM   3850  CG  GLN B 249     -54.425  90.618  -3.217  1.00 78.03           C  
ATOM   3851  CD  GLN B 249     -52.981  91.080  -3.091  1.00 73.70           C  
ATOM   3852  OE1 GLN B 249     -52.073  90.332  -2.766  1.00 67.19           O  
ATOM   3853  NE2 GLN B 249     -52.717  92.345  -3.320  1.00 63.73           N  
ATOM   3854  N   ALA B 250     -56.909  88.047  -4.996  1.00 89.05           N  
ATOM   3855  CA  ALA B 250     -57.763  88.096  -6.178  1.00 88.04           C  
ATOM   3856  C   ALA B 250     -59.246  88.002  -5.807  1.00 88.49           C  
ATOM   3857  O   ALA B 250     -60.077  88.737  -6.358  1.00 86.71           O  
ATOM   3858  CB  ALA B 250     -57.353  86.966  -7.132  1.00 86.64           C  
ATOM   3859  N   GLU B 251     -59.597  87.139  -4.841  1.00 89.69           N  
ATOM   3860  CA  GLU B 251     -60.971  87.019  -4.343  1.00 88.90           C  
ATOM   3861  C   GLU B 251     -61.446  88.309  -3.660  1.00 88.87           C  
ATOM   3862  O   GLU B 251     -62.544  88.798  -3.928  1.00 87.28           O  
ATOM   3863  CB  GLU B 251     -61.036  85.801  -3.407  1.00 87.79           C  
ATOM   3864  CG  GLU B 251     -62.478  85.358  -3.179  1.00 79.50           C  
ATOM   3865  CD  GLU B 251     -62.587  84.024  -2.436  1.00 74.08           C  
ATOM   3866  OE1 GLU B 251     -63.666  83.398  -2.560  1.00 66.58           O  
ATOM   3867  OE2 GLU B 251     -61.630  83.628  -1.758  1.00 65.64           O  
ATOM   3868  N   THR B 252     -60.589  88.977  -2.874  1.00 87.99           N  
ATOM   3869  CA  THR B 252     -60.868  90.276  -2.246  1.00 86.48           C  
ATOM   3870  C   THR B 252     -61.076  91.372  -3.290  1.00 86.44           C  
ATOM   3871  O   THR B 252     -62.028  92.154  -3.209  1.00 84.41           O  
ATOM   3872  CB  THR B 252     -59.736  90.659  -1.281  1.00 84.31           C  
ATOM   3873  OG1 THR B 252     -59.506  89.626  -0.349  1.00 74.80           O  
ATOM   3874  CG2 THR B 252     -60.078  91.913  -0.477  1.00 72.88           C  
ATOM   3875  N   LEU B 253     -60.206  91.396  -4.305  1.00 87.42           N  
ATOM   3876  CA  LEU B 253     -60.336  92.325  -5.426  1.00 86.01           C  
ATOM   3877  C   LEU B 253     -61.612  92.078  -6.232  1.00 86.47           C  
ATOM   3878  O   LEU B 253     -62.282  93.043  -6.611  1.00 84.10           O  
ATOM   3879  CB  LEU B 253     -59.104  92.205  -6.333  1.00 83.31           C  
ATOM   3880  CG  LEU B 253     -57.873  92.974  -5.823  1.00 76.76           C  
ATOM   3881  CD1 LEU B 253     -56.643  92.548  -6.593  1.00 69.90           C  
ATOM   3882  CD2 LEU B 253     -58.070  94.484  -6.012  1.00 69.44           C  
ATOM   3883  N   LEU B 254     -61.993  90.824  -6.461  1.00 88.33           N  
ATOM   3884  CA  LEU B 254     -63.227  90.497  -7.174  1.00 88.62           C  
ATOM   3885  C   LEU B 254     -64.451  90.990  -6.407  1.00 88.96           C  
ATOM   3886  O   LEU B 254     -65.314  91.652  -6.991  1.00 87.62           O  
ATOM   3887  CB  LEU B 254     -63.279  88.974  -7.421  1.00 87.58           C  
ATOM   3888  CG  LEU B 254     -64.564  88.521  -8.145  1.00 83.96           C  
ATOM   3889  CD1 LEU B 254     -64.711  89.139  -9.533  1.00 76.17           C  
ATOM   3890  CD2 LEU B 254     -64.555  87.006  -8.303  1.00 76.63           C  
ATOM   3891  N   VAL B 255     -64.539  90.782  -5.100  1.00 88.68           N  
ATOM   3892  CA  VAL B 255     -65.645  91.250  -4.261  1.00 88.55           C  
ATOM   3893  C   VAL B 255     -65.752  92.777  -4.269  1.00 88.74           C  
ATOM   3894  O   VAL B 255     -66.848  93.323  -4.388  1.00 87.46           O  
ATOM   3895  CB  VAL B 255     -65.499  90.712  -2.827  1.00 87.68           C  
ATOM   3896  CG1 VAL B 255     -66.547  91.294  -1.886  1.00 78.67           C  
ATOM   3897  CG2 VAL B 255     -65.671  89.189  -2.787  1.00 79.45           C  
ATOM   3898  N   THR B 256     -64.590  93.449  -4.183  1.00 86.70           N  
ATOM   3899  CA  THR B 256     -64.589  94.918  -4.268  1.00 84.16           C  
ATOM   3900  C   THR B 256     -64.969  95.415  -5.654  1.00 84.98           C  
ATOM   3901  O   THR B 256     -65.788  96.337  -5.755  1.00 82.95           O  
ATOM   3902  CB  THR B 256     -63.244  95.532  -3.848  1.00 81.34           C  
ATOM   3903  OG1 THR B 256     -62.140  94.882  -4.433  1.00 72.33           O  
ATOM   3904  CG2 THR B 256     -63.037  95.467  -2.341  1.00 70.05           C  
ATOM   3905  N   ALA B 257     -64.495  94.799  -6.719  1.00 86.51           N  
ATOM   3906  CA  ALA B 257     -64.836  95.165  -8.092  1.00 86.05           C  
ATOM   3907  C   ALA B 257     -66.321  94.930  -8.406  1.00 87.42           C  
ATOM   3908  O   ALA B 257     -66.958  95.782  -9.034  1.00 85.76           O  
ATOM   3909  CB  ALA B 257     -63.925  94.391  -9.052  1.00 84.27           C  
ATOM   3910  N   GLU B 258     -66.922  93.839  -7.940  1.00 88.94           N  
ATOM   3911  CA  GLU B 258     -68.354  93.581  -8.074  1.00 88.92           C  
ATOM   3912  C   GLU B 258     -69.197  94.607  -7.305  1.00 89.35           C  
ATOM   3913  O   GLU B 258     -70.185  95.113  -7.835  1.00 87.41           O  
ATOM   3914  CB  GLU B 258     -68.698  92.173  -7.582  1.00 87.89           C  
ATOM   3915  CG  GLU B 258     -68.272  91.079  -8.570  1.00 81.62           C  
ATOM   3916  CD  GLU B 258     -68.726  89.671  -8.143  1.00 78.02           C  
ATOM   3917  OE1 GLU B 258     -68.682  88.766  -9.018  1.00 69.75           O  
ATOM   3918  OE2 GLU B 258     -69.142  89.489  -6.987  1.00 69.32           O  
ATOM   3919  N   ALA B 259     -68.801  95.006  -6.089  1.00 88.15           N  
ATOM   3920  CA  ALA B 259     -69.473  96.048  -5.310  1.00 88.14           C  
ATOM   3921  C   ALA B 259     -69.407  97.416  -6.002  1.00 88.92           C  
ATOM   3922  O   ALA B 259     -70.418  98.127  -6.078  1.00 86.81           O  
ATOM   3923  CB  ALA B 259     -68.848  96.091  -3.907  1.00 86.55           C  
ATOM   3924  N   VAL B 260     -68.242  97.775  -6.561  1.00 87.14           N  
ATOM   3925  CA  VAL B 260     -68.071  99.008  -7.345  1.00 85.30           C  
ATOM   3926  C   VAL B 260     -68.918  98.972  -8.611  1.00 86.25           C  
ATOM   3927  O   VAL B 260     -69.618  99.944  -8.898  1.00 85.04           O  
ATOM   3928  CB  VAL B 260     -66.588  99.258  -7.672  1.00 82.87           C  
ATOM   3929  CG1 VAL B 260     -66.383 100.400  -8.658  1.00 74.98           C  
ATOM   3930  CG2 VAL B 260     -65.816  99.625  -6.396  1.00 75.12           C  
ATOM   3931  N   ALA B 261     -68.921  97.834  -9.339  1.00 88.67           N  
ATOM   3932  CA  ALA B 261     -69.729  97.682 -10.544  1.00 88.42           C  
ATOM   3933  C   ALA B 261     -71.235  97.786 -10.250  1.00 89.59           C  
ATOM   3934  O   ALA B 261     -71.972  98.441 -10.993  1.00 87.97           O  
ATOM   3935  CB  ALA B 261     -69.370  96.353 -11.214  1.00 87.27           C  
ATOM   3936  N   ALA B 262     -71.701  97.215  -9.141  1.00 90.14           N  
ATOM   3937  CA  ALA B 262     -73.089  97.333  -8.698  1.00 90.30           C  
ATOM   3938  C   ALA B 262     -73.453  98.783  -8.312  1.00 90.84           C  
ATOM   3939  O   ALA B 262     -74.495  99.292  -8.731  1.00 88.88           O  
ATOM   3940  CB  ALA B 262     -73.314  96.355  -7.532  1.00 89.10           C  
ATOM   3941  N   ALA B 263     -72.555  99.476  -7.592  1.00 88.83           N  
ATOM   3942  CA  ALA B 263     -72.747 100.879  -7.224  1.00 88.09           C  
ATOM   3943  C   ALA B 263     -72.780 101.801  -8.445  1.00 88.80           C  
ATOM   3944  O   ALA B 263     -73.666 102.658  -8.560  1.00 87.01           O  
ATOM   3945  CB  ALA B 263     -71.641 101.273  -6.234  1.00 86.24           C  
ATOM   3946  N   GLU B 264     -71.863 101.592  -9.394  1.00 88.23           N  
ATOM   3947  CA  GLU B 264     -71.830 102.339 -10.663  1.00 86.81           C  
ATOM   3948  C   GLU B 264     -73.087 102.092 -11.505  1.00 87.85           C  
ATOM   3949  O   GLU B 264     -73.671 103.036 -12.051  1.00 86.27           O  
ATOM   3950  CB  GLU B 264     -70.577 101.939 -11.466  1.00 85.04           C  
ATOM   3951  CG  GLU B 264     -69.264 102.529 -10.914  1.00 80.09           C  
ATOM   3952  CD  GLU B 264     -69.076 104.027 -11.200  1.00 77.24           C  
ATOM   3953  OE1 GLU B 264     -68.173 104.620 -10.580  1.00 69.94           O  
ATOM   3954  OE2 GLU B 264     -69.808 104.595 -12.042  1.00 68.99           O  
ATOM   3955  N   ALA B 265     -73.571 100.839 -11.559  1.00 90.14           N  
ATOM   3956  CA  ALA B 265     -74.827 100.516 -12.236  1.00 90.61           C  
ATOM   3957  C   ALA B 265     -76.029 101.204 -11.572  1.00 91.57           C  
ATOM   3958  O   ALA B 265     -76.914 101.717 -12.265  1.00 89.76           O  
ATOM   3959  CB  ALA B 265     -74.988  98.995 -12.278  1.00 89.55           C  
ATOM   3960  N   GLU B 266     -76.048 101.297 -10.247  1.00 91.41           N  
ATOM   3961  CA  GLU B 266     -77.095 101.994  -9.514  1.00 90.61           C  
ATOM   3962  C   GLU B 266     -77.059 103.507  -9.749  1.00 91.05           C  
ATOM   3963  O   GLU B 266     -78.099 104.131  -9.985  1.00 90.00           O  
ATOM   3964  CB  GLU B 266     -76.987 101.653  -8.010  1.00 89.74           C  
ATOM   3965  CG  GLU B 266     -78.280 101.990  -7.282  1.00 77.67           C  
ATOM   3966  CD  GLU B 266     -78.186 101.851  -5.757  1.00 70.31           C  
ATOM   3967  OE1 GLU B 266     -79.051 102.476  -5.092  1.00 62.71           O  
ATOM   3968  OE2 GLU B 266     -77.283 101.173  -5.249  1.00 62.05           O  
ATOM   3969  N   VAL B 267     -75.860 104.097  -9.757  1.00 88.05           N  
ATOM   3970  CA  VAL B 267     -75.666 105.507 -10.089  1.00 86.75           C  
ATOM   3971  C   VAL B 267     -76.092 105.798 -11.530  1.00 87.23           C  
ATOM   3972  O   VAL B 267     -76.797 106.780 -11.775  1.00 85.44           O  
ATOM   3973  CB  VAL B 267     -74.212 105.951  -9.835  1.00 84.50           C  
ATOM   3974  CG1 VAL B 267     -73.922 107.368 -10.350  1.00 75.10           C  
ATOM   3975  CG2 VAL B 267     -73.903 105.955  -8.336  1.00 75.45           C  
ATOM   3976  N   ALA B 268     -75.734 104.934 -12.477  1.00 88.99           N  
ATOM   3977  CA  ALA B 268     -76.143 105.075 -13.868  1.00 88.59           C  
ATOM   3978  C   ALA B 268     -77.666 104.998 -14.028  1.00 89.66           C  
ATOM   3979  O   ALA B 268     -78.261 105.804 -14.753  1.00 87.92           O  
ATOM   3980  CB  ALA B 268     -75.428 104.007 -14.702  1.00 86.76           C  
ATOM   3981  N   ASN B 269     -78.348 104.086 -13.300  1.00 91.30           N  
ATOM   3982  CA  ASN B 269     -79.810 104.009 -13.284  1.00 91.30           C  
ATOM   3983  C   ASN B 269     -80.461 105.265 -12.685  1.00 91.11           C  
ATOM   3984  O   ASN B 269     -81.427 105.787 -13.243  1.00 89.01           O  
ATOM   3985  CB  ASN B 269     -80.246 102.744 -12.528  1.00 90.05           C  
ATOM   3986  CG  ASN B 269     -80.388 101.530 -13.428  1.00 81.44           C  
ATOM   3987  OD1 ASN B 269     -80.571 101.617 -14.625  1.00 74.67           O  
ATOM   3988  ND2 ASN B 269     -80.379 100.346 -12.850  1.00 73.25           N  
ATOM   3989  N   LYS B 270     -79.912 105.811 -11.570  1.00 89.40           N  
ATOM   3990  CA  LYS B 270     -80.377 107.070 -10.981  1.00 88.29           C  
ATOM   3991  C   LYS B 270     -80.166 108.251 -11.924  1.00 88.01           C  
ATOM   3992  O   LYS B 270     -81.064 109.081 -12.066  1.00 85.88           O  
ATOM   3993  CB  LYS B 270     -79.685 107.318  -9.635  1.00 87.02           C  
ATOM   3994  CG  LYS B 270     -80.274 106.442  -8.519  1.00 80.50           C  
ATOM   3995  CD  LYS B 270     -79.507 106.620  -7.207  1.00 76.21           C  
ATOM   3996  CE  LYS B 270     -80.130 105.752  -6.124  1.00 68.64           C  
ATOM   3997  NZ  LYS B 270     -79.284 105.634  -4.909  1.00 61.20           N1+
ATOM   3998  N   ALA B 271     -79.040 108.292 -12.615  1.00 85.86           N  
ATOM   3999  CA  ALA B 271     -78.773 109.310 -13.629  1.00 83.98           C  
ATOM   4000  C   ALA B 271     -79.758 109.207 -14.796  1.00 84.49           C  
ATOM   4001  O   ALA B 271     -80.281 110.226 -15.262  1.00 82.24           O  
ATOM   4002  CB  ALA B 271     -77.315 109.178 -14.088  1.00 81.91           C  
ATOM   4003  N   ALA B 272     -80.053 107.970 -15.247  1.00 87.06           N  
ATOM   4004  CA  ALA B 272     -81.032 107.756 -16.310  1.00 86.98           C  
ATOM   4005  C   ALA B 272     -82.454 108.187 -15.903  1.00 87.74           C  
ATOM   4006  O   ALA B 272     -83.169 108.809 -16.698  1.00 85.17           O  
ATOM   4007  CB  ALA B 272     -80.996 106.282 -16.724  1.00 84.92           C  
ATOM   4008  N   THR B 273     -82.896 107.942 -14.661  1.00 87.83           N  
ATOM   4009  CA  THR B 273     -84.187 108.431 -14.144  1.00 87.47           C  
ATOM   4010  C   THR B 273     -84.206 109.944 -13.999  1.00 86.70           C  
ATOM   4011  O   THR B 273     -85.191 110.572 -14.399  1.00 84.74           O  
ATOM   4012  CB  THR B 273     -84.572 107.789 -12.802  1.00 86.93           C  
ATOM   4013  OG1 THR B 273     -83.457 107.461 -12.015  1.00 77.42           O  
ATOM   4014  CG2 THR B 273     -85.347 106.494 -13.008  1.00 74.64           C  
ATOM   4015  N   PHE B 274     -83.137 110.563 -13.518  1.00 85.41           N  
ATOM   4016  CA  PHE B 274     -82.993 112.006 -13.428  1.00 82.64           C  
ATOM   4017  C   PHE B 274     -82.996 112.669 -14.813  1.00 82.73           C  
ATOM   4018  O   PHE B 274     -83.713 113.659 -15.020  1.00 79.96           O  
ATOM   4019  CB  PHE B 274     -81.708 112.309 -12.656  1.00 79.60           C  
ATOM   4020  CG  PHE B 274     -81.537 113.759 -12.312  1.00 73.16           C  
ATOM   4021  CD1 PHE B 274     -80.573 114.544 -12.948  1.00 65.57           C  
ATOM   4022  CD2 PHE B 274     -82.363 114.333 -11.324  1.00 64.15           C  
ATOM   4023  CE1 PHE B 274     -80.412 115.881 -12.607  1.00 58.99           C  
ATOM   4024  CE2 PHE B 274     -82.209 115.671 -10.986  1.00 59.02           C  
ATOM   4025  CZ  PHE B 274     -81.243 116.453 -11.618  1.00 59.67           C  
ATOM   4026  N   ALA B 275     -82.293 112.071 -15.789  1.00 79.69           N  
ATOM   4027  CA  ALA B 275     -82.317 112.541 -17.172  1.00 78.31           C  
ATOM   4028  C   ALA B 275     -83.728 112.483 -17.764  1.00 79.63           C  
ATOM   4029  O   ALA B 275     -84.172 113.461 -18.399  1.00 78.30           O  
ATOM   4030  CB  ALA B 275     -81.329 111.720 -18.004  1.00 76.02           C  
ATOM   4031  N   LYS B 276     -84.483 111.396 -17.535  1.00 83.31           N  
ATOM   4032  CA  LYS B 276     -85.893 111.322 -17.935  1.00 83.51           C  
ATOM   4033  C   LYS B 276     -86.743 112.427 -17.291  1.00 83.87           C  
ATOM   4034  O   LYS B 276     -87.587 113.008 -17.979  1.00 81.84           O  
ATOM   4035  CB  LYS B 276     -86.496 109.962 -17.592  1.00 82.16           C  
ATOM   4036  CG  LYS B 276     -86.188 108.904 -18.655  1.00 74.12           C  
ATOM   4037  CD  LYS B 276     -86.849 107.571 -18.260  1.00 70.64           C  
ATOM   4038  CE  LYS B 276     -86.600 106.507 -19.325  1.00 63.10           C  
ATOM   4039  NZ  LYS B 276     -87.176 105.196 -18.950  1.00 56.29           N1+
ATOM   4040  N   GLN B 277     -86.549 112.793 -16.010  1.00 83.79           N  
ATOM   4041  CA  GLN B 277     -87.230 113.907 -15.351  1.00 83.53           C  
ATOM   4042  C   GLN B 277     -86.894 115.247 -16.000  1.00 83.71           C  
ATOM   4043  O   GLN B 277     -87.826 115.980 -16.358  1.00 81.17           O  
ATOM   4044  CB  GLN B 277     -86.890 113.946 -13.854  1.00 82.40           C  
ATOM   4045  CG  GLN B 277     -87.758 112.973 -13.047  1.00 75.31           C  
ATOM   4046  CD  GLN B 277     -87.452 113.042 -11.546  1.00 71.37           C  
ATOM   4047  OE1 GLN B 277     -86.386 113.433 -11.124  1.00 66.59           O  
ATOM   4048  NE2 GLN B 277     -88.378 112.664 -10.709  1.00 62.57           N  
ATOM   4049  N   ILE B 278     -85.623 115.552 -16.254  1.00 78.67           N  
ATOM   4050  CA  ILE B 278     -85.197 116.792 -16.927  1.00 76.49           C  
ATOM   4051  C   ILE B 278     -85.787 116.894 -18.337  1.00 76.53           C  
ATOM   4052  O   ILE B 278     -86.268 117.963 -18.736  1.00 73.21           O  
ATOM   4053  CB  ILE B 278     -83.664 116.879 -16.961  1.00 73.37           C  
ATOM   4054  CG1 ILE B 278     -83.104 117.058 -15.534  1.00 67.15           C  
ATOM   4055  CG2 ILE B 278     -83.191 118.043 -17.844  1.00 63.64           C  
ATOM   4056  CD1 ILE B 278     -81.584 116.917 -15.443  1.00 60.45           C  
ATOM   4057  N   VAL B 279     -85.762 115.760 -19.110  1.00 76.74           N  
ATOM   4058  CA  VAL B 279     -86.378 115.740 -20.448  1.00 77.26           C  
ATOM   4059  C   VAL B 279     -87.887 116.015 -20.363  1.00 78.71           C  
ATOM   4060  O   VAL B 279     -88.415 116.773 -21.182  1.00 76.40           O  
ATOM   4061  CB  VAL B 279     -86.110 114.409 -21.160  1.00 74.25           C  
ATOM   4062  CG1 VAL B 279     -86.912 114.246 -22.447  1.00 65.39           C  
ATOM   4063  CG2 VAL B 279     -84.628 114.303 -21.553  1.00 64.54           C  
ATOM   4064  N   ASN B 280     -88.610 115.494 -19.368  1.00 81.32           N  
ATOM   4065  CA  ASN B 280     -90.034 115.776 -19.179  1.00 82.36           C  
ATOM   4066  C   ASN B 280     -90.276 117.231 -18.765  1.00 81.49           C  
ATOM   4067  O   ASN B 280     -91.150 117.883 -19.329  1.00 78.69           O  
ATOM   4068  CB  ASN B 280     -90.618 114.793 -18.146  1.00 80.47           C  
ATOM   4069  CG  ASN B 280     -90.805 113.381 -18.698  1.00 76.28           C  
ATOM   4070  OD1 ASN B 280     -90.785 113.127 -19.888  1.00 69.47           O  
ATOM   4071  ND2 ASN B 280     -91.041 112.434 -17.820  1.00 68.02           N  
ATOM   4072  N   GLU B 281     -89.455 117.790 -17.855  1.00 80.85           N  
ATOM   4073  CA  GLU B 281     -89.510 119.209 -17.490  1.00 79.11           C  
ATOM   4074  C   GLU B 281     -89.222 120.111 -18.689  1.00 79.13           C  
ATOM   4075  O   GLU B 281     -89.940 121.093 -18.908  1.00 75.50           O  
ATOM   4076  CB  GLU B 281     -88.508 119.515 -16.380  1.00 75.84           C  
ATOM   4077  CG  GLU B 281     -88.971 119.053 -15.005  1.00 68.42           C  
ATOM   4078  CD  GLU B 281     -87.970 119.386 -13.889  1.00 62.55           C  
ATOM   4079  OE1 GLU B 281     -88.257 119.062 -12.729  1.00 56.68           O  
ATOM   4080  OE2 GLU B 281     -86.894 119.965 -14.199  1.00 56.40           O  
ATOM   4081  N   LYS B 282     -88.234 119.783 -19.526  1.00 75.66           N  
ATOM   4082  CA  LYS B 282     -87.925 120.522 -20.753  1.00 74.91           C  
ATOM   4083  C   LYS B 282     -89.101 120.513 -21.718  1.00 75.57           C  
ATOM   4084  O   LYS B 282     -89.449 121.581 -22.251  1.00 71.80           O  
ATOM   4085  CB  LYS B 282     -86.654 119.941 -21.395  1.00 70.75           C  
ATOM   4086  CG  LYS B 282     -86.116 120.802 -22.562  1.00 64.32           C  
ATOM   4087  CD  LYS B 282     -84.829 120.196 -23.132  1.00 60.25           C  
ATOM   4088  CE  LYS B 282     -84.266 121.022 -24.284  1.00 56.01           C  
ATOM   4089  NZ  LYS B 282     -83.020 120.441 -24.862  1.00 50.20           N1+
ATOM   4090  N   LYS B 283     -89.755 119.328 -21.889  1.00 77.46           N  
ATOM   4091  CA  LYS B 283     -90.975 119.251 -22.699  1.00 79.00           C  
ATOM   4092  C   LYS B 283     -92.095 120.123 -22.135  1.00 78.33           C  
ATOM   4093  O   LYS B 283     -92.742 120.844 -22.895  1.00 75.51           O  
ATOM   4094  CB  LYS B 283     -91.454 117.804 -22.823  1.00 77.04           C  
ATOM   4095  CG  LYS B 283     -90.607 117.002 -23.810  1.00 71.79           C  
ATOM   4096  CD  LYS B 283     -91.138 115.569 -23.907  1.00 67.62           C  
ATOM   4097  CE  LYS B 283     -90.350 114.775 -24.931  1.00 62.68           C  
ATOM   4098  NZ  LYS B 283     -90.872 113.404 -25.109  1.00 55.95           N1+
ATOM   4099  N   ILE B 284     -92.300 120.131 -20.811  1.00 74.63           N  
ATOM   4100  CA  ILE B 284     -93.296 120.982 -20.159  1.00 74.47           C  
ATOM   4101  C   ILE B 284     -92.957 122.461 -20.330  1.00 74.34           C  
ATOM   4102  O   ILE B 284     -93.852 123.276 -20.579  1.00 69.50           O  
ATOM   4103  CB  ILE B 284     -93.416 120.615 -18.660  1.00 72.74           C  
ATOM   4104  CG1 ILE B 284     -93.981 119.185 -18.494  1.00 67.36           C  
ATOM   4105  CG2 ILE B 284     -94.320 121.603 -17.915  1.00 62.93           C  
ATOM   4106  CD1 ILE B 284     -93.774 118.614 -17.078  1.00 59.14           C  
ATOM   4107  N   HIS B 285     -91.658 122.810 -20.256  1.00 71.20           N  
ATOM   4108  CA  HIS B 285     -91.231 124.201 -20.418  1.00 70.50           C  
ATOM   4109  C   HIS B 285     -91.369 124.685 -21.844  1.00 70.32           C  
ATOM   4110  O   HIS B 285     -91.817 125.810 -22.060  1.00 67.72           O  
ATOM   4111  CB  HIS B 285     -89.796 124.352 -19.902  1.00 66.31           C  
ATOM   4112  CG  HIS B 285     -89.545 125.708 -19.323  1.00 60.38           C  
ATOM   4113  ND1 HIS B 285     -90.173 126.218 -18.208  1.00 53.78           N  
ATOM   4114  CD2 HIS B 285     -88.686 126.671 -19.751  1.00 53.09           C  
ATOM   4115  CE1 HIS B 285     -89.704 127.453 -17.972  1.00 49.28           C  
ATOM   4116  NE2 HIS B 285     -88.785 127.751 -18.902  1.00 48.95           N  
ATOM   4117  N   VAL B 286     -91.046 123.837 -22.818  1.00 70.44           N  
ATOM   4118  CA  VAL B 286     -91.296 124.138 -24.235  1.00 72.52           C  
ATOM   4119  C   VAL B 286     -92.801 124.276 -24.493  1.00 73.20           C  
ATOM   4120  O   VAL B 286     -93.208 125.260 -25.104  1.00 70.64           O  
ATOM   4121  CB  VAL B 286     -90.669 123.082 -25.157  1.00 69.17           C  
ATOM   4122  CG1 VAL B 286     -91.026 123.281 -26.627  1.00 61.74           C  
ATOM   4123  CG2 VAL B 286     -89.127 123.151 -25.077  1.00 60.45           C  
ATOM   4124  N   ALA B 287     -93.600 123.402 -23.945  1.00 69.46           N  
ATOM   4125  CA  ALA B 287     -95.059 123.486 -24.069  1.00 72.95           C  
ATOM   4126  C   ALA B 287     -95.674 124.704 -23.359  1.00 74.14           C  
ATOM   4127  O   ALA B 287     -96.820 125.063 -23.635  1.00 69.85           O  
ATOM   4128  CB  ALA B 287     -95.672 122.189 -23.522  1.00 70.53           C  
ATOM   4129  N   LYS B 288     -94.986 125.350 -22.440  1.00 68.47           N  
ATOM   4130  CA  LYS B 288     -95.397 126.610 -21.824  1.00 70.58           C  
ATOM   4131  C   LYS B 288     -94.916 127.850 -22.582  1.00 68.98           C  
ATOM   4132  O   LYS B 288     -95.425 128.941 -22.299  1.00 66.38           O  
ATOM   4133  CB  LYS B 288     -94.891 126.689 -20.374  1.00 67.92           C  
ATOM   4134  CG  LYS B 288     -95.816 126.018 -19.357  1.00 62.30           C  
ATOM   4135  CD  LYS B 288     -95.304 126.369 -17.943  1.00 58.39           C  
ATOM   4136  CE  LYS B 288     -96.267 125.906 -16.867  1.00 54.70           C  
ATOM   4137  NZ  LYS B 288     -95.852 126.368 -15.520  1.00 47.79           N1+
ATOM   4138  N   LEU B 289     -93.911 127.713 -23.427  1.00 65.42           N  
ATOM   4139  CA  LEU B 289     -93.390 128.801 -24.265  1.00 65.68           C  
ATOM   4140  C   LEU B 289     -94.126 128.902 -25.609  1.00 65.72           C  
ATOM   4141  O   LEU B 289     -94.107 129.990 -26.201  1.00 59.75           O  
ATOM   4142  CB  LEU B 289     -91.886 128.606 -24.483  1.00 60.85           C  
ATOM   4143  CG  LEU B 289     -91.023 129.063 -23.300  1.00 56.03           C  
ATOM   4144  CD1 LEU B 289     -89.606 128.502 -23.419  1.00 51.20           C  
ATOM   4145  CD2 LEU B 289     -90.889 130.597 -23.262  1.00 52.94           C  
ATOM   4146  N   GLU B 290     -94.721 127.869 -26.024  1.00 53.69           N  
ATOM   4147  CA  GLU B 290     -95.781 127.877 -27.044  1.00 59.65           C  
ATOM   4148  C   GLU B 290     -97.119 128.266 -26.424  1.00 55.72           C  
ATOM   4149  O   GLU B 290     -97.852 129.073 -27.054  1.00 50.60           O  
ATOM   4150  CB  GLU B 290     -95.910 126.488 -27.710  1.00 56.08           C  
ATOM   4151  CG  GLU B 290     -94.746 126.155 -28.640  1.00 51.68           C  
ATOM   4152  CD  GLU B 290     -94.862 124.787 -29.360  1.00 46.14           C  
ATOM   4153  OE1 GLU B 290     -94.200 124.589 -30.397  1.00 42.55           O  
ATOM   4154  OE2 GLU B 290     -95.596 123.902 -28.855  1.00 43.13           O  
ATOM   4155  OXT GLU B 290     -97.412 127.732 -25.343  1.00 47.37           O  
TER    4156      GLU B 290 
ATOM   4157  N   GLY C   1     -60.640 147.863  18.240  1.00 40.06           N1+
ATOM   4158  CA  GLY C   1     -60.450 149.050  19.021  1.00 45.64           C  
ATOM   4159  C   GLY C   1     -60.863 150.274  18.231  1.00 46.05           C  
ATOM   4160  O   GLY C   1     -62.066 150.602  18.197  1.00 42.61           O  
ATOM   4161  N   VAL C   2     -59.928 150.926  17.605  1.00 46.26           N  
ATOM   4162  CA  VAL C   2     -60.165 152.264  17.049  1.00 50.74           C  
ATOM   4163  C   VAL C   2     -61.066 152.260  15.806  1.00 49.75           C  
ATOM   4164  O   VAL C   2     -61.857 153.196  15.621  1.00 48.31           O  
ATOM   4165  CB  VAL C   2     -58.824 152.969  16.761  1.00 49.34           C  
ATOM   4166  CG1 VAL C   2     -58.991 154.414  16.306  1.00 46.44           C  
ATOM   4167  CG2 VAL C   2     -57.918 152.992  18.014  1.00 50.18           C  
ATOM   4168  N   GLU C   3     -60.981 151.216  14.972  1.00 43.81           N  
ATOM   4169  CA  GLU C   3     -61.740 151.175  13.722  1.00 49.92           C  
ATOM   4170  C   GLU C   3     -63.248 150.959  13.927  1.00 48.18           C  
ATOM   4171  O   GLU C   3     -64.048 151.605  13.231  1.00 46.93           O  
ATOM   4172  CB  GLU C   3     -61.161 150.107  12.772  1.00 49.61           C  
ATOM   4173  CG  GLU C   3     -59.845 150.566  12.142  1.00 48.31           C  
ATOM   4174  CD  GLU C   3     -59.266 149.564  11.109  1.00 44.30           C  
ATOM   4175  OE1 GLU C   3     -58.644 150.030  10.127  1.00 41.94           O  
ATOM   4176  OE2 GLU C   3     -59.444 148.345  11.330  1.00 43.36           O  
ATOM   4177  N   GLU C   4     -63.665 150.135  14.915  1.00 49.58           N  
ATOM   4178  CA  GLU C   4     -65.080 149.941  15.231  1.00 53.92           C  
ATOM   4179  C   GLU C   4     -65.777 151.237  15.651  1.00 52.06           C  
ATOM   4180  O   GLU C   4     -66.929 151.480  15.283  1.00 50.66           O  
ATOM   4181  CB  GLU C   4     -65.247 148.893  16.343  1.00 52.53           C  
ATOM   4182  CG  GLU C   4     -65.000 147.455  15.856  1.00 49.81           C  
ATOM   4183  CD  GLU C   4     -65.170 146.393  16.971  1.00 47.30           C  
ATOM   4184  OE1 GLU C   4     -65.575 145.252  16.651  1.00 44.01           O  
ATOM   4185  OE2 GLU C   4     -64.873 146.737  18.138  1.00 45.54           O  
ATOM   4186  N   PHE C   5     -65.042 152.109  16.367  1.00 49.99           N  
ATOM   4187  CA  PHE C   5     -65.584 153.378  16.846  1.00 52.09           C  
ATOM   4188  C   PHE C   5     -65.898 154.352  15.705  1.00 50.96           C  
ATOM   4189  O   PHE C   5     -66.792 155.192  15.843  1.00 48.76           O  
ATOM   4190  CB  PHE C   5     -64.610 153.998  17.863  1.00 49.68           C  
ATOM   4191  CG  PHE C   5     -65.210 154.147  19.239  1.00 50.28           C  
ATOM   4192  CD1 PHE C   5     -65.993 155.272  19.568  1.00 47.38           C  
ATOM   4193  CD2 PHE C   5     -65.005 153.131  20.202  1.00 47.58           C  
ATOM   4194  CE1 PHE C   5     -66.558 155.397  20.843  1.00 43.68           C  
ATOM   4195  CE2 PHE C   5     -65.569 153.259  21.475  1.00 43.81           C  
ATOM   4196  CZ  PHE C   5     -66.350 154.389  21.814  1.00 43.96           C  
ATOM   4197  N   LYS C   6     -65.176 154.299  14.590  1.00 54.12           N  
ATOM   4198  CA  LYS C   6     -65.382 155.185  13.448  1.00 58.65           C  
ATOM   4199  C   LYS C   6     -66.622 154.819  12.620  1.00 57.60           C  
ATOM   4200  O   LYS C   6     -67.285 155.728  12.102  1.00 54.81           O  
ATOM   4201  CB  LYS C   6     -64.134 155.250  12.558  1.00 56.78           C  
ATOM   4202  CG  LYS C   6     -63.075 156.187  13.133  1.00 54.85           C  
ATOM   4203  CD  LYS C   6     -61.918 156.356  12.129  1.00 52.43           C  
ATOM   4204  CE  LYS C   6     -60.898 157.375  12.625  1.00 49.45           C  
ATOM   4205  NZ  LYS C   6     -59.800 157.572  11.664  1.00 44.80           N1+
ATOM   4206  N   SER C   7     -66.922 153.499  12.520  1.00 56.89           N  
ATOM   4207  CA  SER C   7     -68.047 153.044  11.693  1.00 60.20           C  
ATOM   4208  C   SER C   7     -69.402 153.432  12.291  1.00 60.12           C  
ATOM   4209  O   SER C   7     -70.256 153.971  11.578  1.00 56.64           O  
ATOM   4210  CB  SER C   7     -67.980 151.537  11.440  1.00 58.72           C  
ATOM   4211  OG  SER C   7     -68.067 150.818  12.640  1.00 54.50           O  
ATOM   4212  N   SER C   8     -69.554 153.242  13.616  1.00 57.67           N  
ATOM   4213  CA  SER C   8     -70.800 153.610  14.288  1.00 61.12           C  
ATOM   4214  C   SER C   8     -71.083 155.112  14.238  1.00 60.13           C  
ATOM   4215  O   SER C   8     -72.225 155.529  14.025  1.00 57.01           O  
ATOM   4216  CB  SER C   8     -70.766 153.126  15.746  1.00 60.20           C  
ATOM   4217  OG  SER C   8     -69.684 153.700  16.450  1.00 55.92           O  
ATOM   4218  N   ALA C   9     -70.022 155.885  14.342  1.00 60.99           N  
ATOM   4219  CA  ALA C   9     -70.154 157.335  14.261  1.00 65.94           C  
ATOM   4220  C   ALA C   9     -70.614 157.815  12.877  1.00 65.40           C  
ATOM   4221  O   ALA C   9     -71.372 158.783  12.753  1.00 63.06           O  
ATOM   4222  CB  ALA C   9     -68.812 157.960  14.654  1.00 64.76           C  
ATOM   4223  N   THR C  10     -70.182 157.143  11.815  1.00 61.10           N  
ATOM   4224  CA  THR C  10     -70.595 157.496  10.444  1.00 63.70           C  
ATOM   4225  C   THR C  10     -72.054 157.131  10.146  1.00 63.99           C  
ATOM   4226  O   THR C  10     -72.750 157.928   9.511  1.00 61.90           O  
ATOM   4227  CB  THR C  10     -69.676 156.895   9.374  1.00 61.90           C  
ATOM   4228  OG1 THR C  10     -69.198 155.617   9.710  1.00 57.57           O  
ATOM   4229  CG2 THR C  10     -68.455 157.780   9.141  1.00 56.28           C  
ATOM   4230  N   GLU C  11     -72.524 155.982  10.644  1.00 53.85           N  
ATOM   4231  CA  GLU C  11     -73.938 155.610  10.481  1.00 56.86           C  
ATOM   4232  C   GLU C  11     -74.889 156.582  11.206  1.00 56.02           C  
ATOM   4233  O   GLU C  11     -75.909 157.000  10.637  1.00 56.20           O  
ATOM   4234  CB  GLU C  11     -74.181 154.177  10.976  1.00 56.67           C  
ATOM   4235  CG  GLU C  11     -73.728 153.125   9.951  1.00 55.34           C  
ATOM   4236  CD  GLU C  11     -74.058 151.675  10.356  1.00 50.40           C  
ATOM   4237  OE1 GLU C  11     -74.221 150.840   9.432  1.00 47.44           O  
ATOM   4238  OE2 GLU C  11     -74.158 151.405  11.572  1.00 48.23           O  
ATOM   4239  N   GLU C  12     -74.528 156.992  12.410  1.00 59.01           N  
ATOM   4240  CA  GLU C  12     -75.326 157.954  13.178  1.00 62.04           C  
ATOM   4241  C   GLU C  12     -75.398 159.329  12.502  1.00 60.51           C  
ATOM   4242  O   GLU C  12     -76.439 160.003  12.522  1.00 61.13           O  
ATOM   4243  CB  GLU C  12     -74.746 158.061  14.599  1.00 61.88           C  
ATOM   4244  CG  GLU C  12     -75.834 158.225  15.652  1.00 58.45           C  
ATOM   4245  CD  GLU C  12     -75.323 158.371  17.089  1.00 52.90           C  
ATOM   4246  OE1 GLU C  12     -76.172 158.291  18.013  1.00 48.55           O  
ATOM   4247  OE2 GLU C  12     -74.119 158.613  17.274  1.00 49.42           O  
ATOM   4248  N   VAL C  13     -74.306 159.770  11.852  1.00 59.50           N  
ATOM   4249  CA  VAL C  13     -74.263 161.034  11.093  1.00 64.70           C  
ATOM   4250  C   VAL C  13     -75.134 160.975   9.842  1.00 64.97           C  
ATOM   4251  O   VAL C  13     -75.836 161.926   9.519  1.00 64.30           O  
ATOM   4252  CB  VAL C  13     -72.811 161.403  10.746  1.00 64.63           C  
ATOM   4253  CG1 VAL C  13     -72.710 162.624   9.818  1.00 59.25           C  
ATOM   4254  CG2 VAL C  13     -72.032 161.758  12.023  1.00 59.62           C  
ATOM   4255  N   ILE C  14     -75.096 159.790   9.138  1.00 62.02           N  
ATOM   4256  CA  ILE C  14     -75.912 159.617   7.936  1.00 65.26           C  
ATOM   4257  C   ILE C  14     -77.404 159.641   8.270  1.00 66.40           C  
ATOM   4258  O   ILE C  14     -78.176 160.316   7.578  1.00 63.63           O  
ATOM   4259  CB  ILE C  14     -75.506 158.334   7.201  1.00 64.62           C  
ATOM   4260  CG1 ILE C  14     -74.070 158.479   6.639  1.00 62.26           C  
ATOM   4261  CG2 ILE C  14     -76.468 158.018   6.039  1.00 58.14           C  
ATOM   4262  CD1 ILE C  14     -73.450 157.153   6.166  1.00 56.05           C  
ATOM   4263  N   SER C  15     -77.835 159.002   9.345  1.00 62.55           N  
ATOM   4264  CA  SER C  15     -79.250 158.977   9.745  1.00 66.98           C  
ATOM   4265  C   SER C  15     -79.774 160.349  10.164  1.00 67.27           C  
ATOM   4266  O   SER C  15     -80.865 160.751   9.741  1.00 65.19           O  
ATOM   4267  CB  SER C  15     -79.470 157.945  10.848  1.00 66.09           C  
ATOM   4268  OG  SER C  15     -78.856 158.325  12.050  1.00 60.47           O  
ATOM   4269  N   LYS C  16     -78.934 161.120  10.937  1.00 66.32           N  
ATOM   4270  CA  LYS C  16     -79.293 162.487  11.321  1.00 68.56           C  
ATOM   4271  C   LYS C  16     -79.407 163.435  10.132  1.00 69.77           C  
ATOM   4272  O   LYS C  16     -80.321 164.256  10.096  1.00 66.46           O  
ATOM   4273  CB  LYS C  16     -78.282 163.035  12.328  1.00 66.31           C  
ATOM   4274  CG  LYS C  16     -78.629 162.578  13.738  1.00 63.46           C  
ATOM   4275  CD  LYS C  16     -77.667 163.204  14.748  1.00 58.94           C  
ATOM   4276  CE  LYS C  16     -78.098 162.821  16.149  1.00 54.33           C  
ATOM   4277  NZ  LYS C  16     -77.179 163.302  17.180  1.00 47.77           N1+
ATOM   4278  N   ASN C  17     -78.519 163.323   9.179  1.00 62.23           N  
ATOM   4279  CA  ASN C  17     -78.584 164.136   7.970  1.00 66.03           C  
ATOM   4280  C   ASN C  17     -79.847 163.850   7.149  1.00 66.34           C  
ATOM   4281  O   ASN C  17     -80.463 164.776   6.645  1.00 64.26           O  
ATOM   4282  CB  ASN C  17     -77.311 163.935   7.145  1.00 63.22           C  
ATOM   4283  CG  ASN C  17     -76.125 164.720   7.682  1.00 58.47           C  
ATOM   4284  OD1 ASN C  17     -76.230 165.649   8.445  1.00 52.87           O  
ATOM   4285  ND2 ASN C  17     -74.938 164.366   7.232  1.00 53.92           N  
ATOM   4286  N   LEU C  18     -80.235 162.539   7.082  1.00 66.17           N  
ATOM   4287  CA  LEU C  18     -81.470 162.155   6.391  1.00 67.65           C  
ATOM   4288  C   LEU C  18     -82.719 162.766   7.055  1.00 68.52           C  
ATOM   4289  O   LEU C  18     -83.622 163.244   6.372  1.00 63.78           O  
ATOM   4290  CB  LEU C  18     -81.571 160.627   6.365  1.00 65.60           C  
ATOM   4291  CG  LEU C  18     -82.172 160.112   5.037  1.00 59.94           C  
ATOM   4292  CD1 LEU C  18     -81.063 159.541   4.167  1.00 53.43           C  
ATOM   4293  CD2 LEU C  18     -83.186 159.006   5.271  1.00 56.39           C  
ATOM   4294  N   GLU C  19     -82.731 162.789   8.397  1.00 61.43           N  
ATOM   4295  CA  GLU C  19     -83.829 163.378   9.167  1.00 62.36           C  
ATOM   4296  C   GLU C  19     -83.912 164.892   9.003  1.00 62.78           C  
ATOM   4297  O   GLU C  19     -84.995 165.464   8.834  1.00 61.59           O  
ATOM   4298  CB  GLU C  19     -83.666 162.963  10.634  1.00 60.95           C  
ATOM   4299  CG  GLU C  19     -84.978 163.009  11.399  1.00 56.88           C  
ATOM   4300  CD  GLU C  19     -84.877 162.477  12.832  1.00 51.35           C  
ATOM   4301  OE1 GLU C  19     -85.938 162.129  13.398  1.00 48.04           O  
ATOM   4302  OE2 GLU C  19     -83.754 162.440  13.370  1.00 48.62           O  
ATOM   4303  N   VAL C  20     -82.750 165.608   8.967  1.00 63.41           N  
ATOM   4304  CA  VAL C  20     -82.662 167.048   8.716  1.00 65.65           C  
ATOM   4305  C   VAL C  20     -83.123 167.415   7.310  1.00 66.47           C  
ATOM   4306  O   VAL C  20     -83.846 168.388   7.129  1.00 63.04           O  
ATOM   4307  CB  VAL C  20     -81.236 167.561   8.966  1.00 64.92           C  
ATOM   4308  CG1 VAL C  20     -81.040 169.014   8.539  1.00 59.11           C  
ATOM   4309  CG2 VAL C  20     -80.894 167.480  10.458  1.00 57.79           C  
ATOM   4310  N   ASP C  21     -82.717 166.587   6.309  1.00 67.28           N  
ATOM   4311  CA  ASP C  21     -83.165 166.822   4.931  1.00 66.94           C  
ATOM   4312  C   ASP C  21     -84.684 166.624   4.767  1.00 65.98           C  
ATOM   4313  O   ASP C  21     -85.342 167.396   4.069  1.00 62.10           O  
ATOM   4314  CB  ASP C  21     -82.384 165.917   3.973  1.00 64.77           C  
ATOM   4315  CG  ASP C  21     -81.042 166.498   3.519  1.00 61.63           C  
ATOM   4316  OD1 ASP C  21     -80.817 167.715   3.687  1.00 55.18           O  
ATOM   4317  OD2 ASP C  21     -80.269 165.727   2.897  1.00 55.51           O  
ATOM   4318  N   LEU C  22     -85.278 165.623   5.439  1.00 61.88           N  
ATOM   4319  CA  LEU C  22     -86.736 165.427   5.451  1.00 61.93           C  
ATOM   4320  C   LEU C  22     -87.470 166.614   6.087  1.00 61.63           C  
ATOM   4321  O   LEU C  22     -88.466 167.095   5.542  1.00 58.97           O  
ATOM   4322  CB  LEU C  22     -87.070 164.131   6.196  1.00 60.76           C  
ATOM   4323  CG  LEU C  22     -86.982 162.885   5.303  1.00 57.37           C  
ATOM   4324  CD1 LEU C  22     -86.896 161.615   6.135  1.00 52.52           C  
ATOM   4325  CD2 LEU C  22     -88.229 162.769   4.424  1.00 55.33           C  
ATOM   4326  N   LEU C  23     -86.946 167.132   7.226  1.00 59.77           N  
ATOM   4327  CA  LEU C  23     -87.503 168.316   7.876  1.00 59.39           C  
ATOM   4328  C   LEU C  23     -87.380 169.571   7.002  1.00 59.13           C  
ATOM   4329  O   LEU C  23     -88.324 170.348   6.909  1.00 56.12           O  
ATOM   4330  CB  LEU C  23     -86.820 168.514   9.225  1.00 57.33           C  
ATOM   4331  CG  LEU C  23     -87.364 167.588  10.324  1.00 53.45           C  
ATOM   4332  CD1 LEU C  23     -86.406 167.551  11.514  1.00 48.63           C  
ATOM   4333  CD2 LEU C  23     -88.714 168.097  10.835  1.00 51.42           C  
ATOM   4334  N   LYS C  24     -86.202 169.717   6.308  1.00 58.70           N  
ATOM   4335  CA  LYS C  24     -86.036 170.824   5.343  1.00 59.42           C  
ATOM   4336  C   LYS C  24     -87.048 170.767   4.211  1.00 58.80           C  
ATOM   4337  O   LYS C  24     -87.565 171.814   3.812  1.00 54.84           O  
ATOM   4338  CB  LYS C  24     -84.624 170.817   4.776  1.00 57.55           C  
ATOM   4339  CG  LYS C  24     -83.644 171.557   5.674  1.00 53.59           C  
ATOM   4340  CD  LYS C  24     -82.268 171.513   5.004  1.00 49.59           C  
ATOM   4341  CE  LYS C  24     -81.243 172.285   5.805  1.00 46.48           C  
ATOM   4342  NZ  LYS C  24     -79.911 172.156   5.209  1.00 41.31           N1+
ATOM   4343  N   ASN C  25     -87.332 169.617   3.704  1.00 57.75           N  
ATOM   4344  CA  ASN C  25     -88.326 169.447   2.645  1.00 57.44           C  
ATOM   4345  C   ASN C  25     -89.750 169.780   3.123  1.00 56.09           C  
ATOM   4346  O   ASN C  25     -90.518 170.376   2.372  1.00 51.85           O  
ATOM   4347  CB  ASN C  25     -88.243 168.019   2.093  1.00 55.07           C  
ATOM   4348  CG  ASN C  25     -87.088 167.841   1.120  1.00 51.25           C  
ATOM   4349  OD1 ASN C  25     -86.590 168.757   0.519  1.00 46.86           O  
ATOM   4350  ND2 ASN C  25     -86.674 166.612   0.912  1.00 47.43           N  
ATOM   4351  N   VAL C  26     -90.088 169.494   4.405  1.00 53.13           N  
ATOM   4352  CA  VAL C  26     -91.358 169.885   5.021  1.00 53.51           C  
ATOM   4353  C   VAL C  26     -91.430 171.402   5.197  1.00 54.64           C  
ATOM   4354  O   VAL C  26     -92.432 172.016   4.812  1.00 51.02           O  
ATOM   4355  CB  VAL C  26     -91.565 169.172   6.355  1.00 50.01           C  
ATOM   4356  CG1 VAL C  26     -92.827 169.646   7.081  1.00 45.71           C  
ATOM   4357  CG2 VAL C  26     -91.718 167.644   6.126  1.00 44.95           C  
ATOM   4358  N   ASP C  27     -90.315 171.997   5.685  1.00 52.62           N  
ATOM   4359  CA  ASP C  27     -90.250 173.448   5.845  1.00 53.02           C  
ATOM   4360  C   ASP C  27     -90.313 174.193   4.502  1.00 53.00           C  
ATOM   4361  O   ASP C  27     -90.989 175.215   4.362  1.00 49.50           O  
ATOM   4362  CB  ASP C  27     -88.978 173.837   6.604  1.00 50.15           C  
ATOM   4363  CG  ASP C  27     -89.125 173.810   8.103  1.00 46.19           C  
ATOM   4364  OD1 ASP C  27     -90.259 173.795   8.606  1.00 42.49           O  
ATOM   4365  OD2 ASP C  27     -88.057 173.906   8.761  1.00 41.83           O  
ATOM   4366  N   THR C  28     -89.631 173.649   3.474  1.00 50.51           N  
ATOM   4367  CA  THR C  28     -89.696 174.267   2.147  1.00 51.36           C  
ATOM   4368  C   THR C  28     -91.079 174.140   1.498  1.00 52.85           C  
ATOM   4369  O   THR C  28     -91.509 175.066   0.797  1.00 48.87           O  
ATOM   4370  CB  THR C  28     -88.617 173.738   1.198  1.00 47.16           C  
ATOM   4371  OG1 THR C  28     -88.490 172.344   1.262  1.00 43.09           O  
ATOM   4372  CG2 THR C  28     -87.244 174.347   1.486  1.00 41.57           C  
ATOM   4373  N   SER C  29     -91.777 173.071   1.741  1.00 47.77           N  
ATOM   4374  CA  SER C  29     -93.140 172.940   1.219  1.00 49.30           C  
ATOM   4375  C   SER C  29     -94.142 173.829   1.964  1.00 49.28           C  
ATOM   4376  O   SER C  29     -95.033 174.421   1.335  1.00 47.20           O  
ATOM   4377  CB  SER C  29     -93.582 171.474   1.208  1.00 47.48           C  
ATOM   4378  OG  SER C  29     -93.749 170.941   2.478  1.00 44.62           O  
ATOM   4379  N   ALA C  30     -93.931 174.027   3.280  1.00 43.94           N  
ATOM   4380  CA  ALA C  30     -94.740 174.933   4.083  1.00 44.85           C  
ATOM   4381  C   ALA C  30     -94.506 176.407   3.713  1.00 45.07           C  
ATOM   4382  O   ALA C  30     -95.418 177.241   3.781  1.00 43.80           O  
ATOM   4383  CB  ALA C  30     -94.418 174.672   5.550  1.00 43.94           C  
ATOM   4384  N   LYS C  31     -93.265 176.747   3.327  1.00 49.24           N  
ATOM   4385  CA  LYS C  31     -92.932 178.113   2.883  1.00 49.86           C  
ATOM   4386  C   LYS C  31     -93.406 178.457   1.467  1.00 50.85           C  
ATOM   4387  O   LYS C  31     -93.326 179.624   1.078  1.00 47.92           O  
ATOM   4388  CB  LYS C  31     -91.435 178.320   3.052  1.00 47.16           C  
ATOM   4389  CG  LYS C  31     -91.062 178.543   4.527  1.00 43.35           C  
ATOM   4390  CD  LYS C  31     -89.560 178.737   4.662  1.00 40.52           C  
ATOM   4391  CE  LYS C  31     -89.216 178.974   6.133  1.00 37.62           C  
ATOM   4392  NZ  LYS C  31     -87.768 179.082   6.328  1.00 35.09           N1+
ATOM   4393  N   ARG C  32     -93.857 177.544   0.673  1.00 49.80           N  
ATOM   4394  CA  ARG C  32     -94.439 177.862  -0.637  1.00 51.11           C  
ATOM   4395  C   ARG C  32     -95.722 178.690  -0.444  1.00 51.64           C  
ATOM   4396  O   ARG C  32     -96.718 178.219   0.081  1.00 49.11           O  
ATOM   4397  CB  ARG C  32     -94.677 176.603  -1.467  1.00 49.06           C  
ATOM   4398  CG  ARG C  32     -93.378 176.039  -2.062  1.00 45.44           C  
ATOM   4399  CD  ARG C  32     -93.660 174.830  -2.962  1.00 42.87           C  
ATOM   4400  NE  ARG C  32     -92.435 174.305  -3.552  1.00 40.61           N  
ATOM   4401  CZ  ARG C  32     -92.314 173.286  -4.392  1.00 36.56           C  
ATOM   4402  NH1 ARG C  32     -93.376 172.634  -4.800  1.00 36.14           N  
ATOM   4403  NH2 ARG C  32     -91.165 172.914  -4.836  1.00 34.16           N  
ATOM   4404  N   ARG C  33     -95.662 179.915  -0.822  1.00 51.85           N  
ATOM   4405  CA  ARG C  33     -96.785 180.865  -0.767  1.00 52.13           C  
ATOM   4406  C   ARG C  33     -97.974 180.453  -1.633  1.00 51.85           C  
ATOM   4407  O   ARG C  33     -99.071 180.989  -1.448  1.00 48.25           O  
ATOM   4408  CB  ARG C  33     -96.288 182.237  -1.147  1.00 50.08           C  
ATOM   4409  CG  ARG C  33     -95.535 182.929   0.005  1.00 46.15           C  
ATOM   4410  CD  ARG C  33     -95.190 184.365  -0.412  1.00 43.46           C  
ATOM   4411  NE  ARG C  33     -94.577 185.104   0.681  1.00 40.46           N  
ATOM   4412  CZ  ARG C  33     -94.102 186.336   0.647  1.00 37.35           C  
ATOM   4413  NH1 ARG C  33     -94.188 187.058  -0.442  1.00 36.37           N  
ATOM   4414  NH2 ARG C  33     -93.575 186.901   1.697  1.00 34.66           N  
ATOM   4415  N   GLU C  34     -97.720 179.508  -2.517  1.00 51.78           N  
ATOM   4416  CA  GLU C  34     -98.784 178.903  -3.302  1.00 51.58           C  
ATOM   4417  C   GLU C  34     -99.407 177.752  -2.529  1.00 51.59           C  
ATOM   4418  O   GLU C  34     -98.730 176.778  -2.177  1.00 47.41           O  
ATOM   4419  CB  GLU C  34     -98.248 178.463  -4.671  1.00 48.36           C  
ATOM   4420  CG  GLU C  34     -97.814 179.643  -5.535  1.00 44.49           C  
ATOM   4421  CD  GLU C  34     -97.234 179.269  -6.893  1.00 41.15           C  
ATOM   4422  OE1 GLU C  34     -97.045 180.198  -7.727  1.00 38.96           O  
ATOM   4423  OE2 GLU C  34     -96.973 178.070  -7.114  1.00 37.86           O  
ATOM   4424  N   ASN C  35    -100.619 177.845  -2.191  1.00 44.30           N  
ATOM   4425  CA  ASN C  35    -101.357 176.761  -1.527  1.00 44.94           C  
ATOM   4426  C   ASN C  35    -101.493 175.553  -2.461  1.00 45.99           C  
ATOM   4427  O   ASN C  35    -102.576 175.193  -2.906  1.00 43.86           O  
ATOM   4428  CB  ASN C  35    -102.723 177.303  -1.066  1.00 42.57           C  
ATOM   4429  CG  ASN C  35    -102.760 177.869   0.328  1.00 38.60           C  
ATOM   4430  OD1 ASN C  35    -101.853 177.754   1.087  1.00 36.12           O  
ATOM   4431  ND2 ASN C  35    -103.894 178.477   0.670  1.00 35.78           N  
ATOM   4432  N   GLY C  36    -100.331 174.934  -2.806  1.00 47.78           N  
ATOM   4433  CA  GLY C  36    -100.268 173.703  -3.603  1.00 49.43           C  
ATOM   4434  C   GLY C  36    -100.434 172.477  -2.719  1.00 50.28           C  
ATOM   4435  O   GLY C  36     -99.821 172.374  -1.650  1.00 48.12           O  
ATOM   4436  N   ALA C  37    -101.152 171.406  -3.180  1.00 45.91           N  
ATOM   4437  CA  ALA C  37    -101.238 170.090  -2.540  1.00 47.36           C  
ATOM   4438  C   ALA C  37     -99.874 169.395  -2.553  1.00 48.16           C  
ATOM   4439  O   ALA C  37     -99.097 169.585  -3.504  1.00 46.19           O  
ATOM   4440  CB  ALA C  37    -102.294 169.266  -3.268  1.00 45.24           C  
ATOM   4441  N   PRO C  38     -99.456 168.497  -1.522  1.00 44.01           N  
ATOM   4442  CA  PRO C  38     -98.168 167.804  -1.479  1.00 45.89           C  
ATOM   4443  C   PRO C  38     -97.985 166.949  -2.728  1.00 46.09           C  
ATOM   4444  O   PRO C  38     -98.832 166.125  -3.069  1.00 44.90           O  
ATOM   4445  CB  PRO C  38     -98.154 167.012  -0.167  1.00 44.40           C  
ATOM   4446  CG  PRO C  38     -99.598 166.915   0.227  1.00 44.55           C  
ATOM   4447  CD  PRO C  38    -100.286 168.089  -0.411  1.00 45.66           C  
ATOM   4448  N   VAL C  39     -96.805 167.077  -3.383  1.00 52.75           N  
ATOM   4449  CA  VAL C  39     -96.467 166.367  -4.620  1.00 53.47           C  
ATOM   4450  C   VAL C  39     -96.056 164.940  -4.283  1.00 54.04           C  
ATOM   4451  O   VAL C  39     -94.872 164.597  -4.251  1.00 50.41           O  
ATOM   4452  CB  VAL C  39     -95.409 167.110  -5.439  1.00 49.98           C  
ATOM   4453  CG1 VAL C  39     -95.259 166.505  -6.825  1.00 45.77           C  
ATOM   4454  CG2 VAL C  39     -95.751 168.594  -5.620  1.00 44.34           C  
ATOM   4455  N   LEU C  40     -97.052 164.138  -3.971  1.00 50.74           N  
ATOM   4456  CA  LEU C  40     -96.841 162.706  -3.808  1.00 50.87           C  
ATOM   4457  C   LEU C  40     -96.633 162.057  -5.175  1.00 51.40           C  
ATOM   4458  O   LEU C  40     -97.344 162.323  -6.154  1.00 47.57           O  
ATOM   4459  CB  LEU C  40     -98.017 162.101  -3.058  1.00 47.56           C  
ATOM   4460  CG  LEU C  40     -97.962 162.339  -1.536  1.00 43.86           C  
ATOM   4461  CD1 LEU C  40     -99.344 162.145  -0.913  1.00 41.23           C  
ATOM   4462  CD2 LEU C  40     -96.993 161.383  -0.852  1.00 41.69           C  
ATOM   4463  N   GLY C  41     -95.533 161.074  -5.273  1.00 54.26           N  
ATOM   4464  CA  GLY C  41     -95.377 160.163  -6.411  1.00 55.50           C  
ATOM   4465  C   GLY C  41     -94.787 160.732  -7.700  1.00 56.66           C  
ATOM   4466  O   GLY C  41     -94.798 160.038  -8.721  1.00 53.91           O  
ATOM   4467  N   LYS C  42     -94.169 161.858  -7.730  1.00 61.30           N  
ATOM   4468  CA  LYS C  42     -93.630 162.447  -8.981  1.00 62.53           C  
ATOM   4469  C   LYS C  42     -92.726 161.528  -9.793  1.00 64.56           C  
ATOM   4470  O   LYS C  42     -92.801 161.528 -11.026  1.00 59.24           O  
ATOM   4471  CB  LYS C  42     -92.910 163.754  -8.670  1.00 58.12           C  
ATOM   4472  CG  LYS C  42     -93.608 164.961  -9.290  1.00 53.55           C  
ATOM   4473  CD  LYS C  42     -92.876 166.262  -8.969  1.00 49.26           C  
ATOM   4474  CE  LYS C  42     -93.579 167.450  -9.571  1.00 44.79           C  
ATOM   4475  NZ  LYS C  42     -92.940 168.752  -9.258  1.00 40.02           N1+
ATOM   4476  N   ASN C  43     -91.866 160.663  -9.157  1.00 66.84           N  
ATOM   4477  CA  ASN C  43     -90.934 159.748  -9.827  1.00 68.51           C  
ATOM   4478  C   ASN C  43     -91.464 158.311  -9.941  1.00 71.02           C  
ATOM   4479  O   ASN C  43     -90.732 157.421 -10.377  1.00 65.55           O  
ATOM   4480  CB  ASN C  43     -89.579 159.833  -9.136  1.00 63.55           C  
ATOM   4481  CG  ASN C  43     -88.883 161.179  -9.339  1.00 58.91           C  
ATOM   4482  OD1 ASN C  43     -89.262 162.008 -10.114  1.00 52.85           O  
ATOM   4483  ND2 ASN C  43     -87.801 161.400  -8.602  1.00 53.33           N  
ATOM   4484  N   THR C  44     -92.685 158.013  -9.559  1.00 71.82           N  
ATOM   4485  CA  THR C  44     -93.238 156.648  -9.531  1.00 71.75           C  
ATOM   4486  C   THR C  44     -93.256 155.973 -10.901  1.00 73.90           C  
ATOM   4487  O   THR C  44     -92.936 154.790 -10.993  1.00 71.13           O  
ATOM   4488  CB  THR C  44     -94.641 156.619  -8.945  1.00 67.30           C  
ATOM   4489  OG1 THR C  44     -95.464 157.570  -9.581  1.00 60.62           O  
ATOM   4490  CG2 THR C  44     -94.652 156.909  -7.444  1.00 58.67           C  
ATOM   4491  N   LEU C  45     -93.488 156.626 -11.952  1.00 71.21           N  
ATOM   4492  CA  LEU C  45     -93.501 156.066 -13.307  1.00 72.49           C  
ATOM   4493  C   LEU C  45     -92.121 155.551 -13.737  1.00 74.70           C  
ATOM   4494  O   LEU C  45     -92.022 154.436 -14.266  1.00 71.82           O  
ATOM   4495  CB  LEU C  45     -94.011 157.114 -14.286  1.00 68.50           C  
ATOM   4496  CG  LEU C  45     -95.544 157.216 -14.327  1.00 62.87           C  
ATOM   4497  CD1 LEU C  45     -95.988 158.522 -14.984  1.00 57.55           C  
ATOM   4498  CD2 LEU C  45     -96.152 156.061 -15.129  1.00 56.10           C  
ATOM   4499  N   GLN C  46     -91.031 156.296 -13.466  1.00 76.91           N  
ATOM   4500  CA  GLN C  46     -89.676 155.845 -13.793  1.00 77.54           C  
ATOM   4501  C   GLN C  46     -89.256 154.640 -12.959  1.00 79.23           C  
ATOM   4502  O   GLN C  46     -88.563 153.750 -13.463  1.00 74.66           O  
ATOM   4503  CB  GLN C  46     -88.681 156.979 -13.582  1.00 74.00           C  
ATOM   4504  CG  GLN C  46     -88.482 157.828 -14.833  1.00 67.90           C  
ATOM   4505  CD  GLN C  46     -87.377 158.864 -14.665  1.00 62.92           C  
ATOM   4506  OE1 GLN C  46     -86.871 159.115 -13.600  1.00 57.40           O  
ATOM   4507  NE2 GLN C  46     -86.960 159.501 -15.734  1.00 53.89           N  
ATOM   4508  N   SER C  47     -89.657 154.578 -11.712  1.00 78.24           N  
ATOM   4509  CA  SER C  47     -89.345 153.429 -10.853  1.00 78.23           C  
ATOM   4510  C   SER C  47     -90.075 152.168 -11.311  1.00 80.13           C  
ATOM   4511  O   SER C  47     -89.465 151.096 -11.364  1.00 77.76           O  
ATOM   4512  CB  SER C  47     -89.705 153.746  -9.403  1.00 74.93           C  
ATOM   4513  OG  SER C  47     -88.893 154.805  -8.918  1.00 66.11           O  
ATOM   4514  N   LEU C  48     -91.309 152.266 -11.709  1.00 76.12           N  
ATOM   4515  CA  LEU C  48     -92.076 151.142 -12.248  1.00 76.20           C  
ATOM   4516  C   LEU C  48     -91.460 150.596 -13.540  1.00 78.28           C  
ATOM   4517  O   LEU C  48     -91.336 149.374 -13.693  1.00 76.50           O  
ATOM   4518  CB  LEU C  48     -93.516 151.594 -12.490  1.00 73.78           C  
ATOM   4519  CG  LEU C  48     -94.385 151.544 -11.222  1.00 69.47           C  
ATOM   4520  CD1 LEU C  48     -95.658 152.380 -11.394  1.00 61.98           C  
ATOM   4521  CD2 LEU C  48     -94.809 150.098 -10.917  1.00 62.90           C  
ATOM   4522  N   GLU C  49     -90.991 151.432 -14.427  1.00 82.10           N  
ATOM   4523  CA  GLU C  49     -90.366 151.024 -15.690  1.00 82.46           C  
ATOM   4524  C   GLU C  49     -89.035 150.291 -15.459  1.00 83.68           C  
ATOM   4525  O   GLU C  49     -88.783 149.238 -16.054  1.00 81.49           O  
ATOM   4526  CB  GLU C  49     -90.203 152.257 -16.586  1.00 80.83           C  
ATOM   4527  CG  GLU C  49     -90.395 151.931 -18.047  1.00 71.62           C  
ATOM   4528  CD  GLU C  49     -90.384 153.160 -18.950  1.00 64.96           C  
ATOM   4529  OE1 GLU C  49     -90.906 153.056 -20.091  1.00 57.70           O  
ATOM   4530  OE2 GLU C  49     -89.872 154.208 -18.514  1.00 57.16           O  
ATOM   4531  N   LYS C  50     -88.224 150.804 -14.509  1.00 84.95           N  
ATOM   4532  CA  LYS C  50     -86.982 150.117 -14.104  1.00 85.03           C  
ATOM   4533  C   LYS C  50     -87.249 148.743 -13.486  1.00 86.08           C  
ATOM   4534  O   LYS C  50     -86.537 147.789 -13.804  1.00 83.21           O  
ATOM   4535  CB  LYS C  50     -86.194 150.982 -13.127  1.00 82.43           C  
ATOM   4536  CG  LYS C  50     -85.412 152.094 -13.830  1.00 75.50           C  
ATOM   4537  CD  LYS C  50     -84.566 152.864 -12.810  1.00 71.64           C  
ATOM   4538  CE  LYS C  50     -83.725 153.930 -13.492  1.00 64.62           C  
ATOM   4539  NZ  LYS C  50     -82.873 154.681 -12.551  1.00 57.45           N1+
ATOM   4540  N   ILE C  51     -88.257 148.612 -12.646  1.00 82.34           N  
ATOM   4541  CA  ILE C  51     -88.618 147.328 -12.033  1.00 81.04           C  
ATOM   4542  C   ILE C  51     -89.074 146.336 -13.110  1.00 81.65           C  
ATOM   4543  O   ILE C  51     -88.653 145.167 -13.114  1.00 79.43           O  
ATOM   4544  CB  ILE C  51     -89.665 147.531 -10.932  1.00 79.66           C  
ATOM   4545  CG1 ILE C  51     -89.043 148.319  -9.752  1.00 74.12           C  
ATOM   4546  CG2 ILE C  51     -90.196 146.176 -10.415  1.00 72.24           C  
ATOM   4547  CD1 ILE C  51     -90.077 148.831  -8.740  1.00 67.61           C  
ATOM   4548  N   LYS C  52     -89.844 146.753 -14.106  1.00 82.78           N  
ATOM   4549  CA  LYS C  52     -90.330 145.897 -15.194  1.00 82.36           C  
ATOM   4550  C   LYS C  52     -89.204 145.423 -16.115  1.00 82.86           C  
ATOM   4551  O   LYS C  52     -89.161 144.246 -16.485  1.00 80.95           O  
ATOM   4552  CB  LYS C  52     -91.416 146.636 -15.965  1.00 80.45           C  
ATOM   4553  CG  LYS C  52     -92.249 145.678 -16.815  1.00 72.67           C  
ATOM   4554  CD  LYS C  52     -93.419 146.418 -17.492  1.00 69.77           C  
ATOM   4555  CE  LYS C  52     -94.297 145.430 -18.236  1.00 63.00           C  
ATOM   4556  NZ  LYS C  52     -95.456 146.063 -18.886  1.00 56.11           N1+
ATOM   4557  N   THR C  53     -88.219 146.262 -16.458  1.00 86.54           N  
ATOM   4558  CA  THR C  53     -87.042 145.878 -17.247  1.00 86.01           C  
ATOM   4559  C   THR C  53     -86.143 144.911 -16.483  1.00 85.84           C  
ATOM   4560  O   THR C  53     -85.707 143.910 -17.051  1.00 82.74           O  
ATOM   4561  CB  THR C  53     -86.230 147.081 -17.725  1.00 84.32           C  
ATOM   4562  OG1 THR C  53     -86.198 148.110 -16.783  1.00 73.71           O  
ATOM   4563  CG2 THR C  53     -86.806 147.662 -19.008  1.00 72.05           C  
ATOM   4564  N   SER C  54     -85.924 145.129 -15.189  1.00 85.75           N  
ATOM   4565  CA  SER C  54     -85.166 144.214 -14.342  1.00 83.81           C  
ATOM   4566  C   SER C  54     -85.805 142.822 -14.281  1.00 84.27           C  
ATOM   4567  O   SER C  54     -85.116 141.814 -14.445  1.00 80.91           O  
ATOM   4568  CB  SER C  54     -85.037 144.819 -12.941  1.00 81.81           C  
ATOM   4569  OG  SER C  54     -84.204 144.007 -12.127  1.00 69.89           O  
ATOM   4570  N   ALA C  55     -87.081 142.708 -14.144  1.00 79.34           N  
ATOM   4571  CA  ALA C  55     -87.793 141.433 -14.157  1.00 79.16           C  
ATOM   4572  C   ALA C  55     -87.650 140.691 -15.496  1.00 80.73           C  
ATOM   4573  O   ALA C  55     -87.408 139.476 -15.519  1.00 78.75           O  
ATOM   4574  CB  ALA C  55     -89.261 141.701 -13.813  1.00 77.45           C  
ATOM   4575  N   SER C  56     -87.675 141.355 -16.618  1.00 85.52           N  
ATOM   4576  CA  SER C  56     -87.487 140.757 -17.946  1.00 85.61           C  
ATOM   4577  C   SER C  56     -86.067 140.233 -18.167  1.00 86.53           C  
ATOM   4578  O   SER C  56     -85.879 139.140 -18.721  1.00 83.71           O  
ATOM   4579  CB  SER C  56     -87.845 141.790 -19.015  1.00 83.60           C  
ATOM   4580  OG  SER C  56     -87.711 141.240 -20.312  1.00 70.78           O  
ATOM   4581  N   VAL C  57     -85.045 140.997 -17.720  1.00 86.47           N  
ATOM   4582  CA  VAL C  57     -83.640 140.562 -17.806  1.00 86.15           C  
ATOM   4583  C   VAL C  57     -83.400 139.327 -16.939  1.00 87.14           C  
ATOM   4584  O   VAL C  57     -82.797 138.358 -17.412  1.00 85.27           O  
ATOM   4585  CB  VAL C  57     -82.693 141.711 -17.436  1.00 84.87           C  
ATOM   4586  CG1 VAL C  57     -81.226 141.250 -17.360  1.00 75.00           C  
ATOM   4587  CG2 VAL C  57     -82.755 142.819 -18.492  1.00 75.29           C  
ATOM   4588  N   ASN C  58     -83.917 139.296 -15.739  1.00 85.04           N  
ATOM   4589  CA  ASN C  58     -83.797 138.138 -14.847  1.00 83.77           C  
ATOM   4590  C   ASN C  58     -84.497 136.890 -15.400  1.00 85.03           C  
ATOM   4591  O   ASN C  58     -83.940 135.795 -15.323  1.00 82.59           O  
ATOM   4592  CB  ASN C  58     -84.336 138.528 -13.457  1.00 81.61           C  
ATOM   4593  CG  ASN C  58     -83.367 139.405 -12.672  1.00 75.89           C  
ATOM   4594  OD1 ASN C  58     -82.193 139.467 -12.927  1.00 67.88           O  
ATOM   4595  ND2 ASN C  58     -83.862 140.078 -11.649  1.00 68.79           N  
ATOM   4596  N   ALA C  59     -85.629 137.023 -16.033  1.00 82.09           N  
ATOM   4597  CA  ALA C  59     -86.318 135.904 -16.685  1.00 81.86           C  
ATOM   4598  C   ALA C  59     -85.508 135.327 -17.855  1.00 83.02           C  
ATOM   4599  O   ALA C  59     -85.362 134.098 -17.982  1.00 80.89           O  
ATOM   4600  CB  ALA C  59     -87.695 136.369 -17.146  1.00 80.45           C  
ATOM   4601  N   LYS C  60     -84.857 136.138 -18.701  1.00 85.94           N  
ATOM   4602  CA  LYS C  60     -83.969 135.687 -19.779  1.00 85.52           C  
ATOM   4603  C   LYS C  60     -82.719 134.995 -19.239  1.00 86.06           C  
ATOM   4604  O   LYS C  60     -82.348 133.943 -19.753  1.00 83.96           O  
ATOM   4605  CB  LYS C  60     -83.578 136.850 -20.690  1.00 84.60           C  
ATOM   4606  CG  LYS C  60     -84.409 136.894 -21.960  1.00 76.58           C  
ATOM   4607  CD  LYS C  60     -83.944 138.028 -22.880  1.00 72.94           C  
ATOM   4608  CE  LYS C  60     -84.700 138.010 -24.191  1.00 65.62           C  
ATOM   4609  NZ  LYS C  60     -84.284 139.103 -25.109  1.00 58.12           N1+
ATOM   4610  N   ALA C  61     -82.080 135.557 -18.223  1.00 83.17           N  
ATOM   4611  CA  ALA C  61     -80.918 134.949 -17.589  1.00 82.07           C  
ATOM   4612  C   ALA C  61     -81.256 133.573 -17.021  1.00 82.96           C  
ATOM   4613  O   ALA C  61     -80.531 132.604 -17.268  1.00 80.26           O  
ATOM   4614  CB  ALA C  61     -80.395 135.905 -16.515  1.00 80.21           C  
ATOM   4615  N   ALA C  62     -82.367 133.362 -16.345  1.00 80.32           N  
ATOM   4616  CA  ALA C  62     -82.830 132.085 -15.823  1.00 79.10           C  
ATOM   4617  C   ALA C  62     -83.060 131.047 -16.930  1.00 80.00           C  
ATOM   4618  O   ALA C  62     -82.699 129.877 -16.776  1.00 77.35           O  
ATOM   4619  CB  ALA C  62     -84.104 132.328 -15.008  1.00 77.40           C  
ATOM   4620  N   ALA C  63     -83.582 131.447 -18.095  1.00 82.91           N  
ATOM   4621  CA  ALA C  63     -83.770 130.545 -19.232  1.00 82.81           C  
ATOM   4622  C   ALA C  63     -82.439 130.040 -19.810  1.00 83.96           C  
ATOM   4623  O   ALA C  63     -82.298 128.840 -20.092  1.00 81.80           O  
ATOM   4624  CB  ALA C  63     -84.606 131.262 -20.288  1.00 81.05           C  
ATOM   4625  N   VAL C  64     -81.392 130.878 -19.939  1.00 84.95           N  
ATOM   4626  CA  VAL C  64     -80.055 130.496 -20.414  1.00 84.45           C  
ATOM   4627  C   VAL C  64     -79.371 129.541 -19.427  1.00 84.93           C  
ATOM   4628  O   VAL C  64     -78.848 128.498 -19.836  1.00 82.65           O  
ATOM   4629  CB  VAL C  64     -79.184 131.727 -20.678  1.00 82.44           C  
ATOM   4630  CG1 VAL C  64     -77.739 131.356 -21.039  1.00 72.58           C  
ATOM   4631  CG2 VAL C  64     -79.745 132.535 -21.849  1.00 71.94           C  
ATOM   4632  N   VAL C  65     -79.416 129.818 -18.137  1.00 81.25           N  
ATOM   4633  CA  VAL C  65     -78.862 128.938 -17.090  1.00 80.43           C  
ATOM   4634  C   VAL C  65     -79.559 127.573 -17.087  1.00 81.48           C  
ATOM   4635  O   VAL C  65     -78.901 126.540 -16.996  1.00 78.97           O  
ATOM   4636  CB  VAL C  65     -78.930 129.627 -15.719  1.00 78.63           C  
ATOM   4637  CG1 VAL C  65     -78.470 128.697 -14.595  1.00 69.33           C  
ATOM   4638  CG2 VAL C  65     -78.015 130.851 -15.675  1.00 70.39           C  
ATOM   4639  N   LYS C  66     -80.873 127.522 -17.259  1.00 82.75           N  
ATOM   4640  CA  LYS C  66     -81.638 126.270 -17.362  1.00 81.76           C  
ATOM   4641  C   LYS C  66     -81.258 125.447 -18.595  1.00 82.19           C  
ATOM   4642  O   LYS C  66     -81.120 124.222 -18.504  1.00 80.02           O  
ATOM   4643  CB  LYS C  66     -83.131 126.593 -17.336  1.00 78.80           C  
ATOM   4644  CG  LYS C  66     -84.013 125.357 -17.147  1.00 70.13           C  
ATOM   4645  CD  LYS C  66     -85.486 125.758 -16.964  1.00 66.11           C  
ATOM   4646  CE  LYS C  66     -86.353 124.539 -16.727  1.00 60.18           C  
ATOM   4647  NZ  LYS C  66     -87.773 124.887 -16.452  1.00 53.87           N1+
ATOM   4648  N   ALA C  67     -80.994 126.063 -19.758  1.00 81.71           N  
ATOM   4649  CA  ALA C  67     -80.520 125.376 -20.965  1.00 81.40           C  
ATOM   4650  C   ALA C  67     -79.125 124.785 -20.766  1.00 82.75           C  
ATOM   4651  O   ALA C  67     -78.881 123.621 -21.112  1.00 79.97           O  
ATOM   4652  CB  ALA C  67     -80.563 126.342 -22.140  1.00 79.24           C  
ATOM   4653  N   SER C  68     -78.198 125.525 -20.138  1.00 82.08           N  
ATOM   4654  CA  SER C  68     -76.867 125.036 -19.777  1.00 81.34           C  
ATOM   4655  C   SER C  68     -76.947 123.861 -18.800  1.00 81.85           C  
ATOM   4656  O   SER C  68     -76.282 122.838 -18.998  1.00 79.16           O  
ATOM   4657  CB  SER C  68     -76.049 126.183 -19.188  1.00 79.42           C  
ATOM   4658  OG  SER C  68     -74.711 125.744 -18.925  1.00 69.17           O  
ATOM   4659  N   ALA C  69     -77.802 123.903 -17.801  1.00 81.56           N  
ATOM   4660  CA  ALA C  69     -78.014 122.818 -16.848  1.00 80.53           C  
ATOM   4661  C   ALA C  69     -78.549 121.550 -17.531  1.00 81.97           C  
ATOM   4662  O   ALA C  69     -78.106 120.447 -17.214  1.00 80.03           O  
ATOM   4663  CB  ALA C  69     -78.956 123.310 -15.749  1.00 78.11           C  
ATOM   4664  N   LEU C  70     -79.428 121.663 -18.532  1.00 82.53           N  
ATOM   4665  CA  LEU C  70     -79.919 120.522 -19.314  1.00 81.73           C  
ATOM   4666  C   LEU C  70     -78.807 119.884 -20.159  1.00 82.44           C  
ATOM   4667  O   LEU C  70     -78.690 118.654 -20.172  1.00 80.19           O  
ATOM   4668  CB  LEU C  70     -81.078 120.976 -20.209  1.00 79.26           C  
ATOM   4669  CG  LEU C  70     -82.421 121.089 -19.464  1.00 71.96           C  
ATOM   4670  CD1 LEU C  70     -83.444 121.842 -20.308  1.00 64.20           C  
ATOM   4671  CD2 LEU C  70     -83.004 119.702 -19.163  1.00 63.54           C  
ATOM   4672  N   ALA C  71     -77.927 120.638 -20.798  1.00 84.54           N  
ATOM   4673  CA  ALA C  71     -76.789 120.121 -21.560  1.00 84.23           C  
ATOM   4674  C   ALA C  71     -75.777 119.402 -20.657  1.00 85.66           C  
ATOM   4675  O   ALA C  71     -75.298 118.305 -20.995  1.00 83.53           O  
ATOM   4676  CB  ALA C  71     -76.143 121.284 -22.323  1.00 82.42           C  
ATOM   4677  N   LEU C  72     -75.473 119.954 -19.471  1.00 84.03           N  
ATOM   4678  CA  LEU C  72     -74.618 119.312 -18.475  1.00 83.93           C  
ATOM   4679  C   LEU C  72     -75.243 118.023 -17.922  1.00 84.72           C  
ATOM   4680  O   LEU C  72     -74.526 117.040 -17.716  1.00 82.53           O  
ATOM   4681  CB  LEU C  72     -74.319 120.300 -17.347  1.00 82.33           C  
ATOM   4682  CG  LEU C  72     -73.311 121.400 -17.734  1.00 78.00           C  
ATOM   4683  CD1 LEU C  72     -73.264 122.483 -16.655  1.00 70.38           C  
ATOM   4684  CD2 LEU C  72     -71.897 120.842 -17.892  1.00 70.36           C  
ATOM   4685  N   ALA C  73     -76.548 117.959 -17.741  1.00 84.52           N  
ATOM   4686  CA  ALA C  73     -77.261 116.754 -17.321  1.00 83.29           C  
ATOM   4687  C   ALA C  73     -77.159 115.639 -18.368  1.00 84.64           C  
ATOM   4688  O   ALA C  73     -76.938 114.475 -18.025  1.00 83.43           O  
ATOM   4689  CB  ALA C  73     -78.715 117.116 -17.022  1.00 81.13           C  
ATOM   4690  N   GLU C  74     -77.230 115.954 -19.659  1.00 86.72           N  
ATOM   4691  CA  GLU C  74     -77.068 114.990 -20.755  1.00 85.63           C  
ATOM   4692  C   GLU C  74     -75.625 114.464 -20.844  1.00 86.59           C  
ATOM   4693  O   GLU C  74     -75.405 113.258 -21.022  1.00 85.39           O  
ATOM   4694  CB  GLU C  74     -77.550 115.639 -22.061  1.00 83.53           C  
ATOM   4695  CG  GLU C  74     -77.902 114.598 -23.114  1.00 74.15           C  
ATOM   4696  CD  GLU C  74     -78.520 115.195 -24.390  1.00 67.77           C  
ATOM   4697  OE1 GLU C  74     -78.999 114.391 -25.223  1.00 60.71           O  
ATOM   4698  OE2 GLU C  74     -78.512 116.423 -24.552  1.00 59.33           O  
ATOM   4699  N   ALA C  75     -74.616 115.298 -20.631  1.00 87.12           N  
ATOM   4700  CA  ALA C  75     -73.214 114.905 -20.537  1.00 86.96           C  
ATOM   4701  C   ALA C  75     -72.959 113.986 -19.331  1.00 88.23           C  
ATOM   4702  O   ALA C  75     -72.287 112.954 -19.466  1.00 86.55           O  
ATOM   4703  CB  ALA C  75     -72.348 116.175 -20.495  1.00 85.05           C  
ATOM   4704  N   TYR C  76     -73.547 114.336 -18.186  1.00 87.86           N  
ATOM   4705  CA  TYR C  76     -73.477 113.492 -16.984  1.00 86.84           C  
ATOM   4706  C   TYR C  76     -74.106 112.114 -17.198  1.00 87.19           C  
ATOM   4707  O   TYR C  76     -73.504 111.106 -16.821  1.00 86.24           O  
ATOM   4708  CB  TYR C  76     -74.138 114.223 -15.815  1.00 85.15           C  
ATOM   4709  CG  TYR C  76     -74.263 113.377 -14.572  1.00 82.78           C  
ATOM   4710  CD1 TYR C  76     -75.515 112.884 -14.171  1.00 73.03           C  
ATOM   4711  CD2 TYR C  76     -73.116 113.044 -13.832  1.00 71.97           C  
ATOM   4712  CE1 TYR C  76     -75.621 112.067 -13.036  1.00 69.22           C  
ATOM   4713  CE2 TYR C  76     -73.221 112.232 -12.701  1.00 69.22           C  
ATOM   4714  CZ  TYR C  76     -74.462 111.740 -12.303  1.00 75.29           C  
ATOM   4715  OH  TYR C  76     -74.564 110.928 -11.197  1.00 75.56           O  
ATOM   4716  N   LEU C  77     -75.234 112.019 -17.872  1.00 88.02           N  
ATOM   4717  CA  LEU C  77     -75.857 110.735 -18.218  1.00 87.20           C  
ATOM   4718  C   LEU C  77     -74.958 109.876 -19.101  1.00 88.07           C  
ATOM   4719  O   LEU C  77     -74.811 108.675 -18.847  1.00 86.64           O  
ATOM   4720  CB  LEU C  77     -77.196 110.990 -18.929  1.00 84.62           C  
ATOM   4721  CG  LEU C  77     -78.377 111.195 -17.966  1.00 76.14           C  
ATOM   4722  CD1 LEU C  77     -79.568 111.774 -18.714  1.00 68.48           C  
ATOM   4723  CD2 LEU C  77     -78.805 109.860 -17.367  1.00 68.50           C  
ATOM   4724  N   ARG C  78     -74.294 110.443 -20.112  1.00 90.31           N  
ATOM   4725  CA  ARG C  78     -73.342 109.717 -20.953  1.00 90.43           C  
ATOM   4726  C   ARG C  78     -72.115 109.275 -20.164  1.00 91.01           C  
ATOM   4727  O   ARG C  78     -71.703 108.117 -20.286  1.00 89.40           O  
ATOM   4728  CB  ARG C  78     -72.923 110.560 -22.154  1.00 88.79           C  
ATOM   4729  CG  ARG C  78     -74.037 110.659 -23.206  1.00 79.28           C  
ATOM   4730  CD  ARG C  78     -73.543 111.472 -24.409  1.00 76.71           C  
ATOM   4731  NE  ARG C  78     -74.604 111.648 -25.389  1.00 68.33           N  
ATOM   4732  CZ  ARG C  78     -74.508 112.286 -26.546  1.00 61.97           C  
ATOM   4733  NH1 ARG C  78     -73.381 112.805 -26.942  1.00 56.52           N  
ATOM   4734  NH2 ARG C  78     -75.549 112.428 -27.310  1.00 57.22           N  
ATOM   4735  N   ALA C  79     -71.533 110.114 -19.309  1.00 90.43           N  
ATOM   4736  CA  ALA C  79     -70.371 109.807 -18.488  1.00 89.48           C  
ATOM   4737  C   ALA C  79     -70.676 108.720 -17.452  1.00 90.29           C  
ATOM   4738  O   ALA C  79     -69.881 107.794 -17.286  1.00 88.35           O  
ATOM   4739  CB  ALA C  79     -69.873 111.100 -17.835  1.00 87.99           C  
ATOM   4740  N   SER C  80     -71.828 108.770 -16.811  1.00 90.17           N  
ATOM   4741  CA  SER C  80     -72.241 107.742 -15.839  1.00 88.40           C  
ATOM   4742  C   SER C  80     -72.526 106.398 -16.497  1.00 89.06           C  
ATOM   4743  O   SER C  80     -72.107 105.364 -15.970  1.00 87.03           O  
ATOM   4744  CB  SER C  80     -73.448 108.225 -15.034  1.00 86.45           C  
ATOM   4745  OG  SER C  80     -74.581 108.397 -15.838  1.00 73.66           O  
ATOM   4746  N   ALA C  81     -73.113 106.339 -17.684  1.00 90.67           N  
ATOM   4747  CA  ALA C  81     -73.309 105.109 -18.448  1.00 90.94           C  
ATOM   4748  C   ALA C  81     -71.975 104.485 -18.879  1.00 91.75           C  
ATOM   4749  O   ALA C  81     -71.795 103.268 -18.766  1.00 89.98           O  
ATOM   4750  CB  ALA C  81     -74.204 105.413 -19.655  1.00 89.51           C  
ATOM   4751  N   LEU C  82     -71.014 105.317 -19.324  1.00 92.19           N  
ATOM   4752  CA  LEU C  82     -69.656 104.876 -19.649  1.00 91.94           C  
ATOM   4753  C   LEU C  82     -68.928 104.324 -18.424  1.00 92.11           C  
ATOM   4754  O   LEU C  82     -68.303 103.268 -18.522  1.00 90.37           O  
ATOM   4755  CB  LEU C  82     -68.880 106.045 -20.288  1.00 90.69           C  
ATOM   4756  CG  LEU C  82     -68.789 105.921 -21.804  1.00 81.25           C  
ATOM   4757  CD1 LEU C  82     -68.641 107.282 -22.470  1.00 73.31           C  
ATOM   4758  CD2 LEU C  82     -67.579 105.070 -22.191  1.00 72.15           C  
ATOM   4759  N   SER C  83     -69.032 104.935 -17.271  1.00 90.11           N  
ATOM   4760  CA  SER C  83     -68.451 104.480 -16.003  1.00 88.87           C  
ATOM   4761  C   SER C  83     -69.051 103.154 -15.548  1.00 89.47           C  
ATOM   4762  O   SER C  83     -68.312 102.237 -15.192  1.00 87.15           O  
ATOM   4763  CB  SER C  83     -68.642 105.554 -14.926  1.00 87.13           C  
ATOM   4764  OG  SER C  83     -67.980 105.170 -13.726  1.00 75.07           O  
ATOM   4765  N   ALA C  84     -70.347 102.992 -15.619  1.00 91.65           N  
ATOM   4766  CA  ALA C  84     -71.016 101.739 -15.283  1.00 90.90           C  
ATOM   4767  C   ALA C  84     -70.599 100.594 -16.216  1.00 91.95           C  
ATOM   4768  O   ALA C  84     -70.289  99.492 -15.754  1.00 90.54           O  
ATOM   4769  CB  ALA C  84     -72.527 101.970 -15.324  1.00 89.69           C  
ATOM   4770  N   ALA C  85     -70.484 100.830 -17.518  1.00 92.83           N  
ATOM   4771  CA  ALA C  85     -70.018  99.844 -18.486  1.00 93.12           C  
ATOM   4772  C   ALA C  85     -68.549  99.457 -18.267  1.00 93.73           C  
ATOM   4773  O   ALA C  85     -68.201  98.273 -18.329  1.00 92.27           O  
ATOM   4774  CB  ALA C  85     -70.253 100.385 -19.896  1.00 92.15           C  
ATOM   4775  N   ALA C  86     -67.667 100.415 -17.976  1.00 92.07           N  
ATOM   4776  CA  ALA C  86     -66.265 100.173 -17.674  1.00 91.57           C  
ATOM   4777  C   ALA C  86     -66.090  99.382 -16.375  1.00 91.90           C  
ATOM   4778  O   ALA C  86     -65.316  98.428 -16.345  1.00 90.39           O  
ATOM   4779  CB  ALA C  86     -65.527 101.516 -17.638  1.00 90.38           C  
ATOM   4780  N   SER C  87     -66.863  99.705 -15.322  1.00 91.48           N  
ATOM   4781  CA  SER C  87     -66.844  98.988 -14.045  1.00 89.63           C  
ATOM   4782  C   SER C  87     -67.355  97.553 -14.182  1.00 89.86           C  
ATOM   4783  O   SER C  87     -66.749  96.632 -13.635  1.00 87.56           O  
ATOM   4784  CB  SER C  87     -67.670  99.746 -12.999  1.00 87.56           C  
ATOM   4785  OG  SER C  87     -67.118 101.019 -12.769  1.00 75.37           O  
ATOM   4786  N   ALA C  88     -68.392  97.305 -14.965  1.00 92.83           N  
ATOM   4787  CA  ALA C  88     -68.868  95.954 -15.254  1.00 92.96           C  
ATOM   4788  C   ALA C  88     -67.832  95.127 -16.024  1.00 93.37           C  
ATOM   4789  O   ALA C  88     -67.615  93.949 -15.730  1.00 92.00           O  
ATOM   4790  CB  ALA C  88     -70.181  96.052 -16.042  1.00 92.30           C  
ATOM   4791  N   LYS C  89     -67.114  95.736 -16.973  1.00 93.52           N  
ATOM   4792  CA  LYS C  89     -66.038  95.090 -17.735  1.00 93.10           C  
ATOM   4793  C   LYS C  89     -64.820  94.787 -16.846  1.00 93.15           C  
ATOM   4794  O   LYS C  89     -64.236  93.712 -16.993  1.00 92.01           O  
ATOM   4795  CB  LYS C  89     -65.690  95.957 -18.938  1.00 92.32           C  
ATOM   4796  CG  LYS C  89     -64.886  95.174 -19.976  1.00 82.15           C  
ATOM   4797  CD  LYS C  89     -64.666  96.014 -21.233  1.00 78.73           C  
ATOM   4798  CE  LYS C  89     -63.953  95.195 -22.298  1.00 70.01           C  
ATOM   4799  NZ  LYS C  89     -63.760  95.951 -23.547  1.00 61.36           N1+
ATOM   4800  N   ALA C  90     -64.479  95.651 -15.921  1.00 91.35           N  
ATOM   4801  CA  ALA C  90     -63.437  95.442 -14.928  1.00 90.05           C  
ATOM   4802  C   ALA C  90     -63.793  94.290 -13.990  1.00 90.88           C  
ATOM   4803  O   ALA C  90     -62.977  93.382 -13.812  1.00 89.52           O  
ATOM   4804  CB  ALA C  90     -63.191  96.747 -14.172  1.00 88.56           C  
ATOM   4805  N   ALA C  91     -65.000  94.221 -13.472  1.00 92.14           N  
ATOM   4806  CA  ALA C  91     -65.472  93.119 -12.630  1.00 91.23           C  
ATOM   4807  C   ALA C  91     -65.447  91.774 -13.366  1.00 91.84           C  
ATOM   4808  O   ALA C  91     -65.009  90.770 -12.810  1.00 90.53           O  
ATOM   4809  CB  ALA C  91     -66.876  93.457 -12.133  1.00 89.81           C  
ATOM   4810  N   ALA C  92     -65.831  91.732 -14.646  1.00 93.84           N  
ATOM   4811  CA  ALA C  92     -65.745  90.523 -15.455  1.00 93.90           C  
ATOM   4812  C   ALA C  92     -64.296  90.073 -15.689  1.00 94.12           C  
ATOM   4813  O   ALA C  92     -63.996  88.874 -15.609  1.00 93.02           O  
ATOM   4814  CB  ALA C  92     -66.471  90.759 -16.782  1.00 93.49           C  
ATOM   4815  N   ALA C  93     -63.362  90.975 -15.939  1.00 92.96           N  
ATOM   4816  CA  ALA C  93     -61.940  90.683 -16.084  1.00 92.24           C  
ATOM   4817  C   ALA C  93     -61.328  90.168 -14.771  1.00 92.28           C  
ATOM   4818  O   ALA C  93     -60.592  89.188 -14.786  1.00 90.82           O  
ATOM   4819  CB  ALA C  93     -61.221  91.937 -16.598  1.00 91.38           C  
ATOM   4820  N   LEU C  94     -61.699  90.755 -13.639  1.00 92.41           N  
ATOM   4821  CA  LEU C  94     -61.285  90.326 -12.302  1.00 91.49           C  
ATOM   4822  C   LEU C  94     -61.803  88.927 -11.969  1.00 91.89           C  
ATOM   4823  O   LEU C  94     -61.067  88.115 -11.422  1.00 90.42           O  
ATOM   4824  CB  LEU C  94     -61.750  91.369 -11.280  1.00 89.27           C  
ATOM   4825  CG  LEU C  94     -60.569  91.996 -10.534  1.00 81.97           C  
ATOM   4826  CD1 LEU C  94     -60.721  93.506 -10.432  1.00 76.54           C  
ATOM   4827  CD2 LEU C  94     -60.435  91.423  -9.137  1.00 75.65           C  
ATOM   4828  N   LYS C  95     -63.019  88.601 -12.363  1.00 93.10           N  
ATOM   4829  CA  LYS C  95     -63.588  87.260 -12.196  1.00 93.01           C  
ATOM   4830  C   LYS C  95     -62.832  86.208 -13.011  1.00 93.31           C  
ATOM   4831  O   LYS C  95     -62.569  85.114 -12.511  1.00 92.97           O  
ATOM   4832  CB  LYS C  95     -65.070  87.303 -12.547  1.00 92.56           C  
ATOM   4833  CG  LYS C  95     -65.786  86.038 -12.077  1.00 86.07           C  
ATOM   4834  CD  LYS C  95     -67.293  86.201 -12.252  1.00 82.82           C  
ATOM   4835  CE  LYS C  95     -68.010  84.994 -11.654  1.00 74.42           C  
ATOM   4836  NZ  LYS C  95     -69.474  85.217 -11.594  1.00 65.80           N1+
ATOM   4837  N   ASN C  96     -62.425  86.523 -14.232  1.00 94.63           N  
ATOM   4838  CA  ASN C  96     -61.576  85.645 -15.035  1.00 94.32           C  
ATOM   4839  C   ASN C  96     -60.180  85.478 -14.426  1.00 94.34           C  
ATOM   4840  O   ASN C  96     -59.659  84.369 -14.402  1.00 93.17           O  
ATOM   4841  CB  ASN C  96     -61.471  86.188 -16.468  1.00 93.60           C  
ATOM   4842  CG  ASN C  96     -62.683  85.874 -17.319  1.00 84.20           C  
ATOM   4843  OD1 ASN C  96     -63.535  85.067 -17.013  1.00 75.85           O  
ATOM   4844  ND2 ASN C  96     -62.770  86.495 -18.477  1.00 74.32           N  
ATOM   4845  N   ALA C  97     -59.565  86.520 -13.890  1.00 92.81           N  
ATOM   4846  CA  ALA C  97     -58.281  86.463 -13.201  1.00 91.54           C  
ATOM   4847  C   ALA C  97     -58.365  85.583 -11.952  1.00 91.81           C  
ATOM   4848  O   ALA C  97     -57.537  84.693 -11.791  1.00 90.73           O  
ATOM   4849  CB  ALA C  97     -57.822  87.894 -12.881  1.00 90.29           C  
ATOM   4850  N   GLN C  98     -59.428  85.759 -11.159  1.00 92.98           N  
ATOM   4851  CA  GLN C  98     -59.660  84.909  -9.987  1.00 92.28           C  
ATOM   4852  C   GLN C  98     -59.786  83.429 -10.362  1.00 92.82           C  
ATOM   4853  O   GLN C  98     -59.192  82.570  -9.707  1.00 92.01           O  
ATOM   4854  CB  GLN C  98     -60.934  85.369  -9.274  1.00 90.74           C  
ATOM   4855  CG  GLN C  98     -61.095  84.690  -7.912  1.00 84.78           C  
ATOM   4856  CD  GLN C  98     -62.512  84.744  -7.359  1.00 81.63           C  
ATOM   4857  OE1 GLN C  98     -63.476  84.988  -8.061  1.00 73.41           O  
ATOM   4858  NE2 GLN C  98     -62.692  84.454  -6.088  1.00 69.07           N  
ATOM   4859  N   GLN C  99     -60.493  83.099 -11.440  1.00 94.85           N  
ATOM   4860  CA  GLN C  99     -60.642  81.716 -11.887  1.00 94.81           C  
ATOM   4861  C   GLN C  99     -59.314  81.125 -12.372  1.00 95.04           C  
ATOM   4862  O   GLN C  99     -59.031  79.946 -12.126  1.00 94.25           O  
ATOM   4863  CB  GLN C  99     -61.710  81.650 -12.986  1.00 94.32           C  
ATOM   4864  CG  GLN C  99     -62.219  80.224 -13.198  1.00 83.96           C  
ATOM   4865  CD  GLN C  99     -63.017  79.700 -11.993  1.00 79.91           C  
ATOM   4866  OE1 GLN C  99     -63.712  80.434 -11.322  1.00 71.70           O  
ATOM   4867  NE2 GLN C  99     -62.926  78.436 -11.683  1.00 66.57           N  
ATOM   4868  N   ALA C 100     -58.460  81.911 -13.013  1.00 94.82           N  
ATOM   4869  CA  ALA C 100     -57.117  81.505 -13.412  1.00 94.54           C  
ATOM   4870  C   ALA C 100     -56.218  81.274 -12.192  1.00 94.56           C  
ATOM   4871  O   ALA C 100     -55.497  80.278 -12.151  1.00 93.27           O  
ATOM   4872  CB  ALA C 100     -56.547  82.559 -14.368  1.00 93.98           C  
ATOM   4873  N   GLN C 101     -56.324  82.138 -11.166  1.00 94.44           N  
ATOM   4874  CA  GLN C 101     -55.600  81.993  -9.905  1.00 93.47           C  
ATOM   4875  C   GLN C 101     -56.015  80.735  -9.142  1.00 93.98           C  
ATOM   4876  O   GLN C 101     -55.162  79.995  -8.668  1.00 92.90           O  
ATOM   4877  CB  GLN C 101     -55.848  83.241  -9.034  1.00 91.78           C  
ATOM   4878  CG  GLN C 101     -54.596  83.641  -8.233  1.00 84.26           C  
ATOM   4879  CD  GLN C 101     -53.604  84.462  -9.047  1.00 83.98           C  
ATOM   4880  OE1 GLN C 101     -53.964  85.160  -9.978  1.00 75.18           O  
ATOM   4881  NE2 GLN C 101     -52.337  84.426  -8.726  1.00 72.33           N  
ATOM   4882  N   LEU C 102     -57.288  80.398  -9.072  1.00 94.87           N  
ATOM   4883  CA  LEU C 102     -57.788  79.160  -8.466  1.00 95.16           C  
ATOM   4884  C   LEU C 102     -57.267  77.921  -9.190  1.00 95.43           C  
ATOM   4885  O   LEU C 102     -56.826  76.968  -8.540  1.00 94.73           O  
ATOM   4886  CB  LEU C 102     -59.328  79.172  -8.471  1.00 94.46           C  
ATOM   4887  CG  LEU C 102     -59.958  80.073  -7.398  1.00 88.71           C  
ATOM   4888  CD1 LEU C 102     -61.463  80.197  -7.656  1.00 80.74           C  
ATOM   4889  CD2 LEU C 102     -59.772  79.501  -5.997  1.00 80.57           C  
ATOM   4890  N   ASN C 103     -57.218  77.935 -10.511  1.00 96.05           N  
ATOM   4891  CA  ASN C 103     -56.624  76.848 -11.285  1.00 96.02           C  
ATOM   4892  C   ASN C 103     -55.117  76.714 -11.039  1.00 96.09           C  
ATOM   4893  O   ASN C 103     -54.592  75.595 -11.008  1.00 94.85           O  
ATOM   4894  CB  ASN C 103     -56.887  77.072 -12.781  1.00 95.41           C  
ATOM   4895  CG  ASN C 103     -58.312  76.761 -13.204  1.00 89.49           C  
ATOM   4896  OD1 ASN C 103     -59.070  76.071 -12.562  1.00 76.79           O  
ATOM   4897  ND2 ASN C 103     -58.687  77.215 -14.383  1.00 78.15           N  
ATOM   4898  N   ALA C 104     -54.388  77.818 -10.882  1.00 95.23           N  
ATOM   4899  CA  ALA C 104     -52.973  77.808 -10.545  1.00 94.74           C  
ATOM   4900  C   ALA C 104     -52.740  77.235  -9.146  1.00 95.12           C  
ATOM   4901  O   ALA C 104     -51.891  76.365  -8.981  1.00 93.90           O  
ATOM   4902  CB  ALA C 104     -52.408  79.230 -10.700  1.00 93.53           C  
ATOM   4903  N   GLN C 105     -53.558  77.631  -8.173  1.00 95.67           N  
ATOM   4904  CA  GLN C 105     -53.498  77.104  -6.807  1.00 95.13           C  
ATOM   4905  C   GLN C 105     -53.764  75.596  -6.761  1.00 95.40           C  
ATOM   4906  O   GLN C 105     -53.019  74.857  -6.110  1.00 94.61           O  
ATOM   4907  CB  GLN C 105     -54.525  77.848  -5.943  1.00 93.69           C  
ATOM   4908  CG  GLN C 105     -54.368  77.467  -4.463  1.00 89.94           C  
ATOM   4909  CD  GLN C 105     -55.444  78.086  -3.571  1.00 87.84           C  
ATOM   4910  OE1 GLN C 105     -56.548  78.407  -3.983  1.00 80.52           O  
ATOM   4911  NE2 GLN C 105     -55.173  78.238  -2.295  1.00 75.44           N  
ATOM   4912  N   GLU C 106     -54.757  75.082  -7.469  1.00 95.81           N  
ATOM   4913  CA  GLU C 106     -55.079  73.658  -7.510  1.00 95.80           C  
ATOM   4914  C   GLU C 106     -53.920  72.836  -8.108  1.00 95.92           C  
ATOM   4915  O   GLU C 106     -53.541  71.794  -7.554  1.00 95.13           O  
ATOM   4916  CB  GLU C 106     -56.375  73.455  -8.301  1.00 95.04           C  
ATOM   4917  CG  GLU C 106     -56.933  72.037  -8.137  1.00 83.02           C  
ATOM   4918  CD  GLU C 106     -58.251  71.796  -8.896  1.00 75.59           C  
ATOM   4919  OE1 GLU C 106     -58.900  70.768  -8.596  1.00 66.30           O  
ATOM   4920  OE2 GLU C 106     -58.591  72.602  -9.775  1.00 66.51           O  
ATOM   4921  N   LYS C 107     -53.290  73.325  -9.176  1.00 96.14           N  
ATOM   4922  CA  LYS C 107     -52.114  72.696  -9.784  1.00 96.00           C  
ATOM   4923  C   LYS C 107     -50.882  72.767  -8.888  1.00 96.06           C  
ATOM   4924  O   LYS C 107     -50.136  71.789  -8.828  1.00 95.11           O  
ATOM   4925  CB  LYS C 107     -51.826  73.334 -11.140  1.00 95.52           C  
ATOM   4926  CG  LYS C 107     -52.846  72.895 -12.185  1.00 93.51           C  
ATOM   4927  CD  LYS C 107     -52.534  73.580 -13.516  1.00 89.48           C  
ATOM   4928  CE  LYS C 107     -53.524  73.165 -14.584  1.00 84.02           C  
ATOM   4929  NZ  LYS C 107     -53.199  73.774 -15.874  1.00 75.15           N1+
ATOM   4930  N   SER C 108     -50.671  73.871  -8.156  1.00 95.70           N  
ATOM   4931  CA  SER C 108     -49.584  74.024  -7.188  1.00 95.25           C  
ATOM   4932  C   SER C 108     -49.718  73.034  -6.025  1.00 95.41           C  
ATOM   4933  O   SER C 108     -48.757  72.337  -5.687  1.00 93.34           O  
ATOM   4934  CB  SER C 108     -49.543  75.468  -6.672  1.00 93.77           C  
ATOM   4935  OG  SER C 108     -48.482  75.641  -5.770  1.00 79.10           O  
ATOM   4936  N   LEU C 109     -50.926  72.856  -5.487  1.00 95.95           N  
ATOM   4937  CA  LEU C 109     -51.193  71.853  -4.446  1.00 95.81           C  
ATOM   4938  C   LEU C 109     -50.995  70.418  -4.962  1.00 95.86           C
[truncated: 297,817 more chars]
